# Supplementary material for: Prioritization of genes involved in endothelial cell apoptosis by their implication in lymphedema using an analysis of associative gene networks with ANDSystem
Source: BMC Med Genomics. 2019 Mar 13;12(Suppl 2):47. doi: 10.1186/s12920-019-0492-9 (PMC6417156; doi:10.1186/s12920-019-0492-9)
Supplement: Supplementary file 1 — Table S1. Lists of genes associated with lymphedema. (XLSX 12 kb) [file 12920_2019_492_MOESM1_ESM.xlsx]

## Sheet: lymphedema genes
Gene Symbol	GeneID	Gene description	ANDSystem	CTD	Malacards	KEGG	HPO	DisGeNET
FOXC2	2303	forkhead box C2	+	+	+	+	+	+
FLT4	2324	fms related tyrosine kinase 4	+	+	+	+	+	+
IKBKG	8517	inhibitor of nuclear factor kappa B kinase subunit gamma		+			+	+
GATA2	2624	GATA binding protein 2	+	+	+		+	+
KIF11	3832	kinesin family member 11	+	+	+		+	+
PTPN14	5784	protein tyrosine phosphatase, non-receptor type 14		+	+		+	+
VEGFC	7424	vascular endothelial growth factor C	+	+	+		+	+
PIEZO1	9780	piezo type mechanosensitive ion channel component 1		+	+		+
SOX18	54345	SRY-box 18	+	+	+	+	+	+
GJC2	57165	gap junction protein gamma 2	+	+	+		+
FAT4	79633	FAT atypical cadherin 4		+
CCBE1	147372	collagen and calcium binding EGF domains 1		+	+	+	+
ADM	133	adrenomedullin	+
AKT1	207	AKT serine/threonine kinase 1					+	+
BCL2	596	BCL2, apoptosis regulator					+
BCL6	604	B-cell CLL/lymphoma 6					+
BRAF	673	B-Raf proto-oncogene, serine/threonine kinase					+	+
CBL	867	Cbl proto-oncogene					+
CDC42	998	cell division cycle 42					+
CDK5	1020	cyclin dependent kinase 5					+	+
HGF	3082	hepatocyte growth factor	+
HMGB1	3146	high mobility group box 1	+
HRAS	3265	HRas proto-oncogene, GTPase	+
IL6	3569	interleukin 6	+
KDR	3791	kinase insert domain receptor			+
KRAS	3845	KRAS proto-oncogene, GTPase	+				+
MAP2K1	5604	mitogen-activated protein kinase kinase 1					+	+
MAP2K2	5605	mitogen-activated protein kinase kinase 2					+
PTEN	5728	phosphatase and tensin homolog					+	+
RAF1	5894	Raf-1 proto-oncogene, serine/threonine kinase					+
SOS1	6654	SOS Ras/Rac guanine nucleotide exchange factor 1					+
SOS2	6655	SOS Ras/Rho guanine nucleotide exchange factor 2					+
TSC2	7249	TSC complex subunit 2					+
ADIPOQ	9370	adiponectin, C1Q and collagen domain containing	+
PDPN	10630	podoplanin	+		+
CYP2A6	1548	cytochrome P450 family 2 subfamily A member 6	+
VEGFD	2277	vascular endothelial growth factor D	+
FOXL1	2300	forkhead box L1			+
GH1	2688	growth hormone 1	+
GLA	2717	galactosidase alpha					+	+
GUSB	2990	glucuronidase beta					+	+
HAL	3034	histidine ammonia-lyase	+
HLA-DRB1	3123	major histocompatibility complex, class II, DR beta 1					+
HLA-G	3135	major histocompatibility complex, class I, G	+
HNRNPH1	3187	heterogeneous nuclear ribonucleoprotein H1			+
HSPA2	3306	heat shock protein family A (Hsp70) member 2	+
IGH	3492	immunoglobulin heavy locus					+
INPPL1	3636	inositol polyphosphate phosphatase like 1					+	+
LBR	3930	lamin B receptor					+	+
MPI	4351	mannose phosphate isomerase					+	+
NAGA	4668	alpha-N-acetylgalactosaminidase					+	+
NPPB	4879	natriuretic peptide B	+
NRAS	4893	NRAS proto-oncogene, GTPase					+
PROX1	5629	prospero homeobox 1			+
RELN	5649	reelin	+
PTPN11	5781	protein tyrosine phosphatase, non-receptor type 11					+	+
RASA2	5922	RAS p21 protein activator 2					+
RIT1	6016	Ras like without CAAX 1					+
TSC1	7248	TSC complex subunit 1					+
LZTR1	8216	leucine zipper like transcription regulator 1					+
NRP2	8828	neuropilin 2			+
ABCC9	10060	ATP binding cassette subfamily C member 9					+	+
SLC35D1	23169	solute carrier family 35 member D1					+	+
KAT6B	23522	lysine acetyltransferase 6B					+
LEMD3	23592	LEM domain containing 3					+
ALG8	79053	ALG8, alpha-1,3-glucosyltransferase					+
SHANK3	85358	SH3 and multiple ankyrin repeat domains 3					+
A2ML1	144568	alpha-2-macroglobulin like 1					+
KIF7	374654	kinesin family member 7					+
