# Supplementary material for: Prioritization of genes involved in endothelial cell apoptosis by their implication in lymphedema using an analysis of associative gene networks with ANDSystem
Source: BMC Med Genomics. 2019 Mar 13;12(Suppl 2):47. doi: 10.1186/s12920-019-0492-9 (PMC6417156; doi:10.1186/s12920-019-0492-9)
Supplement: Supplementary file 2 — Table S2. Results of gene ontology enrichment analysis. (XLSX 14 kb) [file 12920_2019_492_MOESM2_ESM.xlsx]

## Sheet: enriched GO BP
Gene Ontology Biological Process	Count	%	Genes	List Total	Pop Hits	Pop Total	Fold Enrichment	p-value	p-value Benjamini corrected
GO:0001946~lymphangiogenesis	7	10.1449	5784, 54345, 10630, 5629, 2303, 147372, 2324	68	11	16792	157.144	1.45908e-12	1.7567e-09
GO:0008285~negative regulation of cell proliferation	13	18.8406	5784, 3265, 5728, 133, 7248, 5894, 7424, 5604, 5629, 7249, 3636, 604, 3569	68	396	16792	8.10665	4.66439e-08	1.40397e-05
GO:0007507~heart development	10	14.4928	5728, 133, 8828, 5781, 5894, 2624, 5604, 7249, 2303, 2300	68	183	16792	13.4941	4.42031e-08	1.774e-05
GO:0070374~positive regulation of ERK1 and ERK2 cascade	10	14.4928	5728, 3265, 5605, 5781, 673, 3146, 5604, 3791, 2324, 3569	68	175	16792	14.1109	3.00305e-08	1.80782e-05
GO:0001938~positive regulation of endothelial cell proliferation	7	10.1449	8828, 7424, 5629, 3791, 2277, 2324, 207	68	69	16792	25.052	3.15963e-07	7.60809e-05
GO:0048010~vascular endothelial growth factor receptor signaling pathway	7	10.1449	8828, 7424, 2303, 3791, 2277, 2324, 998	68	72	16792	24.0082	4.07968e-07	8.18623e-05
GO:0010595~positive regulation of endothelial cell migration	6	8.69565	8828, 5629, 2303, 3791, 147372, 2324	68	46	16792	32.2097	1.04933e-06	0.000157912
GO:0000165~MAPK cascade	10	14.4928	3265, 4893, 5605, 673, 5894, 5604, 5922, 3845, 6654, 85358	68	262	16792	9.42524	9.27292e-07	0.000159482
GO:0008284~positive regulation of cell proliferation	12	17.3913	5728, 3265, 133, 596, 7424, 5629, 3082, 3791, 3845, 2277, 2324, 3569	68	466	16792	6.359	2.11357e-06	0.000282709
GO:0007173~epidermal growth factor receptor signaling pathway	6	8.69565	3265, 4893, 5781, 3845, 867, 6654	68	56	16792	26.458	2.83552e-06	0.000341338
GO:0045766~positive regulation of angiogenesis	7	10.1449	133, 2624, 7424, 3082, 3791, 147372, 2277	68	115	16792	15.0312	6.42596e-06	0.000644532
GO:0051384~response to glucocorticoid	6	8.69565	133, 596, 3146, 9370, 3845, 3569	68	65	16792	22.7946	5.96405e-06	0.000652582
GO:0033138~positive regulation of peptidyl-serine phosphorylation	6	8.69565	596, 673, 5894, 3569, 207, 998	68	70	16792	21.1664	8.60565e-06	0.000796701
GO:0050918~positive chemotaxis	5	7.24638	7424, 3146, 7249, 3082, 2277	68	35	16792	35.2773	1.10414e-05	0.000949117
GO:0038128~ERBB2 signaling pathway	5	7.24638	3265, 4893, 3845, 207, 6654	68	38	16792	32.4923	1.54263e-05	0.00123746
GO:0050731~positive regulation of peptidyl-tyrosine phosphorylation	6	8.69565	2688, 7424, 9370, 3082, 5649, 3569	68	82	16792	18.0689	1.86982e-05	0.00140606
GO:0021697~cerebellar cortex formation	3	4.34783	1020, 5781, 5604	68	3	16792	246.941	4.69287e-05	0.00331822
GO:0014068~positive regulation of phosphatidylinositol 3-kinase signaling	5	7.24638	2688, 3082, 3791, 867, 5649	68	65	16792	18.9955	0.000130499	0.00869149
GO:0001934~positive regulation of protein phosphorylation	6	8.69565	3265, 9370, 3791, 3845, 2324, 207	68	127	16792	11.6665	0.000151741	0.00957021
GO:0007265~Ras protein signal transduction	5	7.24638	3265, 4893, 3845, 6016, 6654	68	70	16792	17.6387	0.000174107	0.0104274
GO:0048873~homeostasis of number of cells within a tissue	4	5.7971	596, 5781, 2624, 3845	68	29	16792	34.0609	0.000205968	0.0117406
GO:0010629~negative regulation of gene expression	6	8.69565	3265, 5605, 5604, 3636, 207, 998	68	137	16792	10.8149	0.000216234	0.0117654
GO:0043410~positive regulation of MAPK cascade	5	7.24638	3265, 3146, 3791, 2324, 3569	68	81	16792	15.2433	0.000305703	0.0158779
GO:0051057~positive regulation of small GTPase mediated signal transduction	3	4.34783	6655, 5649, 6654	68	7	16792	105.832	0.000325125	0.0161808
GO:0007264~small GTPase mediated signal transduction	7	10.1449	3265, 6655, 4893, 3845, 6016, 998, 6654	68	246	16792	7.02678	0.000439861	0.0194277
GO:0060291~long-term synaptic potentiation	4	5.7971	5728, 673, 5649, 85358	68	38	16792	25.9938	0.000463475	0.0197367
GO:0043066~negative regulation of apoptotic process	9	13.0435	5728, 596, 673, 5894, 3791, 867, 2324, 3569, 207	68	455	16792	4.88455	0.000439131	0.0201341
GO:0009887~organ morphogenesis	5	7.24638	3265, 673, 2624, 7424, 2300	68	92	16792	13.4207	0.000496816	0.0204202
GO:0007411~axon guidance	6	8.69565	3265, 4893, 8828, 3845, 5649, 6654	68	159	16792	9.31853	0.000430043	0.0205022
GO:1901215~negative regulation of neuron death	4	5.7971	1020, 8517, 3569, 207	68	40	16792	24.6941	0.000539726	0.0214338
GO:0008283~cell proliferation	8	11.5942	1020, 5728, 3265, 596, 10630, 5894, 2277, 207	68	366	16792	5.39762	0.000623982	0.0239507
GO:0048538~thymus development	4	5.7971	596, 673, 5894, 5604	68	43	16792	22.9713	0.000668431	0.0248443
GO:0045792~negative regulation of cell size	3	4.34783	5728, 7248, 207	68	10	16792	74.0824	0.000691325	0.024916
GO:0002223~stimulatory C-type lectin receptor signaling pathway	5	7.24638	3265, 8517, 4893, 5894, 3845	68	105	16792	11.7591	0.000817613	0.0285495
GO:0000187~activation of MAPK activity	5	7.24638	8517, 5605, 5781, 5604, 3082	68	107	16792	11.5393	0.000877425	0.0297453
GO:0035176~social behavior	4	5.7971	5728, 3265, 3845, 85358	68	48	16792	20.5784	0.000923578	0.0304302
GO:0030168~platelet activation	5	7.24638	10630, 5781, 5894, 3569, 207	68	115	16792	10.7366	0.00114774	0.0366798
GO:0043065~positive regulation of apoptotic process	7	10.1449	6655, 133, 3146, 604, 3569, 207, 6654	68	300	16792	5.76196	0.00123736	0.0384696
GO:0050900~leukocyte migration	5	7.24638	3265, 4893, 5781, 3845, 6654	68	122	16792	10.1205	0.00142811	0.0431607
GO:0045944~positive regulation of transcription from RNA polymerase II promoter	12	17.3913	23522, 3265, 8517, 54345, 5894, 2624, 3146, 5629, 3082, 2303, 3569, 207	68	981	16792	3.02069	0.00161778	0.0475662
