# Supplementary material for: Prioritization of genes involved in endothelial cell apoptosis by their implication in lymphedema using an analysis of associative gene networks with ANDSystem
Source: BMC Med Genomics. 2019 Mar 13;12(Suppl 2):47. doi: 10.1186/s12920-019-0492-9 (PMC6417156; doi:10.1186/s12920-019-0492-9)
Supplement: Supplementary file 3 — Table S3. Lists of diseases comorbid to lymphedema. (XLSX 11 kb) [file 12920_2019_492_MOESM3_ESM.xlsx]

## Sheet: Comorbid disease
Comorbid disease	Prevalence in population	Prevalence in lymphedema patients
Venous disease	34.8% (Khan et al., 2013) - 61.3% (Vuylsteke et al., 2015)	73% (Wang, Keast, 2016)
	2–56% in men and from 1–60% in women (Robertson et al., 2008)
Hypertension	31.1% (Mills et al., 2016)	60% (Wang, Keast, 2016)
Obesity	35% (Hruby, Hu, 2015)	46% (Ridner, Dietrich, 2008; Wang, Keast, 2016)
Diabetes	8.8% (Cho et al., 2018)	38,3% (Wang, Keast, 2016)
Lipid disorder	53% (Tóth et al., 2012)	34% (Wang, Keast, 2016)
Osteoarthritis	15% (Johnson, Hunter, 2014; Plotnikoff et al., 2015)	33,7% (Wang, Keast, 2016)
References
Cho NH, Shaw JE, Karuranga S, Huang Y, da Rocha Fernandes JD, Ohlrogge AW, Malanda B. IDF Diabetes Atlas: global estimates of diabetes prevalence for 2017 and projections for 2045. Diabetes research and clinical practice. 2018 Apr 1;138:271-81.
Hruby A, Hu FB. The epidemiology of obesity: a big picture. Pharmacoeconomics. 2015 Jul 1;33(7):673-89.
Johnson VL, Hunter DJ. The epidemiology of osteoarthritis. Best practice & research Clinical rheumatology. 2014 Feb 1;28(1):5-15.
Khan AF, Chaudhri R, Ashraf MA, Mazaffar MS, Zawar-ul-Imam S, Tanveer M. Prevalence and presentation of chronic venous disease in Pakistan: a multicentre study. Phlebology. 2013 Mar;28(2):74-9.
Mills KT, Bundy JD, Kelly TN, Reed JE, Kearney PM, Reynolds K, Chen J, He J. Global disparities of hypertension prevalence and control: a systematic analysis of population-based studies from 90 countries. Circulation. 2016 Aug 9;134(6):441.
Plotnikoff R, Karunamuni N, Lytvyak E, Penfold C, Schopflocher D, Imayama I, Johnson ST, Raine K. Osteoarthritis prevalence and modifiable factors: a population study. BMC Public Health. 2015 Dec;15(1):1195.
Ridner SH, Dietrich MS. Self-reported comorbid conditions and medication usage in breast cancer survivors with and without lymphedema. InOncology nursing forum 2008 Jan 1 (Vol. 35, No. 1).
Robertson L, Evans C, Fowkes FG. Epidemiology of chronic venous disease. Phlebology. 2008 Jun;23(3):103-11.
Tóth PP, Potter D, Ming EE. Prevalence of lipid abnormalities in the united states: the national health and nutrition examination survey 2003–2006. Journal of clinical lipidology. 2012 Jul 1;6(4):325-30.
Vuylsteke ME, Thomis S, Guillaume G, Modliszewski ML, Weides N, Staelens I. Epidemiological study on chronic venous disease in Belgium and Luxembourg: prevalence, risk factors, and symptomatology. European Journal of Vascular and Endovascular Surgery. 2015 Apr 1;49(4):432-9.
Wang W, Keast DH. Prevalence and characteristics of lymphoedema at a wound-care clinic. Journal of wound care. 2016;25(Sup4):S11-5.
