# Supplementary material for: Prioritization of genes involved in endothelial cell apoptosis by their implication in lymphedema using an analysis of associative gene networks with ANDSystem
Source: BMC Med Genomics. 2019 Mar 13;12(Suppl 2):47. doi: 10.1186/s12920-019-0492-9 (PMC6417156; doi:10.1186/s12920-019-0492-9)
Supplement: Supplementary file 4 — Table S4. Values of betweenness centrality of nodes of lymphedema associative gene network. (XLSX 16 kb) [file 12920_2019_492_MOESM4_ESM.xlsx]

## Sheet: Betweenness centrality
Gene/protein name	Is involved in apoptosis (+ - yes)	Type	Betweenness centrality
ADIPOQ	+	Gene	0
ADM	+	Gene	298.957
AKT1	+	Gene	247.031
BCL2	+	Gene	79.356
BCL6	+	Gene	0
BRAF	+	Gene	31.9043
CBL	+	Gene	49.2438
CDK5	+	Gene	0
FLT4	+	Gene	329.908
FOXC2	+	Gene	0
GATA2	+	Gene	0
HGF	+	Gene	3.71396
HMGB1	+	Gene	12.5098
HRAS	+	Gene	44.8426
IKBKG	+	Gene	3.88647
IL6	+	Gene	75.8879
KDR	+	Gene	246.606
KRAS	+	Gene	4.59492
PDPN	+	Gene	883.454
PTEN	+	Gene	44.39
RAF1	+	Gene	335.226
SOS1	+	Gene	58.0221
SOS2	+	Gene	0
TSC2	+	Gene	41.1572
Adiponectin	+	Protein	400.021
ADM	+	Protein	298.957
BCL2	+	Protein	1908.4
BCL6	+	Protein	11.0051
BRAF	+	Protein	426.313
CBL	+	Protein	447.139
CDK5	+	Protein	47.7605
FOXC2	+	Protein	6.32713
GATA2	+	Protein	7.02268
HGF	+	Protein	39.8841
HMGB1	+	Protein	420.51
IL-6	+	Protein	1411.46
KDR	+	Protein	246.606
KRAS	+	Protein	830.751
NEMO	+	Protein	443.601
PTEN	+	Protein	1306.78
RAC	+	Protein	637.788
Raf-1	+	Protein	518.112
RASH	+	Protein	357.161
SOS1	+	Protein	303.812
SOS2	+	Protein	206
T1A	+	Protein	883.454
TSC2	+	Protein	54.5881
VEGFR-3	+	Protein	541.656
A2ML1		Gene	0
ABCC9		Gene	0
ALG8		Gene	0
CCBE1		Gene	0
CDC42		Gene	258.444
CYP2A6		Gene	0
FAT4		Gene	0
FOXL1		Gene	0
GH1		Gene	43.5744
GJC2		Gene	0
GLA		Gene	0
GUSB		Gene	0
HAL		Gene	0
HLA-DRB1		Gene	251.788
HLA-G		Gene	0
HNRNPH1		Gene	0
HSPA2		Gene	0
IGH		Gene	0
INPPL1		Gene	0
KAT6B		Gene	0
KIF11		Gene	0
KIF7		Gene	0
LBR		Gene	0
LEMD3		Gene	0
LZTR1		Gene	0
MAP2K1		Gene	33.319
MAP2K2		Gene	2.61941
MPI		Gene	0
NAGA		Gene	0
NPPB		Gene	0
NRAS		Gene	17.539
NRP2		Gene	0
PIEZO1		Gene	0
PROX1		Gene	6.42373
PTPN11		Gene	132.913
PTPN14		Gene	0
RASA2		Gene	0
RELN		Gene	0
RIT1		Gene	0
SHANK3		Gene	0
SLC35D1		Gene	0
SOX18		Gene	0
TSC1		Gene	58.6736
VEGFC		Gene	537.361
VEGFD		Gene	215.182
A2ML1		Protein	0
ABCC9		Protein	0
ALG8		Protein	0
Alpha-galactosidase A		Protein	0
Alpha-N-acetylgalactosaminidase		Protein	0
Beta-glucuronidase		Protein	0
CCBE1		Protein	0
CDC42		Protein	339.871
Clone P2-beta-3		Protein	0
Cx47		Protein	0
CYP2A6		Protein	0
DR-1		Protein	0
DR12		Protein	0
DR13		Protein	0
DR14		Protein	0
DR16		Protein	0
DR7		Protein	0
DR8		Protein	0
DRw10		Protein	0
DRw11		Protein	251.788
EG5		Protein	0
FAT4		Protein	0
FOXL1		Protein	0
Growth hormone		Protein	0
HAL		Protein	0
HLA-DRB2		Protein	0
HLA-G		Protein	0
hnRNP H		Protein	0
HSP72		Protein	0
KIF7		Protein	0
LBR		Protein	0
LZTR1		Protein	206
MAN1		Protein	0
MEK1		Protein	135.734
MEK2		Protein	5.62367
Mib		Protein	0
MORF		Protein	0
Neuropilin-2		Protein	0
NPPB		Protein	0
NRAS		Protein	17.539
PEZ		Protein	36.8747
PMI		Protein	0
PROX1		Protein	0
RASGAP		Protein	0
Reelin		Protein	206
RIT		Protein	0
SHANK3		Protein	0
SHIP2		Protein	206
Shp2		Protein	225.625
SLC35D1		Protein	0
SOX18		Protein	206
TSC1		Protein	74.7592
VEGF-C		Protein	537.361
VEGF-D		Protein	215.182
