# Supplementary material for: Prioritization of genes involved in endothelial cell apoptosis by their implication in lymphedema using an analysis of associative gene networks with ANDSystem
Source: BMC Med Genomics. 2019 Mar 13;12(Suppl 2):47. doi: 10.1186/s12920-019-0492-9 (PMC6417156; doi:10.1186/s12920-019-0492-9)
Supplement: Supplementary file 5 — Table S5. Ranks of analyzed genes. (XLSX 23 kb) [file 12920_2019_492_MOESM5_ESM.xlsx]

## Sheet: Ranks
GeneSymbol	GeneId	Criterion 1	Criterion 2	Criterion 3	Criterion 4 A	Criterion 4 B	Criterion 5		Criterion 6
		ToppGene	Endeavour	Gene Ontology biological processes	Gene CTC centrality	Protein CTC centrality	Comorbidity	Average of criteria 1-5
KDR	3791	1	1	2	1	4	11	3.33333	1
TNF	7124	20	7	32	2	1	1	10.5	2
TEK	7010	2	5	4	19.5	11.5	27.5	11.5833	3
BMPR2	659	15	12	25	9	10	18.5	14.9167	4
SERPINE1	5054	10	27	36.5	9	11.5	3	16.1667	5
IL10	3586	19	26	44	5.5	3	3	16.75	6
CD40LG	959	29	31	20	7	5	11	17.1667	7
CCL2	6347	6	43	46	5.5	6	3	18.25	8
FASLG	356	7	9	40	19.5	27.5	11	19	9
ABL1	25	4	4	42	9	7.5	49	19.25	10
MAP3K5	4217	3	6	34	33.5	15	27.5	19.8333	11
GATA2	2624	40	19	17.5	19.5	20	5.5	20.25	12
IL4	3565	28	24	56	3	2	11	20.6667	13
PDPK1	5170	14	3	28.5	11.5	20	49	21	14
THBS1	7057	12	22	31	19.5	27.5	18.5	21.75	15
ICAM1	3383	9	17	48	33.5	20	5.5	22.1667	16
ANGPT1	284	33	20	6	19.5	27.5	27.5	22.25	17
CD40	958	16	10	24	52.5	20	18.5	23.5	18.5
PLCG1	5335	5	8	11.5	52.5	15	49	23.5	18.5
GAS6	2621	18	30	22	33.5	40.5	11	25.8333	20
FOXO3	2309	13	11	44	33.5	27.5	27.5	26.0833	21
PAK4	10298	24	13	30	19.5	27.5	49	27.1667	22
NFE2L2	4780	38	28	51	19.5	9	18.5	27.3333	23
TERT	7015	35	23	47	4	7.5	49	27.5833	24
GPER1	2852	34	39	10	33.5	40.5	11	28	25
PDCD4	27250	37	58	15.5	11.5	20	27.5	28.25	26
PRKCI	5584	11	2	53	52.5	15	49	30.4167	27
IL11	3589	23	42	1	33.5	40.5	49	31.5	28
FGF21	26291	44	49	11.5	33.5	40.5	11	31.5833	29
TNFAIP3	7128	17	29	61	19.5	15	49	31.75	30
KRIT1	889	47	40	20	33.5	40.5	11	32	31
IL13	3596	31	35	54.5	33.5	27.5	11	32.0833	32
MAPK7	5598	22	15	17.5	52.5	40.5	49	32.75	33
GATA3	2625	30	18	40	33.5	27.5	49	33	34
MIR126	406913	53	58	3	19.5	40.5	27.5	33.5833	35
MIR15A	406948	58	58	15.5	19.5	27.5	27.5	34.3333	36
ITGA4	3676	27	14	52	52.5	15	49	34.9167	37
FGB	2244	21	37	33	33.5	40.5	49	35.6667	38
DAB2IP	153090	8	25	40	52.5	40.5	49	35.8333	39
RAMP2	10266	41	44	36.5	19.5	27.5	49	36.25	40
SCG2	7857	50	36	6	52.5	56.5	18.5	36.5833	41
ANGPTL4	51129	45	45	8	52.5	56.5	18.5	37.5833	42
FGG	2266	25	38	27	52.5	56.5	27.5	37.75	43
COL18A1	80781	32	33	6	52.5	56.5	49	38.1667	44
COL4A3	1285	39	21	13	52.5	56.5	49	38.5	45
FGA	2243	26	34	36.5	52.5	56.5	27.5	38.8333	46
HIPK1	204851	43	16	23	52.5	56.5	49	40	47
SEMA5A	9037	46	32	14	52.5	56.5	49	41.6667	48
AKR1C3	8644	48	46	57	33.5	40.5	27.5	42.0833	49
MIR125A	406910	56	58	20	19.5	56.5	49	43.1667	50
MIR30B	407030	60	58	28.5	52.5	40.5	27.5	44.5	51
MIR24-2	407013	64	58	49.5	19.5	27.5	49	44.5833	52
CD248	57124	51	51	9	52.5	56.5	49	44.8333	53
RGCC	28984	36	41	36.5	52.5	56.5	49	45.25	54
MIR375	494324	57	58	61	33.5	40.5	27.5	46.25	55
TNIP2	79155	42	50	44	52.5	40.5	49	46.3333	56
MIR590	693175	61	58	26	52.5	40.5	49	47.8333	57
MIR106B	406900	55	58	61	33.5	40.5	49	49.5	58
MIR24-1	407012	54	58	49.5	52.5	40.5	49	50.5833	59
MIR495	574453	62	58	61	19.5	56.5	49	51	60
ANO6	196527	52	48	54.5	52.5	56.5	49	52.0833	61
NDNF	79625	59	47	61	52.5	56.5	49	54.1667	62
ECSCR	641700	49	58	61	52.5	56.5	49	54.3333	63
MIR30E	407034	63	58	61	52.5	56.5	49	56.6667	64
