# Supplementary material for: Prioritization of genes involved in endothelial cell apoptosis by their implication in lymphedema using an analysis of associative gene networks with ANDSystem
Source: BMC Med Genomics. 2019 Mar 13;12(Suppl 2):47. doi: 10.1186/s12920-019-0492-9 (PMC6417156; doi:10.1186/s12920-019-0492-9)
Supplement: Supplementary file 6 — Table S6. Results of prioritization according to criterion 1. (XLSX 30 kb) [file 12920_2019_492_MOESM6_ESM.xlsx]

## Sheet: ToppGene
Rank	GeneSymbol	GeneId	GO: Molecular Function Score	GO: Molecular Function pValue	GO: Biological Process Score	GO: Biological Process pValue	GO: Cellular Component Score	GO: Cellular Component pValue	Human Phenotype Score	Human Phenotype pValue	Mouse Phenotype Score	Mouse Phenotype pValue	Domain Score	Domain pValue	Pathway Score	Pathway pValue	Pubmed Score	Pubmed pValue	Interaction Score	Interaction pValue	Cytoband Score	Cytoband pValue	Transcription Factor Binding Site Score	Transcription Factor Binding Site pValue	Gene Family Score	Gene Family pValue	Coexpression Score	Coexpression pValue	Coexpression Atlas Score	Coexpression Atlas pValue	Computational Score	Computational pValue	MicroRNA Score	MicroRNA pValue	Drug Score	Drug pValue	Disease Score	Disease pValue	Average Score	Overall pValue
1	KDR	3791	0.9995260916680329	0.001549186676994578	0.9999999999999996	0.07823392718822618	0.9186323052147702	0.0191711851278079	0.9650348558792772	0.046669248644461654	0.9999999999999991	0.03408210689388071	0.6679535124940197	0.012199845081332301	0.9999999365634963	0.005034856700232378	0.9999999999999991	0.025561580170410533	0.999992294944907	0.0013555383423702555	0.0	0.500580945003873	-1.0	0.0	0.0	0.5052285050348567	0.9811755112383864	0.0021301316808675446	0.8990826541482608	0.0011618900077459333	0.0	0.5003872966692486	1.0	0.17796281951975212	0.9999999999999991	0.042602633617350893	0.9999999999999996	0.029047250193648334	0.7911021793534729	3.626282605306841E-7
2	TEK	7010	0.9976376721862892	0.0038729666924864447	1.0	0.07823392718822618	0.8666473227635783	0.030209140201394268	0.9999999999999982	0.03117738187451588	0.9999999999886215	0.03408210689388071	0.710332322854488	0.010069713400464756	0.9999999516958971	0.005034856700232378	0.9999999999999991	0.025561580170410533	0.9595189179727422	0.013942680092951201	0.0	0.500580945003873	0.0	0.5	0.0	0.5052285050348567	0.9888683964125471	0.0017428350116189002	0.9631059830301274	7.74593338497289E-4	0.0	0.5003872966692486	1.0	0.17796281951975212	0.9999999999711852	0.042602633617350893	0.9999999999999996	0.029047250193648334	0.7503417232076779	1.422675017015429E-6
3	MAP3K5	4217	0.9998315848232248	9.682416731216112E-4	1.0	0.07823392718822618	0.9406289459943362	0.014523625096824167	-1.0	0.0	0.6425696941351535	0.10263361735089079	0.6317688327889808	0.016072811773818745	0.9999044585554527	0.006584043377226956	0.9999999999999991	0.025561580170410533	0.9961861115086463	0.004453911696359412	0.0	0.500580945003873	0.0	0.5	0.5752468167347475	5.809450038729666E-4	0.9244437061536717	0.006777691711851278	0.0	0.5265298218435321	-1.0	0.0	1.0	0.17796281951975212	0.9999999999999996	0.042602633617350893	0.9999987490102615	0.030596436870642913	0.7419734357919908	1.6172148448179158E-6
4	ABL1	25	0.999641018770703	0.0013555383423702555	0.9999999999999996	0.07823392718822618	0.9988822983611754	0.0017428350116189002	1.0	0.03117738187451588	0.9999999999999991	0.03408210689388071	0.886494185117146	0.006003098373353989	0.998592775800878	0.008326878388845856	0.9999999999999996	0.025561580170410533	1.0	0.0011618900077459333	0.0	0.500580945003873	0.0	0.5	0.0	0.5052285050348567	0.9479250025269705	0.005422153369481022	0.0	0.5265298218435321	0.0	0.5003872966692486	0.9999999998721862	0.17796281951975212	1.0	0.042602633617350893	0.9999999999999996	0.029047250193648334	0.7129026468947504	2.2715660907834945E-6
5	PLCG1	5335	0.9642617989248446	0.020526723470178157	1.0	0.07823392718822618	0.9031533543649772	0.020914020139426802	-1.0	0.0	0.9999999999992455	0.03408210689388071	0.8722117614430903	0.006390395042602633	1.0	0.005034856700232378	1.0	0.025561580170410533	0.999999993286217	0.0011618900077459333	0.0	0.500580945003873	0.0	0.5	0.2879188070616517	0.004066615027110767	0.8250495630174075	0.017041053446940357	0.0	0.5265298218435321	0.0	0.5003872966692486	0.9999999999999991	0.17796281951975212	0.9999999999999991	0.042602633617350893	0.9996485276390747	0.04512006196746708	0.6972016193858427	7.583316544157448E-6
6	CCL2	6347	0.9908805495533163	0.010069713400464756	0.9999999999999996	0.07823392718822618	0.9476231289462039	0.013555383423702556	1.0	0.03117738187451588	-1.0	0.0	0.0	0.5160728117738187	0.996630935028591	0.009682416731216111	1.0	0.025561580170410533	0.0	0.5536405886909372	0.0	0.500580945003873	0.0	0.5	0.2691829417569342	0.007552285050348567	0.9819082854256236	0.0021301316808675446	0.9637434960958509	7.74593338497289E-4	0.0	0.5003872966692486	0.9999993726694266	0.180286599535244	1.0	0.042602633617350893	0.9999999999999991	0.029047250193648334	0.6559799489839806	1.3485321925243987E-5
7	FASLG	356	0.8833839404552035	0.03621223857474826	1.0	0.07823392718822618	0.980293192150806	0.008326878388845856	1.0	0.03117738187451588	0.9999999999999991	0.03408210689388071	0.0	0.5160728117738187	0.9999999012006842	0.005034856700232378	0.9999999999999996	0.025561580170410533	0.9997611469849174	0.0021301316808675446	0.0	0.500580945003873	-1.0	0.0	0.2691829417569342	0.007552285050348567	0.8328137979495776	0.01646010844306739	0.0	0.5265298218435321	0.0	0.5003872966692486	0.9999999999999996	0.17796281951975212	0.9999999999999996	0.042602633617350893	0.9999999999999991	0.029047250193648334	0.7038566699446946	1.5868590670264915E-5
8	DAB2IP	153090	0.9999940440808401	1.0E-6	1.0	0.07823392718822618	0.9741012342546249	0.009295120061967466	-1.0	0.0	0.996119699489813	0.06467854376452363	0.5363958247440125	0.021301316808675447	0.9999999804464288	0.005034856700232378	0.9999999944952759	0.025561580170410533	0.8734366656130952	0.02343144848954299	0.0	0.500580945003873	0.0	0.5	0.0	0.5052285050348567	0.0	0.5770720371804803	0.0	0.5265298218435321	-1.0	0.0	1.0	0.17796281951975212	0.9628770310034458	0.13729666924864445	0.9996493789028987	0.04512006196746708	0.6515139347178119	1.9718286400349783E-5
9	ICAM1	3383	0.2937796301236174	0.10863671572424477	1.0	0.07823392718822618	0.7694371364794803	0.048799380325329204	-1.0	0.0	0.9999999984814761	0.03408210689388071	0.0	0.5160728117738187	0.9963154353775218	0.009682416731216111	1.0	0.025561580170410533	0.6689893489197903	0.04608830364058869	0.0	0.500580945003873	0.0	0.5	0.2691829417569342	0.007552285050348567	0.9966708448612867	0.0011618900077459333	0.8679812320900511	0.0017428350116189002	0.0	0.5003872966692486	0.9999999999998792	0.17796281951975212	1.0	0.042602633617350893	0.9999999999999996	0.029047250193648334	0.6478313711117795	2.2885649007875486E-5
10	SERPINE1	5054	0.5988081890981993	0.06467854376452363	1.0	0.07823392718822618	0.9960866102660448	0.0029047250193648335	0.8729350569831046	0.048024786986831915	0.9999999999894191	0.03408210689388071	0.0	0.5160728117738187	0.9683574887862918	0.013361735089078234	0.9999999999999996	0.025561580170410533	0.598730355866106	0.05247869868319133	0.0	0.500580945003873	0.0	0.5	0.0	0.5052285050348567	0.9897067843972995	0.0017428350116189002	0.8686323748647151	0.001549186676994578	0.0	0.5003872966692486	1.0	0.17796281951975212	0.9999999999999991	0.042602633617350893	0.9999999999999996	0.029047250193648334	0.6747433799197867	2.498580024123953E-5
11	PRKCI	5584	0.9972290644178634	0.004453911696359412	0.9999999999999996	0.07823392718822618	0.945187027513432	0.014136328427575524	-1.0	0.0	0.9999999999999991	0.03408210689388071	0.9000977234424783	0.006003098373353989	0.9926897486058229	0.011037955073586367	0.9999999999999991	0.025561580170410533	0.9990092481616066	0.003292021688613478	0.0	0.500580945003873	0.0	0.5	-1.0	0.0	0.891915044471546	0.009101471727343146	0.0	0.5265298218435321	0.0	0.5003872966692486	0.9999999999999996	0.17796281951975212	1.0	0.042602633617350893	0.986623641681148	0.06409759876065066	0.7327230515079701	2.6037788975252774E-5
12	THBS1	7057	0.7362889786062989	0.05092951200619675	1.0	0.07823392718822618	0.9994027495999549	9.682416731216112E-4	-1.0	0.0	0.9999999999999991	0.03408210689388071	0.0	0.5160728117738187	0.9897656002848836	0.011231603408210689	1.0	0.025561580170410533	0.23138705713265936	0.09876065065840434	0.0	0.500580945003873	0.0	0.5	-1.0	0.0	0.9767277561618153	0.002517428350116189	0.8179402755050139	0.0023237800154918666	0.0	0.5003872966692486	0.9999999999999996	0.17796281951975212	0.9999999999999991	0.042602633617350893	0.9999999999999996	0.029047250193648334	0.6878914975766542	2.7289914258377124E-5
13	FOXO3	2309	0.7784585441477129	0.04608830364058869	0.9999999999999996	0.07823392718822618	0.5276853945692385	0.11057319907048799	-1.0	0.0	0.9999999999999991	0.03408210689388071	0.9875870330467259	0.002517428350116189	0.9999999999963864	0.005034856700232378	0.9999999999999996	0.025561580170410533	0.9932278845714989	0.005809450038729667	0.0	0.500580945003873	0.0	0.5	0.49730816174892567	0.002517428350116189	0.5108372303252013	0.06409759876065066	0.0	0.5265298218435321	0.0	0.5003872966692486	1.0	0.17796281951975212	0.9999999999999991	0.042602633617350893	0.9999999999999991	0.029047250193648334	0.6646172088498962	2.7764780236694264E-5
14	PDPK1	5170	0.999396157455209	0.0017428350116189002	0.9999999999999996	0.07823392718822618	0.7900525972832675	0.044151820294345466	-1.0	0.0	0.9999999999999996	0.03408210689388071	0.7950450643536247	0.007552285050348567	1.0	0.005034856700232378	1.0	0.025561580170410533	0.9997001282032805	0.0023237800154918666	0.0	0.500580945003873	0.0	0.5	-1.0	0.0	0.639406463291432	0.04298993028659954	0.0	0.5265298218435321	0.0	0.5003872966692486	0.9999999999999996	0.17796281951975212	0.9999999999999978	0.042602633617350893	0.913674467374392	0.08501161890007745	0.6987263435142776	3.9334150865877326E-5
15	BMPR2	659	0.9962429198504028	0.005034856700232378	1.0	0.07823392718822618	0.8007970397897209	0.04202168861347792	1.0	0.03117738187451588	0.9999999999999676	0.03408210689388071	0.5768532913810251	0.021107668474051124	0.6199692651266849	0.0365995352439969	0.9999999999742364	0.025561580170410533	0.8270987437770574	0.02865995352439969	0.0	0.500580945003873	0.0	0.5	0.0	0.5052285050348567	0.9248175294427086	0.006777691711851278	0.1366352163626487	0.04434546862896979	0.0	0.5003872966692486	0.9999999999999996	0.17796281951975212	0.999885645716882	0.06603408210689388	0.9999999876891852	0.029047250193648334	0.6740071373272098	5.149739011400811E-5
16	CD40	958	0.47062807799832784	0.07939581719597212	0.9999999999999991	0.07823392718822618	0.8734980484642537	0.02865995352439969	0.9997702928306422	0.03601859024012394	0.999999993944548	0.03408210689388071	0.0	0.5160728117738187	0.9804399156584191	0.012199845081332301	0.9999999999999996	0.025561580170410533	0.9871283491648577	0.008326878388845856	0.0	0.500580945003873	-1.0	0.0	0.0	0.5052285050348567	0.9411447121859804	0.0056158017041053445	0.3906257287837821	0.0156855151045701	0.0	0.5003872966692486	1.0	0.17796281951975212	0.9999999999999996	0.042602633617350893	0.9999999999999996	0.029047250193648334	0.6858532751596241	6.744890490895106E-5
17	TNFAIP3	7128	0.6636226125686783	0.05770720371804802	1.0	0.07823392718822618	0.40554764521755887	0.13245546088303642	0.9999977708332163	0.03195197521301317	0.9999999999999996	0.03408210689388071	0.0	0.5160728117738187	0.9191422798778973	0.018783888458559255	1.0	0.025561580170410533	0.9834764273711627	0.0087141750580945	0.0	0.500580945003873	-1.0	0.0	0.0	0.5052285050348567	0.9353680161348948	0.006196746707978312	0.7308066994558219	0.004453911696359412	0.0	0.5003872966692486	0.9999999999999996	0.17796281951975212	0.9999999999999996	0.042602633617350893	0.9999999999831362	0.029047250193648334	0.6873985701301901	7.791798302225761E-5
18	GAS6	2621	0.9947222747294591	0.006971340046475601	0.9999999999999996	0.07823392718822618	0.998862929405191	0.0017428350116189002	-1.0	0.0	0.9993667494302395	0.055770720371804805	0.0	0.5160728117738187	0.7598482755409623	0.028466305189775366	0.9999999852271708	0.025561580170410533	0.0	0.5536405886909372	0.0	0.500580945003873	0.0	0.5	0.0	0.5052285050348567	0.9860669200271218	0.0017428350116189002	0.7354106970089138	0.004066615027110767	0.0	0.5003872966692486	0.9991299379835624	0.21979085979860574	0.9999999999999014	0.042602633617350893	0.9999999992500348	0.029047250193648334	0.6227065086867312	8.412352421538483E-5
19	IL10	3586	0.9466112673042835	0.030209140201394268	0.9999999999999996	0.07823392718822618	0.2757153416978991	0.1551123160340821	1.0	0.03117738187451588	1.0	0.03408210689388071	0.661820188648498	0.012780790085205267	0.9997668695248496	0.006777691711851278	0.9999999999999996	0.025561580170410533	0.0	0.5536405886909372	0.0	0.500580945003873	0.0	0.5	0.0	0.5052285050348567	0.9495127939292214	0.0052285050348567005	0.2383980227823373	0.026723470178156468	-1.0	0.0	0.9999999999999991	0.17796281951975212	0.9999999999999996	0.042602633617350893	0.9999999999999996	0.029047250193648334	0.6512911201306806	9.426346413421438E-5
20	TNF	7124	0.953432634832403	0.02943454686289698	1.0	0.07823392718822618	0.7884034780718246	0.04453911696359411	0.9634369521888143	0.046669248644461654	1.0	0.03408210689388071	0.0	0.5160728117738187	0.9999999999230357	0.005034856700232378	0.9999999999999996	0.025561580170410533	0.9929839469734291	0.005809450038729667	0.0	0.500580945003873	0.0	0.5	0.0	0.5052285050348567	0.9975372635606843	9.682416731216112E-4	0.0	0.5265298218435321	0.0	0.5003872966692486	0.9999999999986695	0.17796281951975212	0.9999999999999991	0.042602633617350893	0.9999999999999996	0.029047250193648334	0.6509675775257215	1.0105411208449766E-4
21	FGB	2244	0.2938465289178567	0.10863671572424477	0.9999999999999996	0.07823392718822618	0.9984716030137617	0.0021301316808675446	0.9999999999999685	0.03117738187451588	0.7473691052797017	0.1001161890007746	0.0	0.5160728117738187	0.9999999992264736	0.005034856700232378	0.9999999999999964	0.025561580170410533	0.776108979618715	0.03524399690162665	0.0	0.500580945003873	0.0	0.5	0.2691829417569342	0.007552285050348567	0.716360095903811	0.032339271882261815	0.0	0.5265298218435321	0.0	0.5003872966692486	1.0	0.17796281951975212	0.9999999999999964	0.042602633617350893	0.9999850266444494	0.03640588690937258	0.6124076680838899	1.1107624586803588E-4
22	MAPK7	5598	0.9982824559690563	0.003292021688613478	0.9999999999999996	0.07823392718822618	0.5276853945692385	0.11057319907048799	-1.0	0.0	0.9999999999999996	0.03408210689388071	0.6390256753116097	0.015298218435321457	0.9999999764335056	0.005034856700232378	0.9999999999999991	0.025561580170410533	0.9927206659123881	0.005809450038729667	0.0	0.500580945003873	0.0	0.5	0.0	0.5052285050348567	0.6408520162961415	0.04279628195197521	0.0	0.5265298218435321	0.0	0.5003872966692486	0.9999997384429957	0.17893106119287375	0.9999999999999996	0.042602633617350893	0.9999930250132163	0.03466305189775368	0.6354237407935647	1.2521607449822447E-4
23	IL11	3589	0.9466112673042835	0.030209140201394268	1.0	0.07823392718822618	0.2757153416978991	0.1551123160340821	-1.0	0.0	-1.0	0.0	0.6618162066604509	0.013168086754453912	0.9533882449484509	0.014910921766072812	0.9999999999999996	0.025561580170410533	0.0	0.5536405886909372	0.0	0.500580945003873	0.0	0.5	0.2691829417569342	0.007552285050348567	0.8719007533352163	0.011425251742835011	0.27843539671824613	0.020139426800929512	0.0	0.5003872966692486	0.9999999999988871	0.17796281951975212	0.9999999999999996	0.042602633617350893	0.9999999999391828	0.029047250193648334	0.5800052440182538	1.6751058436781374E-4
24	PAK4	10298	0.9945968925043909	0.006971340046475601	0.999995683566632	0.08384972889233153	0.4379797626068516	0.12858249419054996	-1.0	0.0	0.9999999953172536	0.03408210689388071	0.6308591938520925	0.01646010844306739	0.9999822412293466	0.006196746707978312	0.9999999999999996	0.025561580170410533	0.963022945335328	0.013361735089078234	0.0	0.500580945003873	0.0	0.5	-1.0	0.0	0.8477419306246546	0.013749031758326879	0.0	0.5265298218435321	0.0	0.5003872966692486	0.9999999999999991	0.17796281951975212	0.9999162269322014	0.0644848954298993	0.9973415585616134	0.053446940356312936	0.680696253230711	1.684747693695421E-4
25	FGG	2266	0.2939817463828596	0.10863671572424477	1.0	0.07823392718822618	0.9984716030137617	0.0021301316808675446	0.9999999999999685	0.03117738187451588	0.9999989591355763	0.03543764523625097	0.0	0.5160728117738187	0.9999999997927074	0.005034856700232378	0.9999999999928759	0.025561580170410533	0.0	0.5536405886909372	0.0	0.500580945003873	0.0	0.5	0.2691829417569342	0.007552285050348567	0.8269819842832915	0.016847405112316034	0.0	0.5265298218435321	0.0	0.5003872966692486	0.9999999999998441	0.17796281951975212	0.9999999999999956	0.042602633617350893	0.9971853663002126	0.05383423702556158	0.5770676358322241	1.8287536518912795E-4
26	FGA	2243	0.2939817463828596	0.10863671572424477	1.0	0.07823392718822618	0.9988461373029731	0.0017428350116189002	1.0	0.03117738187451588	0.999985404735765	0.04221533694810225	0.0	0.5160728117738187	0.9999999992264736	0.005034856700232378	0.9999999971336788	0.025561580170410533	0.0	0.5536405886909372	0.0	0.500580945003873	0.0	0.5	0.2691829417569342	0.007552285050348567	0.7044737081613779	0.034856700232378	0.0	0.5265298218435321	0.0	0.5003872966692486	0.9999999999999662	0.17796281951975212	0.9999999999998428	0.042602633617350893	0.9999770150819374	0.037180480247869865	0.5703596523105289	2.0467580346450465E-4
27	ITGA4	3676	0.5416308732519983	0.07126258714175059	0.9999999999999996	0.07823392718822618	0.8287136996365276	0.03621223857474826	-1.0	0.0	0.9999999980911491	0.03408210689388071	0.0	0.5160728117738187	0.9463820345520424	0.016266460108443067	0.999999999743583	0.025561580170410533	0.9999838630997122	0.001549186676994578	0.0	0.500580945003873	-1.0	0.0	0.0	0.5052285050348567	0.945297099701736	0.005422153369481022	0.0	0.5265298218435321	0.0	0.5003872966692486	0.9999999999999991	0.17796281951975212	0.9999999999999996	0.042602633617350893	0.9999616981659329	0.038729666924864445	0.6430277569718338	2.930750738017185E-4
28	IL4	3565	0.9470227018494122	0.030209140201394268	1.0	0.07823392718822618	0.6806012219430335	0.06855151045701006	-1.0	0.0	1.0	0.03408210689388071	0.6618162066604529	0.012780790085205267	0.99996651167091	0.006196746707978312	1.0	0.025561580170410533	0.0	0.5536405886909372	0.0	0.500580945003873	0.0	0.5	0.0	0.5052285050348567	0.9832672618251026	0.0021301316808675446	0.0	0.5265298218435321	0.0	0.5003872966692486	0.9999656970286877	0.20061967467079783	0.9999999999999991	0.042602633617350893	1.0	0.029047250193648334	0.6042753233125664	3.840012572072782E-4
29	CD40LG	959	0.8828782631700854	0.03621223857474826	1.0	0.07823392718822618	0.6705476755349963	0.07010069713400464	1.0	0.03117738187451588	0.9999999998997495	0.03408210689388071	0.0	0.5160728117738187	0.978424162644411	0.012393493415956624	0.9999999999999996	0.025561580170410533	0.0	0.5536405886909372	0.0	0.500580945003873	-1.0	0.0	0.2691829417569342	0.007552285050348567	0.47360525178006063	0.06990704879938033	0.0	0.5265298218435321	-1.0	0.0	0.9999999999827756	0.17796281951975212	0.999999999999992	0.042602633617350893	0.9999999999999996	0.029047250193648334	0.6428359610457778	3.9703697971038565E-4
30	GATA3	2625	0.8771785612809934	0.036986831913245546	1.0	0.07823392718822618	0.6250649191999587	0.07920216886134779	0.9999999996883171	0.03117738187451588	0.9999999999999996	0.03408210689388071	0.0	0.5160728117738187	0.7904480306155514	0.026336173508907823	0.9999999999999996	0.025561580170410533	0.3057187696906869	0.08578621223857474	0.0	0.500580945003873	0.0	0.5	0.0	0.5052285050348567	0.8144757613267113	0.0191711851278079	0.38440010542877023	0.015879163439194422	0.0	0.5003872966692486	1.0	0.17796281951975212	0.9999999999879314	0.042602633617350893	0.9999999999999991	0.029047250193648334	0.6190620912977202	4.245769987800685E-4
31	IL13	3596	0.8827321392347964	0.03621223857474826	1.0	0.07823392718822618	0.6705476755349963	0.07010069713400464	0.4581191300748896	0.054996127033307515	0.9999999999973941	0.03408210689388071	0.6618162066604504	0.013168086754453912	0.9797260994142309	0.012393493415956624	0.9999999999999991	0.025561580170410533	0.10283433110293617	0.104570100697134	0.0	0.500580945003873	0.0	0.5	0.0	0.5052285050348567	0.71910334994341	0.031564678543764525	0.0	0.5265298218435321	0.0	0.5003872966692486	0.9999999999997686	0.17796281951975212	1.0	0.042602633617350893	0.9999999999999991	0.029047250193648334	0.6067523004748975	4.53727354670308E-4
32	COL18A1	80781	0.31567355901532745	0.09643687064291247	0.9999999997612268	0.07823392718822618	0.8793054981547941	0.02691711851278079	0.9999999993163311	0.03117738187451588	0.9999999999227692	0.03408210689388071	0.0	0.5160728117738187	0.14373738582120918	0.07184353214562354	0.9999997274574424	0.026336173508907823	0.23849752132646793	0.09682416731216112	0.0	0.500580945003873	0.0	0.5	0.0	0.5052285050348567	0.9107176755236585	0.0077459333849728895	0.29665872004302024	0.019752130131680867	0.0	0.5003872966692486	0.9952141037541276	0.22966692486444618	0.9999999999768634	0.042602633617350893	0.9999999999999889	0.029047250193648334	0.5704142544338413	5.180337588203132E-4
33	ANGPT1	284	0.9902152998927034	0.010069713400464756	1.0	0.07823392718822618	0.7547770497016771	0.05151045701006971	-1.0	0.0	0.9999999664411258	0.03427575522850503	0.0	0.5160728117738187	0.9999999641261454	0.005034856700232378	0.9999999999999996	0.025561580170410533	0.3875034674775158	0.07591014717273431	0.0	0.500580945003873	0.0	0.5	0.0	0.5052285050348567	0.8758039838935883	0.010844306738962044	0.0	0.5265298218435321	0.0	0.5003872966692486	0.9999999999999996	0.17796281951975212	0.9999999999999991	0.042602633617350893	0.9999999999999996	0.029047250193648334	0.6025471580147709	6.640315348633852E-4
34	GPER1	2852	0.3593973416952216	0.09333849728892331	0.9999999999999996	0.07823392718822618	0.9979739006501291	0.0023237800154918666	-1.0	0.0	0.9999996977968635	0.03505034856700232	0.0	0.5160728117738187	0.4907527560962065	0.045701006971340045	0.9999991382054033	0.026723470178156468	0.08620535643093309	0.10728117738187451	0.0	0.500580945003873	0.0	0.5	0.0	0.5052285050348567	0.6048711562430656	0.04763749031758327	0.27843539671824613	0.020139426800929512	0.0	0.5003872966692486	0.9998739059812876	0.20797831138652206	0.9999999999475991	0.042602633617350893	0.999983920561638	0.03679318357862122	0.543221063657636	7.471033861654597E-4
35	TERT	7015	0.7503992211998399	0.05015491866769946	1.0	0.07823392718822618	0.6572759726528394	0.0731990704879938	1.0	0.03117738187451588	0.9999999999999845	0.03408210689388071	0.0	0.5160728117738187	0.7761894030987706	0.027110766847405113	0.9999999999999996	0.025561580170410533	0.8626537092592526	0.02498063516653757	0.0	0.500580945003873	0.0	0.5	-1.0	0.0	0.8176992297112502	0.018783888458559255	0.0	0.5265298218435321	0.0	0.5003872966692486	0.9994688593099279	0.21707978311386522	1.0	0.042602633617350893	0.9999999999999991	0.029047250193648334	0.6491132516886445	7.802106852224933E-4
36	RGCC	28984	0.9744901919280736	0.016266460108443067	0.9999999999999996	0.07823392718822618	0.5326182000859521	0.10979860573199071	-1.0	0.0	0.9999956137744573	0.037955073586367155	0.0	0.5160728117738187	0.2887682298018068	0.060611928737412855	0.9836896087056509	0.07591014717273431	0.9042310154389107	0.020139426800929512	0.0	0.500580945003873	-1.0	0.0	-1.0	0.0	0.602436659467998	0.04841208365608056	0.47106892855198096	0.012974438419829589	0.0	0.5003872966692486	0.9999997528731079	0.17893106119287375	0.9998924228517759	0.06564678543764524	0.9997735125595487	0.044926413632842756	0.670703039859411	7.874292643547109E-4
37	PDCD4	27250	0.12600825295029028	0.1409759876065066	0.9999999999999996	0.07823392718822618	0.5276853945692385	0.11057319907048799	-1.0	0.0	0.9997441590145878	0.051897753679318356	0.0	0.5160728117738187	0.760403595828227	0.028466305189775366	0.9999999999999996	0.025561580170410533	0.18112443750147464	0.10263361735089079	0.0	0.500580945003873	0.0	0.5	-1.0	0.0	0.9577148009489537	0.004453911696359412	0.1366352163626487	0.04434546862896979	-1.0	0.0	0.9999999999999991	0.17796281951975212	0.9999999999999907	0.042602633617350893	0.9999999999999591	0.029047250193648334	0.6030347625054043	8.52328216707332E-4
38	NFE2L2	4780	0.79062869275625	0.045507358636715727	1.0	0.07823392718822618	0.5973501000472072	0.09256390395042603	1.0	0.03117738187451588	0.9999999999999996	0.03408210689388071	0.0	0.5160728117738187	0.0	0.5447327652982185	0.9999999999999996	0.025561580170410533	0.9539938431083634	0.01471727343144849	0.0	0.500580945003873	0.0	0.5	0.0	0.5052285050348567	0.8607165877758953	0.012199845081332301	0.1366352163626487	0.04434546862896979	0.0	0.5003872966692486	1.0	0.17796281951975212	0.9999999999999996	0.042602633617350893	0.9999999999999991	0.029047250193648334	0.5756702587525623	8.757615881667125E-4
39	COL4A3	1285	0.47809533655125314	0.07862122385747483	0.9999999999999423	0.07823392718822618	0.8043909869926048	0.04047250193648334	0.9999999456814755	0.03117738187451588	0.9999999994723727	0.03408210689388071	0.0	0.5160728117738187	0.9696886504873392	0.013168086754453912	0.9966180650264045	0.05906274206041828	0.07404791721171211	0.10728117738187451	0.0	0.500580945003873	0.0	0.5	0.0	0.5052285050348567	0.9027499477944072	0.007939581719597211	0.0	0.5265298218435321	-1.0	0.0	1.0	0.17796281951975212	0.9999999939968471	0.042602633617350893	0.9999999256890676	0.029047250193648334	0.6141410136783265	8.843151465433019E-4
40	GATA2	2624	0.5558932272364334	0.0687451587916344	1.0	0.07823392718822618	0.5931004815739498	0.09275755228505035	0.9999999998559931	0.03117738187451588	0.9999999999999991	0.03408210689388071	0.0	0.5160728117738187	0.03182373878169182	0.08946553059643687	0.999999999998983	0.025561580170410533	0.3886088172047796	0.07571649883810999	0.0	0.500580945003873	0.0	0.5	0.0	0.5052285050348567	0.7150389508270631	0.032532920216886134	0.2618444738757135	0.02343144848954299	0.0	0.5003872966692486	0.9999999999999991	0.17796281951975212	0.9999999999994893	0.042602633617350893	0.9999999999999969	0.029047250193648334	0.5515367775045962	0.001059441458788779
41	RAMP2	10266	0.01	0.16673121611154143	0.9999999999999996	0.07823392718822618	0.532970654720329	0.10979860573199071	-1.0	0.0	0.9999999970241114	0.03408210689388071	0.0	0.5160728117738187	0.19531469963524895	0.06622773044151821	0.9999999999999991	0.025561580170410533	0.0	0.5536405886909372	0.0	0.500580945003873	0.0	0.5	0.0	0.5052285050348567	0.932143053987014	0.006196746707978312	0.9746806133347508	3.872966692486445E-4	0.0	0.5003872966692486	0.7688558893408353	0.2571649883810999	0.9999591986066856	0.06022463206816421	0.9997176258968016	0.04512006196746708	0.5157898557025974	0.0010896316062384281
42	TNIP2	79155	0.6892664796802253	0.054221533694810226	1.0	0.07823392718822618	0.5276853945692385	0.11057319907048799	-1.0	0.0	0.10405927386808626	0.12103020914020139	0.8370992516053237	0.006584043377226956	0.9999897800064482	0.006003098373353989	0.9999973506191152	0.028079008520526725	0.9306263019825869	0.017621998450813324	0.0	0.500580945003873	0.0	0.5	-1.0	0.0	0.3712112644446378	0.08656080557707203	0.0	0.5265298218435321	-1.0	0.0	0.9999490818068092	0.20236250968241673	0.9839457903478079	0.12335398915569326	0.0	0.5908210689388071	0.5802966088645705	0.0016449326102279116
43	HIPK1	204851	0.9945968925043909	0.006971340046475601	0.9999999999999996	0.07823392718822618	0.4832947548458743	0.12006196746707978	-1.0	0.0	0.9999024723144039	0.04783113865220759	0.785803843779102	0.0077459333849728895	0.060861503384313315	0.08946553059643687	0.7018402815599828	0.14697908597986056	0.31413081577533664	0.08346243222308287	0.0	0.500580945003873	0.0	0.5	-1.0	0.0	0.557927065510199	0.05538342370255616	0.2383980227823373	0.026723470178156468	0.0	0.5003872966692486	1.0	0.17796281951975212	0.997488326261623	0.09759876065065841	0.0	0.5908210689388071	0.5439784312646504	0.0017698504165200024
44	FGF21	26291	0.9536478417152783	0.02943454686289698	0.9999999999999996	0.07823392718822618	0.261457758495962	0.15724244771494966	-1.0	0.0	0.9999999997892008	0.03408210689388071	0.0	0.5160728117738187	0.9368708054559844	0.01723470178156468	0.9999999999999964	0.025561580170410533	0.0	0.5536405886909372	0.0	0.500580945003873	0.0	0.5	-1.0	0.0	0.9121398201772954	0.007552285050348567	0.0	0.5265298218435321	-1.0	0.0	0.9970880135197441	0.2263749031758327	0.9999999330653608	0.042602633617350893	0.9996742139709655	0.04512006196746708	0.6062368839631863	0.0025118537637991434
45	ANGPTL4	51129	0.5123785732575477	0.0749419054996127	0.999999999300251	0.07823392718822618	0.38820631109342885	0.13594113090627422	-1.0	0.0	0.999999963113311	0.03427575522850503	0.0	0.5160728117738187	0.11581731399535683	0.07416731216111541	0.850134668530497	0.1202556158017041	0.0	0.5536405886909372	0.0	0.500580945003873	0.0	0.5	0.0	0.5052285050348567	0.9119723979831852	0.007552285050348567	0.5658012874755177	0.009488768396591789	0.0	0.5003872966692486	0.9999998705158099	0.17835011618900076	0.9999999999996083	0.042602633617350893	0.9999999964341142	0.029047250193648334	0.5082771560764291	0.0031586137541558257
46	SEMA5A	9037	0.9058805502200056	0.03446940356312936	1.0	0.07823392718822618	0.38467803029430486	0.13613477924089853	-1.0	0.0	0.9923598011714199	0.06835786212238575	0.0	0.5160728117738187	0.3563206010705531	0.054996127033307515	0.997519636637326	0.055964368706429124	-1.0	0.0	0.0	0.500580945003873	0.0	0.5	0.0	0.5052285050348567	0.5980185398148077	0.048799380325329204	0.4246979463148957	0.015491866769945779	-1.0	0.0	0.9995767354509173	0.21572424477149496	0.9999913137914586	0.05383423702556158	0.9999619217715571	0.038729666924864445	0.593660280332107	0.0034053762465307003
47	KRIT1	889	0.4402945254044757	0.0844306738962045	0.9999999999948295	0.07823392718822618	0.7028573923051104	0.06467854376452363	0.9999999985301571	0.03117738187451588	0.9999999998350774	0.03408210689388071	0.0	0.5160728117738187	0.10245660600846701	0.07745933384972889	0.9745368851175616	0.08365608055770721	0.7540869227691772	0.0383423702556158	0.0	0.500580945003873	-1.0	0.0	0.0	0.5052285050348567	0.2348835434250559	0.11328427575522851	0.0	0.5265298218435321	0.0	0.5003872966692486	0.9999999999999996	0.17796281951975212	0.999999999999992	0.042602633617350893	0.9999999912558886	0.029047250193648334	0.5619823645820491	0.0034996648901520766
48	AKR1C3	8644	0.5878256754404557	0.06584043377226956	0.9999999999999996	0.07823392718822618	0.40554764521755887	0.13245546088303642	-1.0	0.0	0.5733436227070909	0.10573199070487994	0.0	0.5160728117738187	0.0	0.5447327652982185	0.9999330838652478	0.03505034856700232	0.0	0.5536405886909372	0.0	0.500580945003873	-1.0	0.0	0.0	0.5052285050348567	0.5999854432810114	0.04860573199070488	0.1366352163626487	0.04434546862896979	0.0	0.5003872966692486	0.9690520345794728	0.2395429899302866	0.9999999999999991	0.042602633617350893	0.9999999995214574	0.029047250193648334	0.46697282768101794	0.0131483708596708
49	ECSCR	641700	-1.0	0.0	0.9999999797231468	0.07823392718822618	0.20097223408045295	0.16402013942680094	-1.0	0.0	0.9954642849627001	0.06506584043377227	0.0	0.5160728117738187	-1.0	0.0	0.9344188335545235	0.09876065065840434	0.0	0.5536405886909372	0.0	0.500580945003873	-1.0	0.0	-1.0	0.0	0.0	0.5770720371804803	0.9683645579609603	5.809450038729666E-4	-1.0	0.0	0.9945270810811602	0.2300542215336948	0.17889271624238168	0.2410921766072812	0.53803281950928	0.13710302091402013	0.523954082067621	0.018938062174443937
50	SCG2	7857	0.9449504826324735	0.030209140201394268	1.0	0.07823392718822618	0.7163597484350458	0.06235476374903176	-1.0	0.0	0.3102823566281761	0.11773818745158791	0.0	0.5160728117738187	-1.0	0.0	0.9786006814066458	0.0801704105344694	0.0	0.5536405886909372	0.0	0.500580945003873	0.0	0.5	0.0	0.5052285050348567	0.6312085885991556	0.04453911696359411	0.0	0.5265298218435321	0.0	0.5003872966692486	0.9999999998356534	0.17796281951975212	0.9999999960713842	0.042602633617350893	0.9983819359783321	0.05092951200619675	0.48987421402654135	0.023200703425931724
51	CD248	57124	0.01	0.16673121611154143	0.9990432767492385	0.11541440743609604	0.38467803029430486	0.13613477924089853	-1.0	0.0	0.7244712556165547	0.10050348567002323	0.0	0.5160728117738187	-1.0	0.0	0.9434934745552054	0.0966305189775368	0.0	0.5536405886909372	0.0	0.500580945003873	-1.0	0.0	0.0	0.5052285050348567	0.5403265034402043	0.05828814872192099	0.27843539671824613	0.020139426800929512	-1.0	0.0	0.9999778768780354	0.19887683965917893	0.8757905933628519	0.16266460108443068	0.997542541703351	0.053446940356312936	0.49786130003436446	0.02360431649329575
52	ANO6	196527	0.49546912418523475	0.07649109217660728	0.9999999999999996	0.07823392718822618	0.6253635864078848	0.07920216886134779	0.8897039165922024	0.048024786986831915	0.9987828564325395	0.0592563903950426	0.0	0.5160728117738187	0.007589074409173049	0.08946553059643687	0.6215263629595794	0.15821068938807126	0.0	0.5536405886909372	0.0	0.500580945003873	-1.0	0.0	0.0	0.5052285050348567	0.18465261334407573	0.12742060418280401	0.0	0.5265298218435321	-1.0	0.0	1.0	0.17796281951975212	0.5648989333895544	0.20081332300542215	0.376542276749076	0.15046475600309836	0.46805229049883534	0.028875188443523214
53	MIR126	406913	-1.0	0.0	-1.0	0.0	-1.0	0.0	-1.0	0.0	-1.0	0.0	-1.0	0.0	0.07571305265053994	0.08946553059643687	0.9999998382353441	0.0261425251742835	-1.0	0.0	0.0	0.500580945003873	-1.0	0.0	0.0	0.5052285050348567	0.0	0.5770720371804803	0.1366352163626487	0.04434546862896979	-1.0	0.0	0.0	0.6314872192099148	0.7281170588666378	0.1829976762199845	0.9999999999999996	0.029047250193648334	0.3627884520222242	0.052022261805484415
54	MIR24-1	407012	-1.0	0.0	-1.0	0.0	-1.0	0.0	-1.0	0.0	-1.0	0.0	-1.0	0.0	0.0	0.5447327652982185	0.8653242046166525	0.11812548412083657	-1.0	0.0	0.0	0.500580945003873	-1.0	0.0	0.0	0.5052285050348567	0.2745501483960022	0.10999225406661503	0.14502472196060018	0.036986831913245546	-1.0	0.0	0.0	0.6314872192099148	0.5906476857507563	0.19752130131680867	0.9971847020524579	0.05383423702556158	0.3463258924780157	0.10172968157792184
55	MIR106B	406900	-1.0	0.0	-1.0	0.0	-1.0	0.0	-1.0	0.0	-1.0	0.0	-1.0	0.0	0.07571305265053994	0.08946553059643687	0.9999790346157735	0.032532920216886134	0.0	0.5536405886909372	0.0	0.500580945003873	-1.0	0.0	0.0	0.5052285050348567	0.0	0.5770720371804803	-1.0	0.0	-1.0	0.0	0.0	0.6314872192099148	0.9720868447037474	0.13400464756003097	0.9999998385016743	0.029240898528272656	0.36234415473525183	0.11018369265407335
56	MIR125A	406910	-1.0	0.0	-1.0	0.0	-1.0	0.0	-1.0	0.0	-1.0	0.0	-1.0	0.0	0.07571305265053994	0.08946553059643687	0.9999952285966259	0.02943454686289698	-1.0	0.0	0.0	0.500580945003873	-1.0	0.0	0.0	0.5052285050348567	0.0	0.5770720371804803	0.0	0.5265298218435321	-1.0	0.0	0.0	0.6314872192099148	0.873314691820087	0.162858249419055	0.9999991556960126	0.029821843532145623	0.3566303920405489	0.11229354977728978
57	MIR375	494324	-1.0	0.0	-1.0	0.0	-1.0	0.0	-1.0	0.0	-1.0	0.0	-1.0	0.0	0.07571305265053994	0.08946553059643687	0.9982942285110681	0.05305964368706429	-1.0	0.0	0.0	0.500580945003873	-1.0	0.0	0.0	0.5052285050348567	0.0	0.5770720371804803	0.0	0.5265298218435321	-1.0	0.0	0.0	0.6314872192099148	0.9020464992847048	0.15646785437645236	0.9999999999833982	0.029047250193648334	0.3582301454306936	0.1307595167514689
58	MIR15A	406948	-1.0	0.0	-1.0	0.0	-1.0	0.0	-1.0	0.0	-1.0	0.0	-1.0	0.0	0.07571305265053994	0.08946553059643687	0.9995238002583339	0.043377226955848176	0.0	0.5536405886909372	0.0	0.500580945003873	-1.0	0.0	0.0	0.5052285050348567	0.0	0.5770720371804803	-1.0	0.0	-1.0	0.0	0.0	0.6314872192099148	0.599616241576758	0.1967467079783114	0.9999999874942417	0.029047250193648334	0.3388082087304615	0.13371752862735076
59	NDNF	79625	0.37678486339591005	0.09043377226955848	0.9999999999999996	0.07823392718822618	0.17740091649077794	0.16518202943454685	-1.0	0.0	-1.0	0.0	0.0	0.5160728117738187	0.0	0.5447327652982185	0.0	0.6068938807126258	-1.0	0.0	0.0	0.500580945003873	-1.0	0.0	-1.0	0.0	0.0	0.5770720371804803	0.0	0.5265298218435321	-1.0	0.0	0.9999999999999991	0.17796281951975212	0.978489703612158	0.12955073586367158	0.5325976600648802	0.13729666924864445	0.3560973976674897	0.18406336015181035
60	MIR30B	407030	-1.0	0.0	-1.0	0.0	-1.0	0.0	-1.0	0.0	-1.0	0.0	-1.0	0.0	0.07571305265053994	0.08946553059643687	0.9392271681504347	0.09759876065065841	-1.0	0.0	0.0	0.500580945003873	-1.0	0.0	0.0	0.5052285050348567	0.0	0.5770720371804803	-1.0	0.0	-1.0	0.0	0.0	0.6314872192099148	0.8010541085166861	0.1740898528272657	0.9035444170706322	0.0879163439194423	0.3862332833503934	0.18503325927341174
61	MIR590	693175	-1.0	0.0	-1.0	0.0	-1.0	0.0	-1.0	0.0	-1.0	0.0	-1.0	0.0	-1.0	0.0	0.0	0.6068938807126258	-1.0	0.0	0.0	0.500580945003873	-1.0	0.0	0.0	0.5052285050348567	0.0	0.5770720371804803	0.14502472196060018	0.036986831913245546	-1.0	0.0	0.0	0.6314872192099148	0.7596329427913964	0.17931835786212239	0.8397158361185206	0.10050348567002323	0.24161948164987618	0.2514741386912188
62	MIR495	574453	-1.0	0.0	-1.0	0.0	-1.0	0.0	-1.0	0.0	-1.0	0.0	-1.0	0.0	-1.0	0.0	0.9902874455836316	0.06951975213013169	-1.0	0.0	0.0	0.500580945003873	-1.0	0.0	0.0	0.5052285050348567	0.0	0.5770720371804803	-1.0	0.0	-1.0	0.0	0.0	0.6314872192099148	0.5435673735790555	0.20313710302091403	0.5737496480584952	0.13361735089078233	0.3556953169813542	0.2782295905479746
63	MIR30E	407034	-1.0	0.0	-1.0	0.0	-1.0	0.0	-1.0	0.0	-1.0	0.0	-1.0	0.0	0.07571305265053994	0.08946553059643687	0.0	0.6068938807126258	-1.0	0.0	0.0	0.500580945003873	-1.0	0.0	0.0	0.5052285050348567	0.0	0.5770720371804803	-1.0	0.0	-1.0	0.0	0.0	0.6314872192099148	0.5953202431515615	0.19732765298218435	0.9123287648921915	0.08578621223857474	0.25023638286521943	0.31155366197295087
64	MIR24-2	407013	-1.0	0.0	-1.0	0.0	-1.0	0.0	-1.0	0.0	-1.0	0.0	-1.0	0.0	-1.0	0.0	0.7910584076088519	0.1314872192099148	-1.0	0.0	0.0	0.500580945003873	-1.0	0.0	0.0	0.5052285050348567	0.0	0.5770720371804803	0.0	0.5265298218435321	-1.0	0.0	0.0	0.6314872192099148	0.4223384570810172	0.21417505809450038	0.12047117522332819	0.17738187451587917	0.23579772900672985	0.4023933796820862
