# Supplementary material for: Prioritization of genes involved in endothelial cell apoptosis by their implication in lymphedema using an analysis of associative gene networks with ANDSystem
Source: BMC Med Genomics. 2019 Mar 13;12(Suppl 2):47. doi: 10.1186/s12920-019-0492-9 (PMC6417156; doi:10.1186/s12920-019-0492-9)
Supplement: Supplementary file 7 — Table S7. Results of prioritization according to criterion 2. (XLSX 33 kb) [file 12920_2019_492_MOESM7_ESM.xlsx]

## Sheet: Endeavour
Rank	Gene Symbol	Gene description	Geneid	Group	P-value	Annotation – Gene Ontology	Annotation – UniProt	Text-mining	Annotation – InterPro	Annotation – Pfam	Annotation – SIMAP (localization)	Annotation – DrugBank	Annotation – Stitch	Annotation – RGD ChEBI	Annotation – Reactome	Annotation – WikiPathways	Annotation – RGD pathways	Annotation – BioCarta	Annotation – CPDB	Annotation – hiPathDB	Annotation – GAD	Annotation – OMIM	Annotation – RGD MP	Annotation – RGD RDO	Interaction – String	Interaction – BioGrid	Interaction – I2D	Interaction – IntAct	Interaction – iRefIndex	Interaction – Mint	Interaction – HPRD	Interaction – MIPS	Interaction – GeneRIF	Expression – Su et al (2002)	Expression – Su et al (2004)	Expression – CMAP	Expression – Lukk et al	Annotation – PaGenBase	Annotation – CGAP	Annotation – GNF	Annotation – eGenetics	Blast	Precalculated – Ouzounis	Precalculated – Prospectr	Precalculated – HaploPred	Annotation – Aura	Annotation – mirZ	id
1	KDR	kinase insert domain receptor	3791	Training and candidate gene	0.0603	0.319	0.5517	0.2252	0.0522	0.113	0.5326	0.1081	0.1122	0.3565	0.4217	0.3867	0.4286	0.1928	0.2121	0.3146	0.1619	0.1471	0.1667	0.0714	0.0776	0.2672	0.2759	0.2241	0.2672	0.1638	0.2414	0.1293	0.2759	0.5638	0.6226	0.3774	0.2642	0.6638	0.7845	0.1905	0.2553	0.2586	0.1818	0.0926	0.4245	0.2037	0.0172	6
2	PRKCI	protein kinase C iota	5584	Candidate gene	0.2155	0.319	0.3966	0.2883	0.1913	0.3739	0	0.7838	0.3878	0.3565	0.506	0.36	0.2857	0.8795	0.2929	0.382	0	0	0.2843	0.5119	0.319	0.6207	0.6034	0.4914	0.6724	0.7414	0.5345	0.3103	0.6379	0.1277	0.1981	0.2453	0.3679	0.6638	0.3879	0.8286	0.1489	0.569	0.6061	0.2685	0.2264	0.7222	0.2069	24
3	PDPK1	3-phosphoinositide dependent protein kinase 1	5170	Candidate gene	0.2759	0.319	0.4569	0.2613	0.1043	0.2522	0.2065	0.7838	0.5102	0.3565	0.1084	0.16	0.1667	0.0843	0.0707	0.1236	0.5429	0	0.1078	0	0.1552	0.75	0.7586	0.5	0.6207	0.431	0.4828	0.6638	0.6466	0.5745	0.1038	0.9528	0.9811	0.6638	0.5776	0.419	0.6596	0.5862	0.7172	0.7407	0.3491	0.3519	0.5086	31
4	ABL1	ABL proto-oncogene 1, non-receptor tyrosine kinase	25	Candidate gene	0.2931	0.319	0.3362	0.2703	0.2	0.113	0.8913	0.1622	0.5714	0.3565	0.2892	0.28	0.2976	0.4096	0.2525	0.2472	0.4571	0.8824	0.0882	0.9405	0.0776	0.6638	0.6897	0.6379	0.7759	0.4483	0.5172	0.6638	0.6293	0.3617	0.3585	0.6038	0.4151	0.6638	0.681	0.5714	0.9255	0.6466	0.1414	0.3981	0.066	0.3519	0.6379	33
5	TEK	TEK receptor tyrosine kinase	7010	Candidate gene	0.3017	0.319	0.1293	0.8018	0.1652	0.113	0.5326	0.1351	0.602	0.3565	0.6024	0.52	0.7143	0.5181	0.4444	0.5618	0.7429	0.8824	0.451	0.3095	0.2759	0.7241	0.5776	0.4828	0.5517	0.3621	0.5776	0.6638	0.6638	0.7553	0.3019	0.0472	0.0849	0.931	0.9052	0.1333	0	0.5948	0.1717	0.0926	0.1509	0.2037	0.5345	34
6	MAP3K5	mitogen-activated protein kinase kinase kinase 5	4217	Candidate gene	0.3103	0.319	0.5862	0.5586	0.1043	0.2522	0.8913	0	0.1224	0.3565	0	0.3733	0.3095	0.494	0.3232	0.3371	0.7143	0	0.8529	0	0.2759	0.7069	0.5862	0.5172	0.6293	0.3879	0.5517	0.6638	0.6897	0.9255	0.6132	0.5566	0.2453	0.431	0.5776	0.5714	0.383	0.6638	0	0.4259	0.3585	0.5833	0.3362	35
7	TNF	tumor necrosis factor	7124	Candidate gene	0.3276	0.319	0.6379	0.0811	0.713	0.7478	0.7174	0.7838	0.6633	0.3565	0.9157	0.5067	0.2619	0.2892	0.3131	0.3258	0.0857	0.2794	0.0392	0.0714	0.25	0.6724	0.6724	0.6293	0.7586	0.3879	0.7845	0.6638	0.6983	0.2021	0.2547	0.6887	0.566	0.1983	0.7328	0	0	0.9569	0	0	0.1981	0.2037	0.6552	37
8	PLCG1	phospholipase C gamma 1	5335	Candidate gene	0.3448	0.319	0.681	0.2162	0.4174	0.7478	0	0	0.3367	0.3565	0.1325	0.2	0.1786	0.1084	0.0707	0.1348	0.8667	0	0.5	0.6786	0.0776	0.6379	0.6552	0.5948	0.6466	0.4138	0.5086	0.2672	0.5948	1	0.5849	1	0.9434	0.1983	0.1034	0.9333	0.1383	0.6379	0.2626	0.7407	0.217	0.0556	0.0431	39
9	FASLG	Fas ligand	356	Candidate gene	0.3621	0.319	0.7328	0.1261	0.713	0.7478	0.7174	0	0.2143	0.3565	0.9157	0.4933	0.3571	0.241	0.303	0.2809	0.181	0.1765	0.3235	0.2619	0.4224	0.6983	0.6379	0.5776	0.6897	0.4741	0.6121	0.6638	0.75	0.2872	0.0283	0.3208	0.6321	0.1983	0.9052	0.0476	0.9362	0.9569	0.0303	0.9259	0.2453	0.2037	0.6983	41
10	CD40	CD40 molecule	958	Candidate gene	0.3707	0.319	0.2672	0.018	0.713	0.7478	0.5326	0	0.1735	0.3565	0.6386	0.7333	0.6667	0.8795	0.7071	0.6966	0.5714	0.8824	0.8235	0.2024	0.3276	0.8362	0.6983	0.6552	0.8103	0.7414	0.6034	0.6638	0.819	0.8511	0.066	0.1509	0.8679	0.6638	0.1034	0.0476	0	0.7155	0.4747	0.0926	0.7264	0.2037	0.2586	42
11	FOXO3	forkhead box O3	2309	Candidate gene	0.4052	0.319	0.3448	0.027	0.713	0.4174	0.8913	0	0.1633	0.3565	0.1566	0.2267	0.2024	0.1807	0.1717	0.2022	0.581	0	0.4118	0.869	0.1983	0.6466	0.7241	0.5086	0.5948	0.3448	0.4914	0.3017	0.6121	0	0.7075	0.8113	0.6226	0.6638	0.3879	0.9333	0.9043	0.6552	0.404	0.4259	0	0.6667	0.6034	46
12	BMPR2	bone morphogenetic protein receptor type 2	659	Candidate gene	0.4138	0.319	0.2845	0.5676	0.1478	0.2522	0.5326	0	0.1939	0.3565	0.747	0.5733	0.7857	0.8795	0.5253	0.6067	0.3429	0.8824	0.3725	0.5	0.5862	0.819	0.7759	0.8276	0.8017	0.4224	0.7241	0.6638	0.7586	0.2128	0.1509	0.8208	0.5472	0.1983	0.7328	0.0476	0	0.7069	0	0	0.1604	0.6667	0.5431	47
13	PAK4	p21 (RAC1) activated kinase 4	10298	Candidate gene	0.4224	0.8534	0.6293	0.5045	0.1478	0.2522	0	0	0.8367	0.9391	0.5301	0.2667	0.2738	0.3012	0.2626	0.236	0.8476	0	0.5882	0	0.1724	0.5517	0.569	0.4655	0.6034	0.3276	0.5603	0.1293	0.5776	0.3404	0.3774	0.9717	0.1509	0.6638	0.5776	0.4571	0.7553	0.6293	0.6465	0.0185	0.3962	0.8611	0.5603	48
14	ITGA4	integrin subunit alpha 4	3676	Candidate gene	0.4655	0.6552	0.5776	0.4144	0.713	0.7478	0.5326	0.7838	0.9184	0.7217	0.4096	0.4	0.7976	0.5422	0.3939	0.427	0.7619	0	0.6765	0	0.4828	0.8276	0.7155	0.5431	0.8534	0.3621	0.7069	0.2931	0.8534	0.5532	0.9151	0.6509	0.0094	0.1983	0.9052	0.1333	0.0851	0.819	0.3939	0.5833	0.5283	0.5833	0.4224	53
15	MAPK7	mitogen-activated protein kinase 7	5598	Candidate gene	0.4741	0.319	0.4741	0.4865	0.1043	0.2522	0.8913	0	0.0714	0.3565	0.241	0.24	0.3452	0.2048	0.2222	0.2584	0	0	0.2941	0.869	0.6207	0.8103	0.6121	0.6207	0.6638	0.3621	0.5259	0.6638	0.7241	0.9681	0.5094	0.9434	0.934	0.1983	0.9052	0.5048	0.2766	0.6034	0.697	0.2222	0.2736	0.463	0.0345	54
16	HIPK1	homeodomain interacting protein kinase 1	204851	Candidate gene	0.5	0.319	0.8017	0	0.1043	0.2522	0.2065	0	0	0.7739	0	0	0	0	0	0	0	0	0.6176	0	0.8879	0.7845	0.8362	0.6034	0.8966	0.4569	0.7414	0.6638	0.8362	0.3085	0.7453	0.3302	0.4245	0.1983	0.1034	0.5714	0.234	0.6207	0.6263	0.3426	0.066	0.6667	0.4138	57
17	ICAM1	intercellular adhesion molecule 1	3383	Candidate gene	0.5086	0.319	0.569	0.2973	0.713	0.7478	0.5326	0.7838	0.3776	0.3565	0.3976	0.6933	0.7619	0.6506	0.5455	0.5843	0.2	0.8824	0.2745	0.2143	0.2586	0.8621	0.7931	0.5603	0.8448	0.7414	0.7155	0.6638	0.8621	0.8723	0.3679	0.8396	0.7736	0.3879	0.2414	0.0476	0.1277	0.7759	0.4141	0.1667	0.9906	0.0185	0.819	58
18	GATA3	GATA binding protein 3	2625	Candidate gene	0.5431	0.319	0.1552	0.3153	0.713	0.7478	0	0	0.7449	0.3565	0.7711	0.44	0.5833	0.759	0.5556	0.7416	0.4	0.8824	0.2157	0.7738	0.4655	0.6552	0.5948	0.8276	0.75	0.7414	0.8966	0.6638	0.7155	0.617	0.7736	0.9151	0.7642	0.0172	0.1034	0.6857	0.9681	0.2586	0.2121	0.4259	0.283	0.5833	0.5	62
19	GATA2	GATA binding protein 2	2624	Training and candidate gene	0.5603	0.319	0.3103	0.2523	0.713	0.7478	0	0	0.9184	0.3565	0.7711	0.76	0.8333	0.7229	0.7576	0.7978	0.3905	0.3235	0.4216	0.9405	0.3621	0.2672	0.2759	0.2241	0.2672	0.7414	0.2414	0.6638	0.2759	0.5213	0.283	0.7925	0.7264	0.4655	0.7328	0.6857	0.8936	0.2586	0.5152	0.4259	0.5	0.8611	0.1983	64
20	ANGPT1	angiopoietin 1	284	Candidate gene	0.569	0.319	0.8276	0.9009	0.713	0.7478	0.2065	0	0.102	0.3565	0.6024	0.5333	0.7143	0.5181	0.4242	0.5618	0.5143	0	0.598	0.2262	0.431	0.5948	0.7414	0.8276	0.7845	0.7414	0.5948	0.6638	0.7328	0.883	0.0755	0.2358	1	0.1983	0.9052	0.0476	0.0106	0.8879	0.7576	0.3796	0.6132	0.7685	0.4914	65
21	COL4A3	collagen type IV alpha 3 chain	1285	Candidate gene	0.5776	0.319	0.3879	0.6937	0.713	0.7478	0.2065	0	0.9184	0.8	0.2771	0	0.8571	0.5542	0.3838	0.5955	0.9048	0.8824	0.5588	0.6548	0.819	0.7241	0.8966	0.8276	0.8879	0.7414	0.7759	0.6638	0.9052	0.9787	0.1132	0.0566	0.6509	0.1983	0.7328	0.6857	0.0957	0.6983	0.0808	0.0093	0.5472	0.4074	0.3879	66
22	THBS1	thrombospondin 1	7057	Candidate gene	0.5862	0.319	0.7155	0.5495	0.713	0.7478	0.2065	0	0.2857	0.3565	0.4458	0.4133	0.4405	0.8795	0.3636	0.4494	0.4286	0	0.098	0.369	0.5086	0.8966	0.8707	0.5345	0.9138	0.7414	0.7586	0.2845	0.9052	0.9362	0.7358	0.6604	0.4906	0.6638	0.5776	0.3619	0.1915	0.7931	0.3333	0.0926	0.1132	0.537	0.8966	67
23	TERT	telomerase reverse transcriptase	7015	Candidate gene	0.6121	0.8448	0.2241	0.5315	0.713	0.7478	0.2065	0	0.7653	0.3565	0.9157	0.68	0.8333	0.3855	0.5051	0.5281	0.219	0.3824	0.5196	0.1905	0.0776	0.6293	0.6466	0.8276	0.5776	0.3362	0.5862	0.1293	0.6552	0.5851	0.5755	0.5	0.783	0.1983	0.5776	0	0.883	0.7414	0.6667	0.8426	0.6321	0.9722	0.7155	70
24	IL4	interleukin 4	3565	Candidate gene	0.6293	0.319	0.6121	0.1712	0.713	0.7478	0.2065	0	0.7755	0.3565	0	0.7067	0.3333	0.6747	0.4848	0.6629	0.1524	0	0.1765	0.3333	0.3362	0.7672	0.8103	0.8276	0.7155	0.7414	0.6724	0.6638	0.8621	0.8191	0.1604	0.0189	0.9528	0.1983	0.9052	0.5048	0.7872	0.9052	0.8485	0.6296	0.6415	0.2037	0.9569	72
25	DAB2IP	DAB2 interacting protein	153090	Candidate gene	0.6379	0.319	0.7845	0.6126	0.713	0.7478	0.8913	0	0.9184	0.7913	0	0	0	0.4337	0.6465	0	0.6857	0	0.902	0	0.4397	0.6897	0.681	0.8276	0.7155	0.7414	0.5	0.6638	0.6724	0	0	0	0	0.1983	0.1034	0.2952	0.3404	0.6121	0.7475	0.2222	0.4057	0.8611	0.1207	73
26	IL10	interleukin 10	3586	Candidate gene	0.6466	0.319	0.2069	0.3333	0.713	0.7478	0.2065	0	0.5612	0.3565	0	0.8133	0.369	0.6627	0.5657	0.6404	0.0667	0.4265	0.049	0.0714	0.2931	0.8793	0.8362	0.8276	0.6724	0.7414	0.8966	0.6638	0.9224	0.3723	0.4811	0.2925	0.9906	0.7845	0.9052	0.1333	0	0.8103	0.4646	0.5463	0.4434	0.2037	0.8362	74
27	SERPINE1	serpin family E member 1	5054	Candidate gene	0.6552	0.319	0.5431	0.3784	0.713	0.7478	0.2065	0.7838	0.5	0.3565	0.5422	0.5467	0.5476	0.6145	0.5152	0.7079	0.1714	0.8824	0.4608	0.3929	0.3448	0.7931	0.7414	0.8276	0.8362	0.7414	0.6466	0.6638	0.8017	0.766	0.9717	0.6981	0.2547	0.4569	0.1034	0.9333	0.6064	0.9569	0.2525	0.0926	0.4906	0.4074	0.5517	75
28	NFE2L2	nuclear factor, erythroid 2 like 2	4780	Candidate gene	0.6724	0.7155	0.6983	0.5135	0.713	0.7478	0.8913	0	0.9184	0.3565	0	0.9333	0.8929	0.8795	0.9192	0.9101	0.2857	0	0.2059	0.5952	0.5603	0.7414	0.6207	0.8276	0.6552	0.3879	0.681	0.6638	0.7069	0.1596	0.4717	0.3585	0.8019	0.6638	0.1034	0.6857	0	0.7241	0.5253	0.5833	0.3113	0.5833	0.9138	77
29	TNFAIP3	TNF alpha induced protein 3	7128	Candidate gene	0.681	0.319	0.6638	0.2793	0.713	0.7478	0	0	0.5918	0.3565	0.5542	0.72	0.5119	0.8795	0.798	0.9101	0.3048	0	0.3431	0	0.6034	0.7586	0.6293	0.4569	0.6379	0.7414	0.6293	0.6638	0.7672	0.7447	0.783	0.9623	0.1038	0.6638	0.3879	0.6857	0.1809	0.75	0.8889	0.8241	0.5377	0.4722	0.9052	78
30	GAS6	growth arrest specific 6	2621	Candidate gene	0.6897	0.319	0.7586	0.8919	0.713	0.7478	0.2065	0	0.3571	0.3565	0.6747	0	0.7738	0.8795	0.6869	0.9101	0.8286	0	0.8039	0.619	0.4655	0.7672	0.8362	0.8276	0.7845	0.7414	0.6897	0.6638	0.8017	0.7128	0.4434	0.9906	0.066	0.3879	0.7845	0.1333	0.3617	0.681	0.5354	0.1667	0.7642	0.4074	0.7672	79
31	CD40LG	CD40 ligand	959	Candidate gene	0.6983	0.6724	0.2328	0.1622	0.713	0.7478	0.7174	0	0.5306	0.3565	0.6386	0.9333	0.4048	0.6867	0.5859	0.4944	0.6571	0.8824	0.5098	0.1786	0.3879	0.7931	0.7414	0.8276	0.819	0.7414	0.6638	0.6638	0.8017	0.9468	0.5	0.3396	0.6604	0.1983	0.9052	0.6857	0	0.9569	0.0505	0.5463	0.2925	0.4074	0.7414	80
32	SEMA5A	semaphorin 5A	9037	Candidate gene	0.7069	0.319	0.8448	0.7658	0.713	0.7478	0.5326	0	0	0.9043	0.5181	0	0	0.8795	0.7475	0.9101	0.6095	0	0.7549	0.8452	0.7155	0.7241	0.9483	0.8276	0.7155	0.7414	0.8966	0.6638	0.7328	0.1064	0.2358	0.4717	0.1792	0.1983	0.3879	0.4476	0	0.8707	0.6162	0.4537	0.6792	0.2037	0.0862	81
33	COL18A1	collagen type XVIII alpha 1 chain	80781	Candidate gene	0.7155	0.319	0.7586	0.8288	0.713	0.7478	0.2065	0	0.8265	0.3565	0.9157	0	0.8095	0.5904	0.6162	0.6742	0.3524	0.8824	0.7157	0.5238	0.5517	0.5948	0.2759	0.8276	0.8707	0.7414	0.6207	0.2759	0.8362	0.6915	0.8679	0.8585	0.4057	0.9569	0.2414	0.781	0.5	0.6897	0.303	0.8241	0.5755	0.9167	0.6897	82
34	FGA	fibrinogen alpha chain	2243	Candidate gene	0.7414	0.8017	0.2672	0.5405	0.713	0.7478	0.2065	0.7838	0.3163	0.3565	0.494	0.9333	0.5238	0.8795	0.6869	0.7753	0.3714	0.8824	0.4314	0.4286	0.8534	0.8534	0.8621	0.6466	0.9052	0.7414	0.7328	0.6638	0.8966	0.7979	0.9245	0.0849	0.8302	0.1983	0.1034	0.6857	0.7128	0.8793	0.0909	0.9537	0.6981	0.4074	0.2759	85
35	IL13	interleukin 13	3596	Candidate gene	0.7672	0.319	0.7586	0.4595	0.713	0.7478	0.5326	0	0.7857	0.3565	0	0.7867	0.6071	0.7108	0.596	0.6517	0.2476	0.2794	0.4412	0.25	0.6293	0.9569	0.7931	0.8276	0.8793	0.7414	0.6466	0.6638	0.7759	0.9149	0.4151	0.2642	0.7925	0.1983	0.9052	0.5714	0.9468	0.9569	0.3636	0.5463	0.6226	0.2037	0.4828	88
36	SCG2	secretogranin II	7857	Candidate gene	0.7931	0.319	0.931	0.9369	0.713	0.7478	0.5326	0	0.9184	0.7304	0	0	0	0	0	0	0.6952	0	0	0	0.8793	0.5776	0.5517	0.5603	0.5345	0.7414	0.8966	0.6638	0.6121	0.9043	0.8113	0.8868	0.4717	0.1983	0.5776	0.8476	0.7021	0.7328	0.7677	0.3611	0.1792	0.2037	0.7241	91
37	FGB	fibrinogen beta chain	2244	Candidate gene	0.8017	0.8017	0.2069	0.4324	0.713	0.7478	0.2065	0.7838	0.3163	0.3565	0.5783	0.9333	0.5238	0.8795	0.6869	0.7753	0.4095	0.8824	0	0.4167	0.8017	0.8448	0.7672	0.4741	0.6121	0.4397	0.8966	0.6638	0.8793	0.4574	0.9906	0.1038	0.9151	0.1983	0.9052	0.6857	0.2128	0.9138	0.1313	0.0926	0.2642	0.2037	0.7586	92
38	FGG	fibrinogen gamma chain	2266	Candidate gene	0.8276	0.819	0.2069	0.7297	0.713	0.7478	0.5326	0.7838	0.3163	0.3565	0.5783	0.9333	0.3929	0.5663	0.6667	0.6292	0.4476	0.8824	0.6078	0.4524	0.8276	0.9052	0.819	0.8276	0.7414	0.7414	0.6897	0.6638	0.8879	0.4894	0.9623	0.217	0.9623	0.8448	0.9052	0.6857	0.8085	0.8017	0.1515	0.3889	0.4717	0.2037	0.8793	95
39	GPER1	G protein-coupled estrogen receptor 1	2852	Candidate gene	0.8448	0.8879	0.9138	0.7387	0.713	0.7478	0.7174	0	0.4694	0.3565	0.6988	0.6133	0.4881	0.8795	0.6263	0.9101	0.781	0	0.6471	0	0.681	0.9569	0.9483	0.8276	0.9655	0.7414	0.8966	0.6638	0.9741	0.0106	0.8019	0.7264	0.9245	0.3879	0.2414	0.5714	0.9787	0.9569	0.4949	0.8426	0.9623	0.9722	0.6638	97
40	KRIT1	KRIT1, ankyrin repeat containing	889	Candidate gene	0.8534	0.319	0.069	0.9459	0.713	0.7478	0	0	0.6429	0.8522	0	0.7733	0	0	0.9192	0	0.9524	0.8824	0.6961	0.631	0.8621	0.8707	0.7931	0.8276	0.9138	0.7414	0.6466	0.6638	0.9224	0	0	0	0	0.1983	0.3879	0	0.734	0.8448	0.1616	0.7407	0.8396	0.4074	0.5172	98
41	RGCC	regulator of cell cycle	28984	Candidate gene	0.8793	0.319	0.8966	0.4054	0	0.7478	0.2065	0	0	0.3565	0	0	0	0.5904	0.7778	0.6742	0.7524	0	0	0	0.9483	0.5948	0.6638	0.8276	0.5517	0.7414	0.5431	0.6638	0.5776	0	0.8585	0.8679	0.3868	0.6638	0.3879	0.9333	0	0.9569	0.5051	0.8889	0	0	0.7931	101
42	IL11	interleukin 11	3589	Candidate gene	0.8879	0.319	0.8103	0.7568	0.713	0.7478	0.2065	0	0.9184	0.3565	0	0	0.631	0	0.5758	0.6067	0.7905	0	0	0	0.3017	0.9569	0.8534	0.8276	0.8621	0.7414	0.8966	0.6638	0.9741	0.2553	0.4245	0.8019	0.7358	0.1983	0.9052	0.4857	0.8298	0.8621	0.1212	0.9722	0.8962	0.037	0.569	102
43	CCL2	C-C motif chemokine ligand 2	6347	Candidate gene	0.8966	0.319	0.6034	0.0991	0.713	0.7478	0.2065	0.7838	0.0918	0.3565	0.6988	0.64	0.3214	0.5783	0.4747	0.5393	0.2381	0.8824	0	0.1548	0.2672	0.9138	0.8879	0.8276	0.8276	0.7414	0.8966	0.6638	0.9483	0.8617	1	0.5377	0.5943	0.819	0.3879	0.7429	0.6915	0.9569	0	0.2963	0.4528	0.2037	0.431	103
44	RAMP2	receptor activity modifying protein 2	10266	Candidate gene	0.9138	0.319	0.7155	0.973	0.713	0.7478	0.5326	0.7838	0	0.3565	0.6988	0.9333	0	0	0.7879	0.7303	0.8762	0	0.4804	0.6071	0.569	0.9569	0.8707	0.8276	0.7672	0.7414	0.7672	0.6638	0.9397	0.1915	0.8208	0.1792	0.1132	0.1983	0.9052	0.9333	0.617	0.7845	0.7374	0.5463	0.3774	0	0.9569	105
45	ANGPTL4	angiopoietin like 4	51129	Candidate gene	0.9224	0.6638	0.8276	0.9189	0.713	0.7478	0.2065	0	0.6939	0.3565	0.7349	0	0.9286	0	0.9192	0.9101	0.6381	0.8824	0.549	0.8929	0.7931	0.5431	0.9483	0.5862	0.5517	0.7414	0.8966	0.6638	0.5603	0	0.6038	0.4151	0.4623	0.1983	0.9052	0.381	0.2447	0.7672	0.798	0.0926	0.9717	0.9722	0.6466	106
46	AKR1C3	aldo-keto reductase family 1 member C3	8644	Candidate gene	0.9397	0.319	0.5345	0.6486	0.713	0.7478	0	0.7838	0.9184	0.3565	0.6627	0.9333	0.9286	0	0.9192	0.9101	0.5238	0	0.9412	0	0.7759	0.681	0.7069	0.6034	0.7155	0.3879	0.7414	0.6638	0.7759	0.8298	0.9434	0.8962	0.9717	0.9569	0.1034	0.9333	0	0.9569	0	0.5833	0.8396	0.9722	0.9569	108
47	NDNF	neuron derived neurotrophic factor	79625	Candidate gene	0.9483	0.681	0.8793	0.7838	0.713	0.7478	0.2065	0	0	0.9739	0	0	0	0	0	0	0	0	0	0	0.9483	0.9569	0.9483	0.8276	0.9655	0.7414	0.8966	0.6638	0.9741	0	0.217	0.6132	0.8208	0.1983	0.7845	0.5714	0	0.8362	0.8283	0.7407	0	0	0.0948	109
48	ANO6	anoctamin 6	196527	Candidate gene	0.9569	0.7931	0.9741	0	0.713	0.7478	0.7174	0	0	0.9217	0.9157	0	0	0	0.9192	0	0.819	0.8824	0.9216	0.9881	0.9483	0.5948	0.9483	0.8276	0.5776	0.7414	0.8966	0.6638	0.6121	0	0	0	0	0.1983	0.1034	0.2952	0.4681	0.8534	0.8586	0.2222	0	0.8611	0.069	110
49	FGF21	fibroblast growth factor 21	26291	Candidate gene	0.9655	0.7241	0.7931	1	0.713	0.7478	0.2065	0	0.9184	0.3565	0	0.5867	0.5	0	0.3737	0.3596	0.9429	0	0.7353	0	0.5345	0.569	0.9483	0.5603	0.7155	0.7414	0.8966	0.6638	0.6724	0	0.4623	0.434	0.7075	0.1983	0.9052	0.5714	0.7234	0.9569	0.9596	0.8889	0.9528	0.2037	0.9569	111
50	TNIP2	TNFAIP3 interacting protein 2	79155	Candidate gene	0.9828	0.6466	0.8621	0.6757	0.713	0.7478	0.8913	0	0	0.9652	0.3735	0	0	0.8795	0.4545	0	0.9905	0	0.9902	0	0.4914	0.5603	0.5603	0.5259	0.5776	0.4655	0.5603	0.319	0.569	0	0.5283	0.5094	0.4528	0.819	0.1034	0.1333	1	0.7586	0.9798	0.8241	0.7736	0.7685	0.7328	113
51	CD248	CD248 molecule	57124	Candidate gene	0.9914	0.9914	0.9052	0.982	0.713	0.7478	0.5326	0	0.9184	0.9478	0	0	0	0	0	0	0	0	0.9706	0	0.8707	0.9569	0.9483	0.8276	0.9655	0.7414	0.8966	0.6638	0.9741	0	0.5377	0.566	0.5189	0.1983	0.2414	0.6857	0.7766	0.6724	0.7778	0.6111	0.6887	0	0.6207	114
58	ECSCR	endothelial cell surface expressed chemotaxis and apoptosis regulator	641700	Candidate gene	1	0.7328	0.7759	0.7207	0.713	0	0.5326	0	0	1	0	0	0	0	0	0	0.8571	0	0.8922	0	0.9483	0.8793	0.9483	0.8276	0.9655	0.7414	0.8966	0.6638	0.8362	0	0	0	0	0.6638	0.3879	0	0	0.8966	0	0	0	0	0.3707	115
58	MIR106B	microRNA 106b	406900	Candidate gene	1	0	0	0	0	0	0	0	0	0	0	0	0	0	0	0	0	0	0	0	0	0	0	0	0	0	0	0	0	0	0	0	0	0	0	0	0	0	0	0	0	0	0	116
58	MIR125A	microRNA 125a	406910	Candidate gene	1	0	0	0	0	0	0	0	0	0	0	0	0	0	0	0	0	0	0	0	0	0	0	0	0	0	0	0	0	0	0	0	0	0	0	0	0	0	0	0	0	0	0	117
58	MIR126	microRNA 126	406913	Candidate gene	1	0	0	0	0	0	0	0	0	0	0	0	0	0	0	0	0	0	0	0	0	0	0	0	0	0	0	0	0	0	0	0	0	0	0	0	0	0	0	0	0	0	0	118
58	MIR15A	microRNA 15a	406948	Candidate gene	1	0	0	0	0	0	0	0	0	0	0	0	0	0	0	0	0	0	0	0	0	0	0	0	0	0	0	0	0	0	0	0	0	0	0	0	0	0	0	0	0	0	0	119
58	MIR24-1	microRNA 24-1	407012	Candidate gene	1	0	0	0	0	0	0	0	0	0	0	0	0	0	0	0	0	0	0	0	0	0	0	0	0	0	0	0	0	0	0	0	0	0	0	0	0	0	0	0	0	0	0	120
58	MIR24-2	microRNA 24-2	407013	Candidate gene	1	0	0	0	0	0	0	0	0	0	0	0	0	0	0	0	0	0	0	0	0	0	0	0	0	0	0	0	0	0	0	0	0	0	0	0	0	0	0	0	0	0	0	121
58	MIR30B	microRNA 30b	407030	Candidate gene	1	0	0	0	0	0	0	0	0	0	0	0	0	0	0	0	0	0	0	0	0	0	0	0	0	0	0	0	0	0	0	0	0	0	0	0	0	0	0	0	0	0	0	122
58	MIR30E	microRNA 30e	407034	Candidate gene	1	0	0	0	0	0	0	0	0	0	0	0	0	0	0	0	0	0	0	0	0	0	0	0	0	0	0	0	0	0	0	0	0	0	0	0	0	0	0	0	0	0	0	123
58	MIR375	microRNA 375	494324	Candidate gene	1	0	0	0	0	0	0	0	0	0	0	0	0	0	0	0	0	0	0	0	0	0	0	0	0	0	0	0	0	0	0	0	0	0	0	0	0	0	0	0	0	0	0	124
58	MIR495	microRNA 495	574453	Candidate gene	1	0	0	0	0	0	0	0	0	0	0	0	0	0	0	0	0	0	0	0	0	0	0	0	0	0	0	0	0	0	0	0	0	0	0	0	0	0	0	0	0	0	0	125
58	MIR590	microRNA 590	693175	Candidate gene	1	0	0	0	0	0	0	0	0	0	0	0	0	0	0	0	0	0	0	0	0	0	0	0	0	0	0	0	0	0	0	0	0	0	0	0	0	0	0	0	0	0	0	126
58	PDCD4	programmed cell death 4	27250	Candidate gene	1	0	0	0	0	0	0	0	0	0	0	0	0	0	0	0	0	0	0	0	0	0	0	0	0	0	0	0	0	0	0	0	0	0	0	0	0	0	0	0	0	0	0	127
