# Supplementary material for: Prioritization of genes involved in endothelial cell apoptosis by their implication in lymphedema using an analysis of associative gene networks with ANDSystem
Source: BMC Med Genomics. 2019 Mar 13;12(Suppl 2):47. doi: 10.1186/s12920-019-0492-9 (PMC6417156; doi:10.1186/s12920-019-0492-9)
Supplement: Supplementary file 8 — Table S8. Results of prioritization according to criterion 3. (XLSX 17 kb) [file 12920_2019_492_MOESM8_ESM.xlsx]

## Sheet: GO BP
Ranks	Gene Symbol	GeneId	Number of common biological processes	Number of all associated biological processes	% of common biological processes
1	IL11	3589	5	12	0.416667
2	KDR	3791	10	35	0.285714
3	MIR126	406913	1	4	0.25
4	TEK	7010	10	41	0.243902
6	ANGPT1	284	9	39	0.230769
6	SCG2	7857	3	13	0.230769
6	COL18A1	80781	3	13	0.230769
8	ANGPTL4	51129	2	9	0.222222
9	CD248	57124	1	5	0.2
10	GPER1	2852	9	55	0.163636
11.5	PLCG1	5335	3	20	0.15
11.5	FGF21	26291	3	20	0.15
13	COL4A3	1285	2	15	0.133333
14	SEMA5A	9037	3	23	0.130435
15.5	PDCD4	27250	1	8	0.125
15.5	MIR15A	406948	2	16	0.125
17.5	GATA2	2624	6	52	0.115385
17.5	MAPK7	5598	3	26	0.115385
20	KRIT1	889	1	10	0.1
20	CD40LG	959	2	20	0.1
20	MIR125A	406910	1	10	0.1
22	GAS6	2621	7	72	0.0972222
23	HIPK1	204851	2	21	0.0952381
24	CD40	958	3	32	0.09375
25	BMPR2	659	5	54	0.0925926
26	MIR590	693175	1	11	0.0909091
27	FGG	2266	2	23	0.0869565
28.5	PDPK1	5170	3	36	0.0833333
28.5	MIR30B	407030	1	12	0.0833333
30	PAK4	10298	1	13	0.0769231
31	THBS1	7057	5	67	0.0746269
32	TNF	7124	9	121	0.0743802
33	FGB	2244	2	27	0.0740741
34	MAP3K5	4217	2	28	0.0714286
36.5	FGA	2243	2	29	0.0689655
36.5	SERPINE1	5054	2	29	0.0689655
36.5	RAMP2	10266	2	29	0.0689655
36.5	RGCC	28984	2	29	0.0689655
40	FASLG	356	2	30	0.0666667
40	GATA3	2625	7	105	0.0666667
40	DAB2IP	153090	5	75	0.0666667
42	ABL1	25	6	93	0.0645161
44	FOXO3	2309	2	34	0.0588235
44	IL10	3586	4	68	0.0588235
44	TNIP2	79155	1	17	0.0588235
46	CCL2	6347	5	87	0.0574713
47	TERT	7015	2	35	0.0571429
48	ICAM1	3383	3	53	0.0566038
49.5	MIR24-1	407012	1	18	0.0555556
49.5	MIR24-2	407013	1	18	0.0555556
51	NFE2L2	4780	2	38	0.0526316
52	ITGA4	3676	1	21	0.047619
53	PRKCI	5584	1	27	0.037037
54.5	IL13	3596	1	29	0.0344828
54.5	ANO6	196527	1	29	0.0344828
56	IL4	3565	2	63	0.031746
57	AKR1C3	8644	1	35	0.0285714
61	TNFAIP3	7128	0	51	0
61	NDNF	79625	0	13	0
61	MIR106B	406900	0	8	0
61	MIR30E	407034	0	9	0
61	MIR375	494324	0	5	0
61	MIR495	574453	0	11	0
61	ECSCR	641700	0	7	0
