# Supplementary material for: Prioritization of genes involved in endothelial cell apoptosis by their implication in lymphedema using an analysis of associative gene networks with ANDSystem
Source: BMC Med Genomics. 2019 Mar 13;12(Suppl 2):47. doi: 10.1186/s12920-019-0492-9 (PMC6417156; doi:10.1186/s12920-019-0492-9)
Supplement: Supplementary file 9 — Table S9. Results of prioritization according to criterion 4A. (XLSX 15 kb) [file 12920_2019_492_MOESM9_ESM.xlsx]

## Sheet: Genes CTC
Ranks	Gene Name	GeneID	Node Type	CTC Centrality
1	KDR	3791	Gene	0.118881
2	TNF	7124	Gene	0.111888
3	IL4	3565	Gene	0.104895
4	TERT	7015	Gene	0.0559441
5.5	IL10	3586	Gene	0.048951
5.5	CCL2	6347	Gene	0.048951
7	CD40LG	959	Gene	0.041958
9	ABL1	25	Gene	0.034965
9	BMPR2	659	Gene	0.034965
9	SERPINE1	5054	Gene	0.034965
11.5	PDPK1	5170	Gene	0.020979
11.5	PDCD4	27250	Gene	0.020979
19.5	ANGPT1	284	Gene	0.013986
19.5	FASLG	356	Gene	0.013986
19.5	GATA2	2624	Gene	0.013986
19.5	NFE2L2	4780	Gene	0.013986
19.5	TEK	7010	Gene	0.013986
19.5	THBS1	7057	Gene	0.013986
19.5	TNFAIP3	7128	Gene	0.013986
19.5	RAMP2	10266	Gene	0.013986
19.5	PAK4	10298	Gene	0.013986
19.5	MIR125A	406910	Gene	0.013986
19.5	MIR126	406913	Gene	0.013986
19.5	MIR15A	406948	Gene	0.013986
19.5	MIR24-2	407013	Gene	0.013986
19.5	MIR495	574453	Gene	0.013986
33.5	KRIT1	889	Gene	0.00699301
33.5	FGB	2244	Gene	0.00699301
33.5	FOXO3	2309	Gene	0.00699301
33.5	GAS6	2621	Gene	0.00699301
33.5	GATA3	2625	Gene	0.00699301
33.5	GPER1	2852	Gene	0.00699301
33.5	ICAM1	3383	Gene	0.00699301
33.5	IL11	3589	Gene	0.00699301
33.5	IL13	3596	Gene	0.00699301
33.5	MAP3K5	4217	Gene	0.00699301
33.5	AKR1C3	8644	Gene	0.00699301
33.5	FGF21	26291	Gene	0.00699301
33.5	MIR106B	406900	Gene	0.00699301
33.5	MIR375	494324	Gene	0.00699301
52.5	CD40	958	Gene	0
52.5	COL4A3	1285	Gene	0
52.5	FGA	2243	Gene	0
52.5	FGG	2266	Gene	0
52.5	ITGA4	3676	Gene	0
52.5	PLCG1	5335	Gene	0
52.5	PRKCI	5584	Gene	0
52.5	MAPK7	5598	Gene	0
52.5	SCG2	7857	Gene	0
52.5	SEMA5A	9037	Gene	0
52.5	RGCC	28984	Gene	0
52.5	ANGPTL4	51129	Gene	0
52.5	CD248	57124	Gene	0
52.5	TNIP2	79155	Gene	0
52.5	NDNF	79625	Gene	0
52.5	COL18A1	80781	Gene	0
52.5	DAB2IP	153090	Gene	0
52.5	ANO6	196527	Gene	0
52.5	HIPK1	204851	Gene	0
52.5	MIR24-1	407012	Gene	0
52.5	MIR30B	407030	Gene	0
52.5	MIR30E	407034	Gene	0
52.5	ECSCR	641700	Gene	0
52.5	MIR590	693175	Gene	0
