# Supplementary material for: Prioritization of genes involved in endothelial cell apoptosis by their implication in lymphedema using an analysis of associative gene networks with ANDSystem
Source: BMC Med Genomics. 2019 Mar 13;12(Suppl 2):47. doi: 10.1186/s12920-019-0492-9 (PMC6417156; doi:10.1186/s12920-019-0492-9)
Supplement: Supplementary file 10 — Table S10. Results of prioritization according to criterion 4B. (XLSX 16 kb) [file 12920_2019_492_MOESM10_ESM.xlsx]

## Sheet: Proteins CTC
Ranks	Protein/miRNA name	Geneid	Node Type	CTC Centrality
1	TNF	7124	Protein	0.251748
2	IL-4	3565	Protein	0.153846
3	IL-10	3586	Protein	0.132867
4	KDR	3791	Protein	0.118881
5	CD40L	959	Protein	0.0839161
6	MCP-1	6347	Protein	0.0769231
7.5	ABL	25	Protein	0.0699301
7.5	TERT	7015	Protein	0.0699301
9	NRF2	4780	Protein	0.048951
10	BMPR2	659	Protein	0.041958
11.5	PAI-1	5054	Protein	0.034965
11.5	TIE2	7010	Protein	0.034965
15	CD49D	3676	Protein	0.027972
15	PRKCI	5584	Protein	0.027972
15	ASK1	4217	Protein	0.027972
15	PLC1	5335	Protein	0.027972
15	TNFAIP3	7128	Protein	0.027972
20	GATA2	2624	Protein	0.020979
20	ICAM-1	3383	Protein	0.020979
20	PDCD4	27250	Protein	0.020979
20	PDPK1	5170	Protein	0.020979
20	CD40	958	Protein	0.020979
27.5	hsa-mir-15a	406948	miRNA	0.013986
27.5	hsa-mir-24-2	407013	miRNA	0.013986
27.5	Angiopoietin-1	284	Protein	0.013986
27.5	FOXO3A	2309	Protein	0.013986
27.5	GATA3	2625	Protein	0.013986
27.5	IL-13	3596	Protein	0.013986
27.5	PAK4	10298	Protein	0.013986
27.5	RAMP2	10266	Protein	0.013986
27.5	FASL	356	Protein	0.013986
27.5	TSP	7057	Protein	0.013986
40.5	hsa-mir-24-1	407012	miRNA	0.00699301
40.5	hsa-mir-30b	407030	miRNA	0.00699301
40.5	hsa-mir-126	406913	miRNA	0.00699301
40.5	hsa-mir-106b	406900	miRNA	0.00699301
40.5	hsa-mir-375	494324	miRNA	0.00699301
40.5	hsa-mir-590	693175	miRNA	0.00699301
40.5	AKR1C3	8644	Protein	0.00699301
40.5	DAB2IP	153090	Protein	0.00699301
40.5	FGF21	26291	Protein	0.00699301
40.5	FGB	2244	Protein	0.00699301
40.5	GAS6	2621	Protein	0.00699301
40.5	GPER	2852	Protein	0.00699301
40.5	IL-11	3589	Protein	0.00699301
40.5	CCM1	889	Protein	0.00699301
40.5	ERK5	5598	Protein	0.00699301
40.5	ABIN-2	79155	Protein	0.00699301
56.5	hsa-mir-125a	406910	miRNA	0
56.5	hsa-mir-30e	407034	miRNA	0
56.5	hsa-mir-495	574453	miRNA	0
56.5	ANGPTL4	51129	Protein	0
56.5	ANO6	196527	Protein	0
56.5	TEM1	57124	Protein	0
56.5	COL4A3	1285	Protein	0
56.5	COL18A1	80781	Protein	0
56.5	ARIA	641700	Protein	0
56.5	FGA	2243	Protein	0
56.5	FGG	2266	Protein	0
56.5	HIPK1	204851	Protein	0
56.5	NDNF	79625	Protein	0
56.5	RGC-32	28984	Protein	0
56.5	Secretogranin II	7857	Protein	0
56.5	SEMA5A	9037	Protein	0
