# Supplementary material for: Prioritization of genes involved in endothelial cell apoptosis by their implication in lymphedema using an analysis of associative gene networks with ANDSystem
Source: BMC Med Genomics. 2019 Mar 13;12(Suppl 2):47. doi: 10.1186/s12920-019-0492-9 (PMC6417156; doi:10.1186/s12920-019-0492-9)
Supplement: Supplementary file 11 — Table S11. Results of prioritization according to criterion 5. (XLSX 17 kb) [file 12920_2019_492_MOESM11_ESM.xlsx]

## Sheet: Comorbidity
Ranks	Gene Symbol	Gene description	Geneid	Number of associated comorbid diseases	Associated comorbid diseases
1	TNF	tumor necrosis factor	7124	6	Venous disease, Hypertension, Obesity, Diabetes, Lipid disorder, Osteoarthritis
3	IL10	interleukin 10	3586	5	Venous disease, Hypertension, Obesity, Diabetes, Osteoarthritis
3	SERPINE1	serpin family E member 1	5054	5	Venous disease, Hypertension, Obesity, Diabetes, Osteoarthritis
3	CCL2	C-C motif chemokine ligand 2	6347	5	Venous disease, Hypertension, Obesity, Diabetes, Osteoarthritis
5.5	ICAM1	intercellular adhesion molecule 1	3383	4	Venous disease, Hypertension, Obesity, Diabetes
5.5	GATA2	GATA binding protein 2	2624	4	Venous disease, Hypertension, Obesity, Lipid disorder
11	FASLG	Fas ligand	356	3	Venous disease, Hypertension, Diabetes
11	KRIT1	KRIT1, ankyrin repeat containing	889	3	Hypertension, Diabetes, Osteoarthritis
11	CD40LG	CD40 ligand	959	3	Venous disease, Diabetes, Osteoarthritis
11	GAS6	growth arrest specific 6	2621	3	Venous disease, Obesity, Diabetes
11	GPER1	G protein-coupled estrogen receptor 1	2852	3	Hypertension, Obesity, Diabetes
11	IL4	interleukin 4	3565	3	Hypertension, Diabetes, Osteoarthritis
11	IL13	interleukin 13	3596	3	Venous disease, Diabetes, Osteoarthritis
11	FGF21	fibroblast growth factor 21	26291	3	Hypertension, Obesity, Diabetes
11	KDR	kinase insert domain receptor	3791	3	Venous disease, Hypertension, Diabetes
18.5	BMPR2	bone morphogenetic protein receptor type 2	659	2	Obesity, Diabetes
18.5	CD40	CD40 molecule	958	2	Hypertension, Obesity
18.5	NFE2L2	nuclear factor, erythroid 2 like 2	4780	2	Hypertension, Obesity
18.5	THBS1	thrombospondin 1	7057	2	Obesity, Osteoarthritis
18.5	SCG2	secretogranin II	7857	2	Hypertension, Obesity
18.5	ANGPTL4	angiopoietin like 4	51129	2	Diabetes, Lipid disorder
27.5	ANGPT1	angiopoietin 1	284	1	Hypertension
27.5	FGA	fibrinogen alpha chain	2243	1	Venous disease
27.5	FGG	fibrinogen gamma chain	2266	1	Venous disease
27.5	FOXO3	forkhead box O3	2309	1	Obesity
27.5	MAP3K5	mitogen-activated protein kinase kinase kinase 5	4217	1	Diabetes
27.5	TEK	TEK receptor tyrosine kinase	7010	1	Venous disease
27.5	AKR1C3	aldo-keto reductase family 1 member C3	8644	1	Obesity
27.5	PDCD4	programmed cell death 4	27250	1	Obesity
27.5	MIR126	microRNA 126	406913	1	Diabetes
27.5	MIR15A	microRNA 15a	406948	1	Osteoarthritis
27.5	MIR30B	microRNA 30b	407030	1	Osteoarthritis
27.5	MIR375	microRNA 375	494324	1	Diabetes
49	ABL1	ABL proto-oncogene 1, non-receptor tyrosine kinase	25	0
49	COL4A3	collagen type IV alpha 3 chain	1285	0
49	FGB	fibrinogen beta chain	2244	0
49	GATA3	GATA binding protein 3	2625	0
49	IL11	interleukin 11	3589	0
49	ITGA4	integrin subunit alpha 4	3676	0
49	PDPK1	3-phosphoinositide dependent protein kinase 1	5170	0
49	PLCG1	phospholipase C gamma 1	5335	0
49	PRKCI	protein kinase C iota	5584	0
49	MAPK7	mitogen-activated protein kinase 7	5598	0
49	TERT	telomerase reverse transcriptase	7015	0
49	TNFAIP3	TNF alpha induced protein 3	7128	0
49	SEMA5A	semaphorin 5A	9037	0
49	RAMP2	receptor activity modifying protein 2	10266	0
49	PAK4	p21 (RAC1) activated kinase 4	10298	0
49	RGCC	regulator of cell cycle	28984	0
49	CD248	CD248 molecule	57124	0
49	TNIP2	TNFAIP3 interacting protein 2	79155	0
49	NDNF	neuron derived neurotrophic factor	79625	0
49	COL18A1	collagen type XVIII alpha 1 chain	80781	0
49	DAB2IP	DAB2 interacting protein	153090	0
49	ANO6	anoctamin 6	196527	0
49	HIPK1	homeodomain interacting protein kinase 1	204851	0
49	MIR106B	microRNA 106b	406900	0
49	MIR125A	microRNA 125a	406910	0
49	MIR24-1	microRNA 24-1	407012	0
49	MIR24-2	microRNA 24-2	407013	0
49	MIR30E	microRNA 30e	407034	0
49	MIR495	microRNA 495	574453	0
49	ECSCR	endothelial cell surface expressed chemotaxis and apoptosis regulator	641700	0
49	MIR590	microRNA 590	693175	0
