# Supplementary material for: Prioritization of genes involved in endothelial cell apoptosis by their implication in lymphedema using an analysis of associative gene networks with ANDSystem
Source: BMC Med Genomics. 2019 Mar 13;12(Suppl 2):47. doi: 10.1186/s12920-019-0492-9 (PMC6417156; doi:10.1186/s12920-019-0492-9)
Supplement: Supplementary file 12 — Table S12. Frequency of mentioning analyzed gene names together with lymphedema in in full-text articles. (XLSX 13 kb) [file 12920_2019_492_MOESM12_ESM.xlsx]

## Sheet: Cooccurrence in PMC
Gene Symbol	GeneID	Number of papers in which co-occur gene and lymphedema	Number of papers in which occur gene name	Number of papers in which occur lymphedema	Number of all PMC publications	p-value	p-value FDR corrected
GATA2	2624	194	4327	8531	4900000	1.27149e-197	8.13755e-196
KDR	3791	219	12381	8531	4900000	1.07483e-138	3.43947e-137
RAMP2	10266	27	518	8531	4900000	1.19495e-30	2.54923e-29
PLCG1	5335	26	862	8531	4900000	1.54793e-23	2.47669e-22
THBS1	7057	72	10276	8531	4900000	4.1548e-22	5.31814e-21
IL10	3586	164	48193	8531	4900000	4.52924e-15	4.47528e-14
ICAM1	3383	112	27995	8531	4900000	4.89484e-15	4.47528e-14
TNF	7124	561	230838	8531	4900000	7.80823e-15	6.24658e-14
BMPR2	659	70	14577	8531	4900000	2.10445e-13	1.4965e-12
KRIT1	889	13	398	8531	4900000	5.95633e-13	3.81205e-12
CD40	958	118	34363	8531	4900000	1.62927e-11	9.47939e-11
GATA3	2625	44	8584	8531	4900000	7.82508e-10	4.17338e-09
TEK	7010	126	41737	8531	4900000	7.38474e-09	3.63556e-08
COL18A1	80781	19	2455	8531	4900000	1.33152e-07	6.08695e-07
ANGPT1	284	12	1116	8531	4900000	9.69121e-07	4.13492e-06
IL13	3596	45	11599	8531	4900000	1.27639e-06	5.10557e-06
ANGPTL4	51129	13	2061	8531	4900000	9.45271e-05	0.000355867
CD40LG	959	7	715	8531	4900000	0.000305724	0.00108702
CD248	57124	4	274	8531	4900000	0.00145245	0.00489245
IL4	3565	30	10068	8531	4900000	0.00409579	0.0131065
ITGA4	3676	21	6669	8531	4900000	0.00819435	0.0249732
FOXO3	2309	18	6462	8531	4900000	0.0383128	0.109317
MIR495	574453	1	23	8531	4900000	0.0392859	0.109317
FASLG	356	5	1260	8531	4900000	0.0716208	0.190989
COL4A3	1285	4	937	8531	4900000	0.083004	0.21216
SEMA5A	9037	3	593	8531	4900000	0.08619	0.21216
ECSCR	641700	1	62	8531	4900000	0.102407	0.242741
DAB2IP	153090	3	678	8531	4900000	0.116128	0.265435
CCL2	6347	53	25814	8531	4900000	0.130125	0.287172
PAK4	10298	4	1160	8531	4900000	0.146251	0.312001
TNFAIP3	7128	8	3227	8531	4900000	0.205134	0.423503
ANO6	196527	1	208	8531	4900000	0.304035	0.608069
MIR126	406913	1	247	8531	4900000	0.349763	0.678327
MAP3K5	4217	2	809	8531	4900000	0.411227	0.774075
IL11	3589	7	3584	8531	4900000	0.432204	0.790317
SERPINE1	5054	5	2566	8531	4900000	0.46181	0.796188
GPER1	2852	1	370	8531	4900000	0.475213	0.796188
MAPK7	5598	1	381	8531	4900000	0.485177	0.796188
SCG2	7857	1	362	8531	4900000	0.467846	0.796188
FGB	2244	2	1127	8531	4900000	0.583909	0.934254
TERT	7015	52	38209	8531	4900000	0.971682	1
NFE2L2	4780	2	5570	8531	4900000	0.99935	1
ABL1	25	6	5692	8531	4900000	0.929709	1
FGA	2243	1	2207	8531	4900000	0.978649	1
FGG	2266	1	1322	8531	4900000	0.900136	1
FGF21	26291	4	3186	8531	4900000	0.803896	1
PDCD4	27250	5	3903	8531	4900000	0.807845	1
PDPK1	5170	1	872	8531	4900000	0.781207	1
GAS6	2621	2	2047	8531	4900000	0.87099	1
PRKCI	5584	0	511	8531	4900000	1	1
MIR375	494324	0	124	8531	4900000	1	1
AKR1C3	8644	1	978	8531	4900000	0.818113	1
MIR125A	406910	0	166	8531	4900000	1	1
MIR15A	406948	0	268	8531	4900000	1	1
MIR106B	406900	0	208	8531	4900000	1	1
MIR24-1	407012	0	11	8531	4900000	1	1
MIR24-2	407013	0	20	8531	4900000	1	1
MIR30B	407030	0	92	8531	4900000	1	1
MIR590	693175	0	23	8531	4900000	1	1
RGCC	28984	0	108	8531	4900000	1	1
TNIP2	79155	0	120	8531	4900000	1	1
MIR30E	407034	0	61	8531	4900000	1	1
HIPK1	204851	0	344	8531	4900000	1	1
NDNF	79625	0	62	8531	4900000	1	1
