# Supplementary material for: Prioritization of genes involved in endothelial cell apoptosis by their implication in lymphedema using an analysis of associative gene networks with ANDSystem
Source: BMC Med Genomics. 2019 Mar 13;12(Suppl 2):47. doi: 10.1186/s12920-019-0492-9 (PMC6417156; doi:10.1186/s12920-019-0492-9)
Supplement: Supplementary file 13 — Table S13. Differentially expressed genes in mouse model of lymphedema. (XLSX 471 kb) [file 12920_2019_492_MOESM13_ESM.xlsx]

## Sheet: test vs control 1
Probe ID	Gene.symbol	Gene.title	log fold-change	p-value
15214	Ank1	ankyrin 1, erythroid	4.99	6.07e-09
28515	S100a8	S100 calcium binding protein A8 (calgranulin A)	4.52	7.18e-09
18350			4.16	1.1e-08
35482			3.15	1.77e-08
40320	S100a9	S100 calcium binding protein A9 (calgranulin B)	4.67	1.86e-08
18342			4.33	3.58e-08
42327	B2m	beta-2 microglobulin	3.08	3.68e-08
3046			3.96	4.29e-08
21560	Cxcl5	chemokine (C-X-C motif) ligand 5	3.79	4.91e-08
6788	S100a9	S100 calcium binding protein A9 (calgranulin B)	4.59	6.97e-08
6646			4.02	7.64e-08
3826	S100a9	S100 calcium binding protein A9 (calgranulin B)	4.37	8.82e-08
19513	Wdr18	WD repeat domain 18	2.91	9.07e-08
21146	B2m	beta-2 microglobulin	2.41	1.5e-07
39587	Ppp1r14b	protein phosphatase 1, regulatory (inhibitor) subunit 14B	4.22	1.79e-07
40074			3.3	1.85e-07
10117	Fcer1g	Fc receptor, IgE, high affinity I, gamma polypeptide	2.24	1.89e-07
35708	Ifitm1	interferon induced transmembrane protein 1	2.34	2.29e-07
12767	Lcn2	lipocalin 2	2.77	2.9e-07
22269	Fcer1g	Fc receptor, IgE, high affinity I, gamma polypeptide	2.6	3.24e-07
17963			2.57	3.4e-07
43053			2.44	3.77e-07
30335			2.63	4.02e-07
3412			2.26	4.74e-07
36842			3.06	4.76e-07
20660	Gar1	GAR1 ribonucleoprotein	3.48	5.91e-07
24941	Ctla2a	cytotoxic T lymphocyte-associated protein 2 alpha	2.9	5.92e-07
25182	Cdc25a	cell division cycle 25A	2.53	6.1e-07
32776			2.16	6.16e-07
41625			2.72	6.2e-07
40385	Prkcz	protein kinase C, zeta	2.06	6.8e-07
22467			2.09	7.04e-07
40279	2610528A11Rik	RIKEN cDNA 2610528A11 gene	2.66	7.26e-07
29630			2.13	7.42e-07
17613			2.15	7.83e-07
6807	Lyz2	lysozyme 2	2.39	8.08e-07
42808			2.03	8.22e-07
38940	Alox5ap	arachidonate 5-lipoxygenase activating protein	2.18	8.35e-07
36715	Ptx3	pentraxin related gene	2.64	9.24e-07
26060	Nt5e	5' nucleotidase, ecto	1.98	9.58e-07
22452			3	9.61e-07
14773			2.5	1.23e-06
14770			1.83	1.25e-06
32326			2.06	1.27e-06
13896			2.08	1.29e-06
3570			2	1.37e-06
17966			2.06	1.44e-06
9560	Stfa1	stefin A1	2.4	1.51e-06
42892	Sprr2a3///Sprr2a1	small proline-rich protein 2A3///small proline-rich protein 2A1	2.4	1.6e-06
28413			3.95	1.62e-06
22301			2.1	1.71e-06
25277	Eif2s2	eukaryotic translation initiation factor 2, subunit 2 (beta)	4.68	1.78e-06
39525			2.26	1.8e-06
39862	Stfa1	stefin A1	2.83	1.98e-06
16757	Stfa3	stefin A3	2.3	2e-06
42667			2.42	2.01e-06
33646			2.16	2.36e-06
14330			1.83	2.42e-06
40297	Tlr2	toll-like receptor 2	1.72	2.43e-06
29438	Irf7	interferon regulatory factor 7	1.86	2.56e-06
22429			2.1	2.69e-06
27083			-5.97	2.94e-06
30485	B2m	beta-2 microglobulin	1.89	2.98e-06
40892			1.94	2.98e-06
13928			-1.91	3.19e-06
34835	B2m	beta-2 microglobulin	1.95	3.23e-06
21235			2.59	3.27e-06
39429			2	3.28e-06
12128	Krtap13	keratin associated protein 13	-1.8	3.45e-06
25609			1.86	3.53e-06
21505			1.73	3.56e-06
21335			2.37	3.76e-06
28516	Srgn	serglycin	1.82	3.77e-06
35060	B2m	beta-2 microglobulin	2.52	3.82e-06
38321			2.12	3.85e-06
40321	Sssca1	Sjogren's syndrome/scleroderma autoantigen 1 homolog (human)	2.06	3.93e-06
42315			1.78	4.16e-06
8742	Rarres2	retinoic acid receptor responder (tazarotene induced) 2	1.71	4.25e-06
15068	C3	complement component 3	2.02	4.51e-06
16831	Srgn	serglycin	2.33	4.67e-06
8987			-1.63	4.94e-06
25091	Ccl2	chemokine (C-C motif) ligand 2	2.03	5.32e-06
19648			-1.65	5.36e-06
29593	C1qa	complement component 1, q subcomponent, alpha polypeptide	1.88	5.56e-06
32157	Rac2	RAS-related C3 botulinum substrate 2	1.76	5.6e-06
32208			2.07	5.77e-06
2041	Tnc	tenascin C	2.48	5.78e-06
30504			2.17	6.08e-06
30046			2.01	6.12e-06
14210			1.67	6.57e-06
39487			2.23	7.11e-06
27799	Selenbp1	selenium binding protein 1	-1.56	7.43e-06
14183			1.68	7.65e-06
35487			2.33	7.68e-06
16068	Cyba	cytochrome b-245, alpha polypeptide	1.58	7.92e-06
42237			1.9	7.98e-06
7125			1.73	8.2e-06
40325			1.85	8.33e-06
42619	Erdr1	erythroid differentiation regulator 1	1.63	8.61e-06
36832			2.07	8.95e-06
19635	Acoxl	acyl-Coenzyme A oxidase-like	-1.89	9.48e-06
17378	Rarres2	retinoic acid receptor responder (tazarotene induced) 2	1.47	9.58e-06
30453			2.31	9.84e-06
21229			1.93	1.02e-05
32322			1.86	1.03e-05
41313			2.7	1.05e-05
23315	Dnaja1	DnaJ heat shock protein family (Hsp40) member A1	2.3	1.15e-05
21060			1.78	1.16e-05
23224	Dennd1b	DENN/MADD domain containing 1B	-1.41	1.17e-05
21432			1.95	1.17e-05
26915			2.05	1.19e-05
24227			1.69	1.2e-05
30365			1.93	1.22e-05
16427	C1qc	complement component 1, q subcomponent, C chain	1.56	1.26e-05
32165	Svep1	sushi, von Willebrand factor type A, EGF and pentraxin domain containing 1	1.51	1.26e-05
34619	Sprr2a3///Sprr2a1	small proline-rich protein 2A3///small proline-rich protein 2A1	1.73	1.29e-05
25688	Psmb8	proteasome (prosome, macropain) subunit, beta type 8 (large multifunctional peptidase 7)	1.97	1.32e-05
30339			2.58	1.34e-05
23367			1.62	1.36e-05
17668			1.58	1.4e-05
23768			-1.66	1.4e-05
13458			2.16	1.43e-05
38216			1.57	1.46e-05
38668			2.07	1.46e-05
42956	Gm10252///Ftl1	predicted gene 10252///ferritin light polypeptide 1	1.57	1.49e-05
29719			1.74	1.49e-05
7597			2.13	1.51e-05
41748			1.52	1.54e-05
37685	Chil4	chitinase-like 4	2.02	1.58e-05
13173			1.42	1.6e-05
2145			-1.5	1.61e-05
42805	Coro1a	coronin, actin binding protein 1A	1.8	1.62e-05
13457			1.8	1.66e-05
9539			-1.31	1.67e-05
6091	NA	NA	2.18	1.7e-05
1177	Oxct1	3-oxoacid CoA transferase 1	-2.26	1.7e-05
37776			1.86	1.7e-05
42104	C1qtnf3	C1q and tumor necrosis factor related protein 3	1.88	1.71e-05
33845			1.47	1.71e-05
36370			1.73	1.73e-05
4007			1.41	1.74e-05
30314	Plac8	placenta-specific 8	2.16	1.75e-05
17478			1.72	1.76e-05
26708	Tmsb10	thymosin, beta 10	1.52	1.8e-05
26037			1.87	1.8e-05
39877	C1qa	complement component 1, q subcomponent, alpha polypeptide	2.06	1.85e-05
14213			2.26	1.85e-05
24813	Sprr2a3///Sprr2a1	small proline-rich protein 2A3///small proline-rich protein 2A1	1.59	1.86e-05
13718	Hdc	histidine decarboxylase	1.73	1.94e-05
42328	Slc28a2	solute carrier family 28 (sodium-coupled nucleoside transporter), member 2	1.68	1.98e-05
17773	Tmem176b	transmembrane protein 176B	1.39	2.01e-05
32814			1.59	2.04e-05
2142			-1.57	2.05e-05
36516			1.65	2.06e-05
30187	Plac8	placenta-specific 8	2.26	2.08e-05
29371			2.31	2.08e-05
23543			-1.48	2.17e-05
26613	Lyn	LYN proto-oncogene, Src family tyrosine kinase	1.73	2.18e-05
21901	Sepp1	selenoprotein P, plasma, 1	1.66	2.2e-05
28580	Lox	lysyl oxidase	1.61	2.24e-05
21053	Socs3	suppressor of cytokine signaling 3	1.34	2.24e-05
27366			1.47	2.25e-05
1773			-1.4	2.25e-05
25163	Il1b	interleukin 1 beta	2.79	2.28e-05
8726			-1.52	2.29e-05
25220	Lcp1	lymphocyte cytosolic protein 1	1.98	2.33e-05
17592			1.33	2.35e-05
17610	Txndc5	thioredoxin domain containing 5	1.42	2.4e-05
19356	Cald1	caldesmon 1	1.37	2.53e-05
3678	C78278	expressed sequence C78278	-1.51	2.57e-05
29411	Cyth4	cytohesin 4	1.53	2.57e-05
34663	Tssk3	testis-specific serine kinase 3	-1.49	2.62e-05
8650	Nelfe///Cfb	negative elongation factor complex member E, Rdbp///complement factor B	1.81	2.63e-05
35909	Zpr1	ZPR1 zinc finger	1.56	2.65e-05
24956	Col8a1	collagen, type VIII, alpha 1	1.84	2.67e-05
5319			-1.33	2.7e-05
9272	Cald1	caldesmon 1	1.27	2.82e-05
7964	Lgals1	lectin, galactose binding, soluble 1	1.71	2.83e-05
25616			1.9	2.84e-05
40308	Cald1	caldesmon 1	1.68	2.86e-05
28342	Ccl6	chemokine (C-C motif) ligand 6	1.5	2.86e-05
1537			2.3	2.87e-05
25187	Sebox	SEBOX homeobox	1.63	2.93e-05
36656			1.9	2.96e-05
27860	H2-D1	histocompatibility 2, D region locus 1	1.69	3.02e-05
14064			1.46	3.02e-05
12711	Ctsc	cathepsin C	1.36	3.09e-05
1529			-1.53	3.11e-05
2138			-1.72	3.15e-05
31359	2310034C09Rik	RIKEN cDNA 2310034C09 gene	-1.82	3.19e-05
35696	Csrp2	cysteine and glycine-rich protein 2	1.28	3.19e-05
32611	Ifitm3	interferon induced transmembrane protein 3	2.12	3.2e-05
23014	Ms4a6b	membrane-spanning 4-domains, subfamily A, member 6B	2.42	3.25e-05
18417	Col5a2	collagen, type V, alpha 2	1.44	3.35e-05
28394			1.36	3.35e-05
7812	Ctsz	cathepsin Z	1.35	3.46e-05
4448			1.74	3.51e-05
18251	Bgn	biglycan	1.56	3.61e-05
23737			-1.6	3.61e-05
13814			1.68	3.66e-05
9772	Mark1	MAP/microtubule affinity regulating kinase 1	-1.52	3.77e-05
40603	Irf1	interferon regulatory factor 1	1.75	3.79e-05
349			-1.56	3.79e-05
19873	Acvr2a	activin receptor IIA	-4.21	3.81e-05
4878			1.57	3.81e-05
25891	Ctsb	cathepsin B	1.56	3.95e-05
351	Pou3f2	POU domain, class 3, transcription factor 2	-1.67	3.95e-05
36839			1.46	4.14e-05
24748	Ccl6	chemokine (C-C motif) ligand 6	1.47	4.17e-05
21506			1.31	4.19e-05
35621			2.04	4.27e-05
18333	Cd53	CD53 antigen	1.61	4.38e-05
9695	Ctnnbip1	catenin beta interacting protein 1	-1.3	4.41e-05
26965			2.18	4.53e-05
22724	Ciart	circadian associated repressor of transcription	-1.77	4.56e-05
19275			1.43	4.66e-05
29242	Chil4	chitinase-like 4	1.43	4.68e-05
11123	Ralgapb	Ral GTPase activating protein, beta subunit (non-catalytic)	-1.58	4.69e-05
30730	Tecpr1	tectonin beta-propeller repeat containing 1	1.18	4.7e-05
5541			-1.47	4.72e-05
2262			1.41	4.75e-05
32816			2.23	4.8e-05
38108	Ms4a6d	membrane-spanning 4-domains, subfamily A, member 6D	1.31	4.83e-05
34476	Ms4a6d	membrane-spanning 4-domains, subfamily A, member 6D	1.71	4.84e-05
43064			1.28	4.93e-05
1409	Papss2	3'-phosphoadenosine 5'-phosphosulfate synthase 2	-1.47	4.98e-05
16813	Ctsz	cathepsin Z	1.21	5e-05
1015			-3.14	5e-05
32891	Cd52	CD52 antigen	1.62	5.07e-05
24972			1.28	5.1e-05
8446			1.28	5.11e-05
3526			1.57	5.11e-05
4215	Alox5ap	arachidonate 5-lipoxygenase activating protein	1.73	5.13e-05
25165			2.23	5.15e-05
17799	Mfap4	microfibrillar-associated protein 4	1.21	5.16e-05
19650	Stard8	START domain containing 8	-1.36	5.22e-05
27277			1.89	5.32e-05
34665	1700022H16Rik	RIKEN cDNA 1700022H16 gene	-1.5	5.35e-05
28267			1.2	5.49e-05
27416			1.77	5.49e-05
38310			1.72	5.51e-05
29255	Gnl2	guanine nucleotide binding protein-like 2 (nucleolar)	1.36	5.58e-05
17988			2.03	5.6e-05
20448	Prr22	proline rich 22	-1.36	5.62e-05
15528	Marcks	myristoylated alanine rich protein kinase C substrate	1.26	5.72e-05
39578			1.21	5.81e-05
23514	Alox12e	arachidonate lipoxygenase, epidermal	-1.67	5.89e-05
6257			1.26	5.92e-05
39831			1.48	6e-05
4590	Mia3	melanoma inhibitory activity 3	-1.52	6.07e-05
17985			1.32	6.09e-05
32589	Tmem176a	transmembrane protein 176A	1.61	6.15e-05
27848			1.29	6.15e-05
7699	Aif1	allograft inflammatory factor 1	1.39	6.19e-05
32793			2.08	6.27e-05
41423	Gm10252///Ftl1	predicted gene 10252///ferritin light polypeptide 1	1.46	6.32e-05
40293	Trdn	triadin	1.22	6.34e-05
2168			-1.3	6.35e-05
42083			2.08	6.35e-05
18519	Plek	pleckstrin	1.55	6.36e-05
5723	Rdh5	retinol dehydrogenase 5	-1.49	6.38e-05
31323	Traf4	TNF receptor associated factor 4	1.25	6.39e-05
8732			-1.32	6.4e-05
16148			-1.34	6.47e-05
29322			1.96	6.49e-05
18765			1.22	6.5e-05
26699			1.29	6.55e-05
1706	Rpl7	ribosomal protein L7	-1.56	6.57e-05
7878			-1.15	6.59e-05
6669			-1.27	6.59e-05
350			-1.75	6.6e-05
1525			-1.63	6.67e-05
17481			1.79	6.69e-05
22067	Pgk2	phosphoglycerate kinase 2	1.4	6.85e-05
1358	Zmynd19	zinc finger, MYND domain containing 19	-1.91	6.86e-05
9746			-1.49	6.88e-05
25794	Slc35b2	solute carrier family 35, member B2	1.79	6.95e-05
5924			1.79	7.02e-05
18341			1.18	7.2e-05
40023	Ifit1	interferon-induced protein with tetratricopeptide repeats 1	1.3	7.21e-05
34616			1.34	7.27e-05
33223			1.7	7.36e-05
8704	Mxd4	Max dimerization protein 4	-1.13	7.37e-05
508	1810007C17Rik	RIKEN cDNA 1810007C17 gene	-1.57	7.39e-05
16728			1.74	7.4e-05
26477			-1.18	7.51e-05
4817			-1.79	7.54e-05
42480	Akap2	A kinase (PRKA) anchor protein 2	1.26	7.77e-05
30363	Csrp2	cysteine and glycine-rich protein 2	1.52	7.79e-05
9835			-1.22	7.8e-05
25837	LOC547349///5430410E06Rik///H2-L///H2-K1///H2-D1	MHC class I family member///RIKEN cDNA 5430410E06 gene///histocompatibility 2, D region locus L///histocompatibility 2, K1, K region///histocompatibility 2, D region locus 1	1.54	7.82e-05
10942			-1.26	7.96e-05
1266			-2	8e-05
30383			1.55	8.1e-05
1636	Wnt7a	wingless-type MMTV integration site family, member 7A	-1.79	8.15e-05
34628	Selenbp1	selenium binding protein 1	-1.54	8.2e-05
20483			-1.68	8.25e-05
12722	Lgmn	legumain	1.46	8.27e-05
22508	Tmsb10	thymosin, beta 10	1.37	8.27e-05
16160	Aatk	apoptosis-associated tyrosine kinase	-1.48	8.35e-05
12724	Trim30d	tripartite motif-containing 30D	1.16	8.39e-05
10683			-1.55	8.39e-05
25085	Myeov2	myeloma overexpressed 2	1.68	8.5e-05
9751	Trim35	tripartite motif-containing 35	-1.15	8.52e-05
1120			-1.5	8.52e-05
23835			-1.26	8.56e-05
31440			1.37	8.6e-05
13592			-1.42	8.68e-05
9836			-1.19	8.68e-05
2247	Cdkn2b	cyclin-dependent kinase inhibitor 2B (p15, inhibits CDK4)	-1.29	8.75e-05
18041			2	8.86e-05
8070	Ocln	occludin	-1.13	8.98e-05
8969			1.46	8.98e-05
34615			1.34	9.05e-05
33189			1.44	9.06e-05
21430			1.24	9.09e-05
27680	Ms4a6b	membrane-spanning 4-domains, subfamily A, member 6B	1.44	9.12e-05
1931			-1.16	9.15e-05
9741			1.33	9.17e-05
32305	Skap2	src family associated phosphoprotein 2	1.51	9.19e-05
10769			2.01	9.22e-05
29399			1.38	9.25e-05
1205	1700025G04Rik	RIKEN cDNA 1700025G04 gene	-1.1	9.26e-05
1696	Atp2a2	ATPase, Ca++ transporting, cardiac muscle, slow twitch 2	-1.38	9.33e-05
42856	Sdhd	succinate dehydrogenase complex, subunit D, integral membrane protein	1.36	9.34e-05
5169			-1.4	9.49e-05
29034			1.17	9.52e-05
1338	Cox6b1	cytochrome c oxidase, subunit VIb polypeptide 1	-1.67	9.53e-05
2552	C2cd2	C2 calcium-dependent domain containing 2	-1.26	9.54e-05
23865	4930542C16Rik	RIKEN cDNA 4930542C16 gene	-1.46	9.58e-05
1767			-1.5	9.64e-05
1628	Phlda3	pleckstrin homology like domain, family A, member 3	-1.87	9.8e-05
9834			-1.13	9.86e-05
30756			1.41	9.9e-05
2312	Pck2	phosphoenolpyruvate carboxykinase 2 (mitochondrial)	-1.47	9.92e-05
30355	Arhgdib	Rho, GDP dissociation inhibitor (GDI) beta	1.37	9.95e-05
19801	Lgals1	lectin, galactose binding, soluble 1	1.59	0.0001
13575			-2.43	0.0001
1251			-1.11	0.000101
39943			1.64	0.000101
40868			1.91	0.000101
32382	Ptma	prothymosin alpha	2.12	0.000102
29457			1.19	0.000102
21458	Fam49b	family with sequence similarity 49, member B	1.26	0.000103
38759			1.34	0.000103
5322	Slc7a3	solute carrier family 7 (cationic amino acid transporter, y+ system), member 3	-1.61	0.000104
369			1.72	0.000104
26908	Syngr1	synaptogyrin 1	1.09	0.000106
36679	Igtp	interferon gamma induced GTPase	2.81	0.000107
9647	Ppm1d	protein phosphatase 1D magnesium-dependent, delta isoform	-1.32	0.000107
1748			-1.59	0.000107
1411	Mrps31	mitochondrial ribosomal protein S31	-1.1	0.000108
19570			-1.32	0.000109
40333	Cald1	caldesmon 1	1.45	0.00011
5037	Steap1	six transmembrane epithelial antigen of the prostate 1	1.62	0.00011
12372			-1.24	0.00011
23328			-1.28	0.000111
30455			1.83	0.000111
23164	Lst1	leukocyte specific transcript 1	1.23	0.000112
6816			-1.51	0.000113
3923	Aff4	AF4/FMR2 family, member 4	-1.27	0.000114
36186			3	0.000114
15009			1.54	0.000115
32374			1.42	0.000115
22343	Cthrc1	collagen triple helix repeat containing 1	1.43	0.000116
16614			-1.07	0.000116
25714	Ifngr1	interferon gamma receptor 1	1.44	0.000119
2141			-1.34	0.000119
22246			-1.34	0.00012
31114	Sprr2a3///Sprr2a1	small proline-rich protein 2A3///small proline-rich protein 2A1	1.58	0.000122
8592	Cxcl12	chemokine (C-X-C motif) ligand 12	1.17	0.000123
32387			1.06	0.000124
34854			-1.2	0.000125
38609			1.16	0.000125
32010	Akt1	thymoma viral proto-oncogene 1	1.42	0.000126
17732	Calb1	calbindin 1	-1.04	0.000127
28785	Ccr4	chemokine (C-C motif) receptor 4	1.3	0.000127
12587	Itm2a	integral membrane protein 2A	1.48	0.000129
29330			1.15	0.000129
8971			1.13	0.00013
11613			-1.13	0.000131
10143			1.24	0.000131
42418			1.47	0.000132
22130			1.28	0.000132
7002	Fhl2	four and a half LIM domains 2	1.27	0.000133
15842	Gk5	glycerol kinase 5 (putative)	-1.57	0.000134
5365			-1.74	0.000134
14769			1.42	0.000134
14577			-1.19	0.000135
37667	Fth1	ferritin heavy polypeptide 1	1.29	0.000139
4625	Dclre1a	DNA cross-link repair 1A	-1.54	0.00014
22999	Lilrb4a	leukocyte immunoglobulin-like receptor, subfamily B, member 4A	1.92	0.00014
31749	Dynlt1c///Dynlt1f	dynein light chain Tctex-type 1C///dynein light chain Tctex-type 1F	1.01	0.000141
25703	Tpm2	tropomyosin 2, beta	1.23	0.000142
41788	F2r	coagulation factor II (thrombin) receptor	1.43	0.000143
8861			1.2	0.000143
13845			1.05	0.000143
34756			-1.17	0.000145
30190			1.4	0.000146
15960			1.21	0.000146
33383	Skap2	src family associated phosphoprotein 2	-1.14	0.000147
8074			-2.09	0.000147
2150			-1.69	0.000147
5468	C77068	expressed sequence C77068	-1.36	0.000148
1383	Gm12992///Srsf4	predicted gene 12992///serine/arginine-rich splicing factor 4	-1.87	0.00015
26852	Kpna1	karyopherin (importin) alpha 1	-1.4	0.00015
352	Mitf	microphthalmia-associated transcription factor	-1.72	0.00015
12544			-1.19	0.00015
9838			-1.1	0.000151
39574			1.17	0.000152
3337			1.3	0.000153
27962	Ctsb	cathepsin B	1.21	0.000154
22153	Renbp	renin binding protein	1.12	0.000154
20312	Lgals3bp	lectin, galactoside-binding, soluble, 3 binding protein	1.35	0.000155
6398	Nanog	Nanog homeobox	-1.17	0.000157
36785			1.42	0.000157
42517	Pnp	purine-nucleoside phosphorylase	1.77	0.000158
43166			1.3	0.000158
1326			-1.28	0.000159
35512			0.993	0.00016
30040	Relt	RELT tumor necrosis factor receptor	-1.14	0.000161
43134			1.55	0.000161
43062			1.17	0.000162
40113	Reg3g	regenerating islet-derived 3 gamma	1.4	0.000163
27290			-2.51	0.000163
42810			1.12	0.000163
30409	Csta1	cystatin A1	1.4	0.000164
17967			1.27	0.000164
39072			1.14	0.000164
2373			-1.15	0.000164
42413	Oxct1	3-oxoacid CoA transferase 1	1.46	0.000165
1640	Pcp2	Purkinje cell protein 2 (L7)	-1.09	0.000168
26767	Slx1b	SLX1 structure-specific endonuclease subunit homolog B (S. cerevisiae)	-1.17	0.000168
15446			-2.02	0.000168
5021			-1.36	0.000168
7042			1.59	0.000168
23918			-1.25	0.000169
37573	Col12a1	collagen, type XII, alpha 1	1.41	0.00017
10269			1.46	0.000171
28918	Cybb	cytochrome b-245, beta polypeptide	1.2	0.000172
13360	Rptn	repetin	1	0.000173
42092			1.17	0.000173
24649			1.58	0.000174
19779			2.49	0.000175
3926			-1.3	0.000176
33985			1.12	0.000177
18882			1.13	0.000178
42326	Capg	capping protein (actin filament), gelsolin-like	1.07	0.000179
9712			1.04	0.000179
42656	Inpp5d	inositol polyphosphate-5-phosphatase D	1.47	0.00018
31446			-1.3	0.00018
5999			1.2	0.00018
10411	Micall1	microtubule associated monooxygenase, calponin and LIM domain containing -like 1	-1.03	0.000181
40273	Dnajb5	DnaJ heat shock protein family (Hsp40) member B5	1.56	0.000182
23766			-1.25	0.000182
17740	Ehhadh	enoyl-Coenzyme A, hydratase/3-hydroxyacyl Coenzyme A dehydrogenase	1.23	0.000184
42690			1.1	0.000184
33739	Ifitm3	interferon induced transmembrane protein 3	1.26	0.000186
22137	St13	suppression of tumorigenicity 13	1.1	0.000186
4573	Ankrd33b	ankyrin repeat domain 33B	-1.56	0.000188
15642			-1.22	0.000188
40372			1.27	0.000189
18873			1.07	0.000189
30367	Col4a2	collagen, type IV, alpha 2	1.21	0.00019
23711			-1.24	0.000191
39475			1.37	0.000191
33171	Hexa	hexosaminidase A	1.18	0.000192
3129			1.3	0.000193
6392			-1.31	0.000194
4857			1.19	0.000194
29220	4930550L05Rik///Fbxw2	RIKEN cDNA 4930550L05 gene///F-box and WD-40 domain protein 2	-1.32	0.000195
2441			-1.15	0.000195
39503	Mt1	metallothionein 1	1.27	0.000196
36978			1.23	0.000196
32007	Calm1	calmodulin 1	1.02	0.000198
34446			1.27	0.000198
20658			1.15	0.000198
33075			1.64	0.000202
25781			2.62	0.000202
13942			1.11	0.000202
1624	Sdhaf3	succinate dehydrogenase complex assembly factor 3	-1.7	0.000203
1557	Mmaa	methylmalonic aciduria (cobalamin deficiency) type A	-1.48	0.000204
26802	Unc93b1	unc-93 homolog B1 (C. elegans)	1.16	0.000204
41930			1.32	0.000205
18048	Gm10252///Ftl1	predicted gene 10252///ferritin light polypeptide 1	1.24	0.000206
28760	Ccl7	chemokine (C-C motif) ligand 7	1.07	0.000207
41279	F2r	coagulation factor II (thrombin) receptor	1.39	0.000207
24795	Lsp1	lymphocyte specific 1	0.99	0.000208
8034			-1.19	0.000208
20535	Aqp1	aquaporin 1	1.2	0.000209
26662			1.02	0.000209
17048			-1.07	0.000209
30442	Fth1	ferritin heavy polypeptide 1	1.17	0.000211
29618			1.16	0.000211
9558			-1.26	0.000212
4591	Gm12169	predicted gene 12169	-1.59	0.000213
14543			-1.68	0.000213
3674			-1.13	0.000213
12560			1.12	0.000214
6348			1.21	0.000214
3679	Cnn2	calponin 2	-1.16	0.000215
42715			1.97	0.000216
22249	Arrdc2	arrestin domain containing 2	-1.32	0.000217
40370	Esd	esterase D/formylglutathione hydrolase	1.14	0.000217
25405	Atxn7l1	ataxin 7-like 1	1.06	0.000219
22240	Tfpi	tissue factor pathway inhibitor	1.21	0.000219
39329	Impa1	inositol (myo)-1(or 4)-monophosphatase 1	1.35	0.000223
8823	Nle1	notchless homolog 1 (Drosophila)	-1.05	0.000223
8938			-1.03	0.000223
23958			-1.37	0.000224
33620			-1.19	0.000226
42453	Gm10840///Limd2	predicted gene 10840///LIM domain containing 2	1.55	0.000227
27337			-1.45	0.000227
10676	Cald1	caldesmon 1	1.09	0.000228
822	Cd46	CD46 antigen, complement regulatory protein	-0.956	0.000229
2244			-1.75	0.00023
27553			1.3	0.00023
10890			-1.05	0.00023
25248	Gm10252///Ftl1	predicted gene 10252///ferritin light polypeptide 1	1.24	0.000231
1713	Gzmb	granzyme B	-1.03	0.000231
1845	Picalm	phosphatidylinositol binding clathrin assembly protein	-1.42	0.000231
35789	Ndn	necdin	1.12	0.000233
10212	Rac2	RAS-related C3 botulinum substrate 2	1.14	0.000233
32062			1.11	0.000235
41581	Syngr3	synaptogyrin 3	1.05	0.000236
3012	Usp33	ubiquitin specific peptidase 33	1.07	0.000236
8946			-1.31	0.000236
15448	Khdc1b	KH domain containing 1B	-1.19	0.000237
30074			-1.55	0.000237
5224			-1.01	0.000238
8841			1.15	0.000238
4583			-1.3	0.00024
16771			1.05	0.00024
13241	1700007H22Rik	RIKEN cDNA 1700007H22 gene	-1.11	0.000241
42198	1700029K24Rik///Eno3	RIKEN cDNA 1700029K24 gene///enolase 3, beta muscle	1.06	0.000243
2161			-1.27	0.000244
12545			-1.09	0.000244
42668			1.74	0.000244
4557	Tmub2	transmembrane and ubiquitin-like domain containing 2	-0.962	0.000245
1386	Bri3bp	Bri3 binding protein	-2.06	0.000246
38806	Rgs2	regulator of G-protein signaling 2	1.21	0.000246
14379			1.28	0.000246
4775			1.02	0.00025
41740			1.63	0.00025
3676			-1.1	0.000251
15265			1.2	0.000252
26957	Ncf4	neutrophil cytosolic factor 4	1.19	0.000254
39396	Rnase1	ribonuclease, RNase A family, 1 (pancreatic)	1.1	0.000254
16002	Serpinb3a	serine (or cysteine) peptidase inhibitor, clade B (ovalbumin), member 3A	1.03	0.000254
8481			0.991	0.000254
13983	Ifitm2	interferon induced transmembrane protein 2	1.13	0.000258
4619	Oas1c	2'-5' oligoadenylate synthetase 1C	-0.989	0.000258
24600	Tpi1	triosephosphate isomerase 1	1.07	0.000258
3094			-1.03	0.00026
39569			2.1	0.000261
42684			1.07	0.000261
1337			-1.84	0.000261
642	1700010J16Rik	RIKEN cDNA 1700010J16 gene	-1.6	0.000262
5470			-1.36	0.000262
38634			1.63	0.000262
42525	Sat1	spermidine/spermine N1-acetyl transferase 1	1.54	0.000264
27810			1.38	0.000264
19647	Klf9	Kruppel-like factor 9	-1.44	0.000265
11659			1.24	0.000267
13873			1.39	0.000268
26635			2.03	0.000268
40234	Dynlt1f///Dynlt1b	dynein light chain Tctex-type 1F///dynein light chain Tctex-type 1B	1.61	0.000269
5521			-1.32	0.000269
2176			-1.39	0.000269
13246	Zfp821///Ccdc7b	zinc finger protein 821///coiled-coil domain containing 7B	-1.26	0.000271
36255	Bicc1///4930533K18Rik	BicC family RNA binding protein 1///RIKEN cDNA 4930533K18 gene	1.17	0.000274
18863	Ctsb	cathepsin B	1.33	0.000274
41512	F2r	coagulation factor II (thrombin) receptor	1.26	0.000275
12463	Pf4	platelet factor 4	1.07	0.000275
18347			-1.21	0.000275
15591			-1.16	0.000276
5774			1.02	0.000279
22354			1.03	0.00028
39478	Flot1	flotillin 1	1.19	0.000281
12578			-1.48	0.000281
1761			-1.52	0.000282
16878			-1.24	0.000282
17133			-1.13	0.000282
40054			1.2	0.000283
42658	Cd44	CD44 antigen	1.14	0.000285
4596			-1.59	0.000285
16167			1.54	0.000288
3397	A330105O20Rik///Golga4	RIKEN cDNA A330105O20 gene///golgi autoantigen, golgin subfamily a, 4	-1.01	0.000289
21278			1.13	0.000293
5210	Cacul1	CDK2 associated, cullin domain 1	-1.76	0.000295
4191	Nudt8	nudix (nucleoside diphosphate linked moiety X)-type motif 8	-1.31	0.000297
30967			-1.27	0.000298
21417			0.97	0.000298
43003	Snx32	sorting nexin 32	1.47	0.000299
4048	Slurp2	secreted Ly6/Plaur domain containing 2	-1.5	0.0003
40465	Vim	vimentin	1.3	0.0003
5050	Tmem119	transmembrane protein 119	-1.11	0.000301
4626			-1.13	0.000301
16738			-1.39	0.000303
9758	Slc16a11	solute carrier family 16 (monocarboxylic acid transporters), member 11	-1	0.000305
6241			-1.06	0.000306
30537			1.42	0.000308
1274			-1.83	0.000308
28998			2.04	0.000308
35807	Sec24d	Sec24 related gene family, member D (S. cerevisiae)	1.02	0.00031
18887			-1.42	0.000311
35730	Cuedc2	CUE domain containing 2	0.959	0.000312
17946			-1.29	0.000312
32448	Gm10252///Ftl1	predicted gene 10252///ferritin light polypeptide 1	1.36	0.000313
1626			-1.39	0.000313
21970			1.07	0.000314
40329	Pfkfb3	6-phosphofructo-2-kinase/fructose-2,6-biphosphatase 3	0.988	0.000315
11541			1.21	0.000315
5360	Lta	lymphotoxin A	-1.31	0.000317
9337			-1.75	0.000318
5945	Arhgap12	Rho GTPase activating protein 12	-1.65	0.00032
31602	Col5a1	collagen, type V, alpha 1	1.08	0.00032
32841	Entpd1	ectonucleoside triphosphate diphosphohydrolase 1	1.13	0.000321
11156			-1.16	0.000321
28724	Apoe	apolipoprotein E	-1.08	0.000322
15736	Tmem236	transmembrane protein 236	-1.05	0.000323
4895			-1.06	0.000323
24991	Efemp2	epidermal growth factor-containing fibulin-like extracellular matrix protein 2	1.3	0.000325
12431			-1.17	0.000325
389			-1.44	0.000326
18760	Cbr2	carbonyl reductase 2	1.04	0.000328
5726	Wdr6///Dalrd3	WD repeat domain 6///DALR anticodon binding domain containing 3	-1.37	0.000328
14079			-1.04	0.000328
22865			1.1	0.000329
30164	Clec4n	C-type lectin domain family 4, member n	1.57	0.00033
30332			-1.44	0.00033
17921			-1.25	0.000332
17043			-1.11	0.000333
585	Slpi	secretory leukocyte peptidase inhibitor	1.8	0.000335
30028	Btbd17	BTB (POZ) domain containing 17	-0.921	0.000336
23984			-1.02	0.000336
18619			-1.2	0.000338
23855	Prcp	prolylcarboxypeptidase (angiotensinase C)	1.39	0.00034
32151			0.966	0.00034
22706			-1.33	0.000342
4961			-0.938	0.000343
23583			-1.02	0.000343
13427			1.18	0.000346
38010	Fam49b	family with sequence similarity 49, member B	1.04	0.000347
26168			-1.2	0.000347
26059	Ftl1	ferritin light polypeptide 1	1.28	0.000349
38511	H2-Aa	histocompatibility 2, class II antigen A, alpha	1.97	0.000349
4589			-1.35	0.000351
5330			-1.18	0.000353
42085	Cystm1	cysteine-rich transmembrane module containing 1	1.45	0.000354
19224	Gpr173	G-protein coupled receptor 173	-2.61	0.000354
24792	St6galnac4	ST6 (alpha-N-acetyl-neuraminyl-2,3-beta-galactosyl-1,3)-N-acetylgalactosaminide alpha-2,6-sialyltransferase 4	1.05	0.000355
7172			1.06	0.000355
25732			1.3	0.000356
2149			-1.36	0.000356
34729			-1.52	0.000357
26597			-0.936	0.000357
16950	Hnrnpu	heterogeneous nuclear ribonucleoprotein U	-1.41	0.000358
21310	Arpc3	actin related protein 2/3 complex, subunit 3	1.12	0.00036
34112	Spink4	serine peptidase inhibitor, Kazal type 4	1.51	0.00036
31695	Dhx57	DEAH (Asp-Glu-Ala-Asp/His) box polypeptide 57	-0.983	0.000361
16952	Acox3	acyl-Coenzyme A oxidase 3, pristanoyl	-1.04	0.000364
23960			-1.32	0.000364
32249			0.913	0.000366
17810	Aldh3a1	aldehyde dehydrogenase family 3, subfamily A1	-1.03	0.000367
2194			-1.01	0.000367
33343	Ctla2b	cytotoxic T lymphocyte-associated protein 2 beta	1.21	0.000369
26478			-0.99	0.000369
4347	Mcrs1	microspherule protein 1	-0.93	0.000371
5482	Slco6c1	solute carrier organic anion transporter family, member 6c1	-1.16	0.000371
35906			1.21	0.000372
23464			-1.35	0.000374
35876	Hnrnpa1	heterogeneous nuclear ribonucleoprotein A1	0.963	0.000375
2673			-2.03	0.000378
29936			1.04	0.000379
2445			-0.969	0.000379
23341			-1.19	0.000381
5329			-0.995	0.000382
12435	Chsy1	chondroitin sulfate synthase 1	-1.27	0.000383
35903	Nptn	neuroplastin	1.21	0.000385
9764	D230049E03Rik///Zc3h14	RIKEN cDNA D230049E03 gene///zinc finger CCCH type containing 14	-1.19	0.000386
28569	Lynx1	Ly6/neurotoxin 1	-1.18	0.000388
18737			-1.33	0.000388
9736	2900022M12Rik///Runx1	RIKEN cDNA 2900022M12 gene///runt related transcription factor 1	-0.961	0.000389
5223			1.34	0.00039
12436	Incenp	inner centromere protein	-1.1	0.000393
26772	Lipt1	lipoyltransferase 1	-0.946	0.000393
24151			-1.09	0.000394
20550	Tpm1	tropomyosin 1, alpha	1.09	0.000395
31837	Snx5	sorting nexin 5	0.948	0.000397
18745	Col4a1	collagen, type IV, alpha 1	1.06	0.000398
40340	Gpm6b	glycoprotein m6b	1.12	0.000398
25879			1.12	0.000398
28499			0.925	0.000398
25028	Zfp658	zinc finger protein 658	-1.17	0.000399
31636	Selp	selectin, platelet	1.06	0.0004
38492			1.12	0.0004
5236	Sec14l4	SEC14-like lipid binding 4	-1.26	0.000401
21963			1.37	0.000401
14941	Fabp5	fatty acid binding protein 5, epidermal	1.11	0.000402
12538			-1.04	0.000402
34648	Gngt2	guanine nucleotide binding protein (G protein), gamma transducing activity polypeptide 2	1	0.000404
876			-1.4	0.000404
1273			-1.55	0.000405
1756			-1.5	0.000406
42323			1.26	0.000406
9266	Mfap2	microfibrillar-associated protein 2	1.01	0.000408
42357	Wdr83os	WD repeat domain 83 opposite strand	1.16	0.000408
5345			-1.09	0.000408
31117	Htatip2	HIV-1 Tat interactive protein 2	-0.981	0.000409
40723			2.33	0.00041
5252	Atp2a2	ATPase, Ca++ transporting, cardiac muscle, slow twitch 2	-1.36	0.000413
25596			1.14	0.000417
4607	Vps11	VPS11, CORVET/HOPS core subunit	-1.18	0.000418
42272	Ccl3	chemokine (C-C motif) ligand 3	1.07	0.000419
3182	Scmh1	sex comb on midleg homolog 1	-0.958	0.00042
29279			3.33	0.00042
8906			-1.03	0.000421
11148			-1.09	0.000423
42411			1.57	0.000426
26264	Gm10589///Pik3c2a	predicted gene 10589///phosphatidylinositol 3-kinase, C2 domain containing, alpha polypeptide	-1.49	0.000428
14872	Defb45	defensin beta 45	-1.19	0.000429
31594	C79946	expressed sequence C79946	0.905	0.00043
9798	Supt4b	suppressor of Ty 4B	-1.22	0.00043
41206	Tpm1	tropomyosin 1, alpha	1.09	0.00043
35784	Txlna	taxilin alpha	1.11	0.00043
28939			-1.21	0.00043
23180	Dnajc13	DnaJ heat shock protein family (Hsp40) member C13	1.04	0.000431
140			-2.7	0.000434
26195	Wdr1	WD repeat domain 1	-1.41	0.000435
38433	Gpihbp1	GPI-anchored HDL-binding protein 1	1.06	0.000436
28859	Xrcc3	X-ray repair complementing defective repair in Chinese hamster cells 3	-0.949	0.000438
4833			-1.14	0.000438
40303			1.08	0.000442
678	1110064A23Rik	RIKEN cDNA 1110064A23 gene	-1.08	0.000443
35209	Trim46	tripartite motif-containing 46	0.945	0.000443
29280	1700013F07Rik	RIKEN cDNA 1700013F07 gene	2.12	0.000445
126	Oog3	oogenesin 3	-1.02	0.000445
40712			1.22	0.000445
40417			1.11	0.000445
29982	LOC547349///5430410E06Rik///H2-L///H2-K1///H2-D1	MHC class I family member///RIKEN cDNA 5430410E06 gene///histocompatibility 2, D region locus L///histocompatibility 2, K1, K region///histocompatibility 2, D region locus 1	1.27	0.000446
1956			-1.12	0.000449
2231			1.02	0.00045
2152			-1.14	0.000451
35495			-1.16	0.000454
26548	Ndufab1	NADH dehydrogenase (ubiquinone) 1, alpha/beta subcomplex, 1	0.923	0.000456
4641			-1.31	0.000458
1236			-1.14	0.000459
34666	Lyzl1	lysozyme-like 1	-1.01	0.000461
12344	Nudt4	nudix (nucleoside diphosphate linked moiety X)-type motif 4	-0.936	0.000462
8634			-1.14	0.000463
9854			-1.15	0.000463
37003			-1.49	0.000464
1118	Cdc14a	CDC14 cell division cycle 14A	-2.57	0.000465
7060	Fetub	fetuin beta	1.31	0.000465
39366	Szrd1	SUZ RNA binding domain containing 1	1.21	0.000467
16067			0.943	0.000468
509	Cables1	CDK5 and Abl enzyme substrate 1	-1.38	0.00047
31245	Rdx	radixin	-1.4	0.00047
40839	Gusb///Aebp1	glucuronidase, beta///AE binding protein 1	1.37	0.000472
17821			1.31	0.000473
9624	Vamp1	vesicle-associated membrane protein 1	-1.21	0.000474
288			-1.19	0.000474
39172	Fbln1	fibulin 1	1.37	0.000477
5771			-1.22	0.000477
29217	Epcam	epithelial cell adhesion molecule	-1.08	0.000479
39273			-1.35	0.000481
38487			-1.2	0.000481
1380	1700027F06Rik	RIKEN cDNA 1700027F06 gene	-0.963	0.000482
21370	Cilp2	cartilage intermediate layer protein 2	-1.03	0.000482
35640	Bsg	basigin	0.935	0.000483
43024	Sepw1	selenoprotein W, muscle 1	1.29	0.000484
3948			-1.15	0.000485
11637			-1.01	0.000487
34915	Bglap	bone gamma carboxyglutamate protein	-1.29	0.000489
1763	Il12a	interleukin 12a	-1.27	0.000489
34852	Kap	kidney androgen regulated protein	-1.25	0.000489
14749			-1.44	0.000489
9843			-1.13	0.000489
1598			-1.55	0.00049
35242	Samhd1	SAM domain and HD domain, 1	1.43	0.000491
42420			1.21	0.000491
22261	Col27a1	collagen, type XXVII, alpha 1	1.34	0.000492
19367	Igbp1b	immunoglobulin (CD79A) binding protein 1b	-1.05	0.000493
28660	Abcd1	ATP-binding cassette, sub-family D (ALD), member 1	0.917	0.000495
12946			-1.06	0.000498
1647	Arrdc4	arrestin domain containing 4	-0.931	0.0005
25972	Tnfaip6	tumor necrosis factor alpha induced protein 6	1.05	0.0005
14989	Tmsb4x	thymosin, beta 4, X chromosome	0.932	0.000501
1944			-1.09	0.000501
20651			-1.04	0.000503
17173	Strm///Actn1	striamin///actinin, alpha 1	0.882	0.000517
16023	2810032G03Rik	RIKEN cDNA 2810032G03 gene	-1.13	0.000518
24867			0.922	0.000518
3955			-1.25	0.000518
9842			-1.06	0.000519
42510	4930406D14Rik	RIKEN cDNA 4930406D14 gene	1	0.00052
2613	Nop58	NOP58 ribonucleoprotein	-1.24	0.00052
2174			-1.12	0.00052
24146	Pygb	brain glycogen phosphorylase	-1.65	0.000522
8951			-1.07	0.000524
35007	Bbip1	BBSome interacting protein 1	-1.17	0.00053
14750			-1.07	0.000532
12368			-1.24	0.000532
13919	Lyn	LYN proto-oncogene, Src family tyrosine kinase	1.18	0.000533
19304			-0.904	0.000533
20329			-1.08	0.000534
4601			-1.35	0.000534
2170			-1.19	0.000534
36264	Cmtm3	CKLF-like MARVEL transmembrane domain containing 3	1.31	0.000535
39994			1.03	0.000538
42968			1.02	0.000538
42854	Mob3a	MOB kinase activator 3A	1.14	0.000541
7760	Plekho1	pleckstrin homology domain containing, family O member 1	0.933	0.000543
13777	Col4a2	collagen, type IV, alpha 2	1.03	0.000544
5554	Elovl6	ELOVL family member 6, elongation of long chain fatty acids (yeast)	-1.39	0.000544
11799			-0.984	0.000544
14214	Mpp1	membrane protein, palmitoylated	1.07	0.000546
11796			-1.21	0.000546
25551			1.08	0.000546
9846			-1.51	0.000547
42034			1.44	0.000548
17275	Cyba	cytochrome b-245, alpha polypeptide	1.25	0.000549
20617	Laptm5	lysosomal-associated protein transmembrane 5	1.34	0.000549
26652			-1.18	0.000549
2080			-0.865	0.000552
25522	Rmdn1	regulator of microtubule dynamics 1	-1.26	0.000553
20256			1.01	0.000554
25543			0.939	0.000557
36859	Bcl2a1d	B cell leukemia/lymphoma 2 related protein A1d	1.19	0.000558
12881	Tmsb4x	thymosin, beta 4, X chromosome	0.928	0.000558
31943			0.954	0.000558
15602			0.98	0.000562
8138	Trap1a	tumor rejection antigen P1A	-1.24	0.000565
4464	Entpd2	ectonucleoside triphosphate diphosphohydrolase 2	-0.899	0.000566
32025			0.919	0.000567
2442			-1.25	0.000567
33258	Ppard	peroxisome proliferator activator receptor delta	0.907	0.000569
26401	Pxdn	peroxidasin	0.94	0.000569
11522	Sh3bgrl	SH3-binding domain glutamic acid-rich protein like	0.938	0.00057
15840			1.19	0.000573
42743	Cotl1	coactosin-like 1 (Dictyostelium)	1.13	0.000574
32919	Psmb10	proteasome (prosome, macropain) subunit, beta type 10	1.09	0.000577
8470	Ror2	receptor tyrosine kinase-like orphan receptor 2	0.933	0.000578
18327			-1.05	0.000579
3868	Dhcr24	24-dehydrocholesterol reductase	-0.947	0.000582
23265			0.969	0.000586
31961	Papolb	poly (A) polymerase beta (testis specific)	-0.941	0.000587
28715			0.926	0.000587
9832			-0.99	0.000587
5972			-1.23	0.000591
27645			-0.887	0.000591
42705			1.27	0.000591
41307	Stim1	stromal interaction molecule 1	1.23	0.000592
39863			1.71	0.000592
1234	Chga	chromogranin A	-1.46	0.000593
40732			1.11	0.000593
1532	Unc13c	unc-13 homolog C (C. elegans)	-1.53	0.000604
34049	Dag1	dystroglycan 1	-1.44	0.000605
12295	Isyna1	myo-inositol 1-phosphate synthase A1	0.878	0.000605
3922			-1.07	0.000606
20848			-1.65	0.000607
42718	Tpm2	tropomyosin 2, beta	1.06	0.000609
3555			0.925	0.00061
31442			-1.18	0.000612
29369			1.06	0.000612
11518	Eln	elastin	1.03	0.000613
21067			0.906	0.000613
839			-1.07	0.000614
15610			-0.961	0.000614
1651			-1.19	0.000616
5342			-0.919	0.000616
23334			-0.929	0.000617
14591			1.03	0.000617
4676	Golph3	golgi phosphoprotein 3	-1.23	0.000618
381			-0.993	0.000618
10660	Eef2k	eukaryotic elongation factor-2 kinase	0.944	0.000619
120	Txndc2	thioredoxin domain containing 2 (spermatozoa)	-1.09	0.00062
22055			1.23	0.000621
20149			-1.01	0.000623
17986	Fmo3	flavin containing monooxygenase 3	-1.1	0.000625
42547	Nrp1	neuropilin 1	1.59	0.000625
138			-1.12	0.000625
27642			-1.37	0.000626
5002	Slc22a4	solute carrier family 22 (organic cation transporter), member 4	-1.03	0.000627
27668	Neo1	neogenin	-0.917	0.000628
1033	Pin1rt1	protein (peptidyl-prolyl cis/trans isomerase) NIMA-interacting 1, retrogene 1	-1.27	0.000629
32061			1.1	0.000629
1217	Mtif2	mitochondrial translational initiation factor 2	-1.3	0.00063
20631			-1.01	0.00063
10646	Arpc3	actin related protein 2/3 complex, subunit 3	0.982	0.000631
18881			0.939	0.000631
39570			1.01	0.000636
1056	Lman2l	lectin, mannose-binding 2-like	-1.28	0.000637
42514	Runx1t1	runt-related transcription factor 1; translocated to, 1 (cyclin D-related)	1.38	0.000637
15607	Sycp1	synaptonemal complex protein 1	-0.924	0.000637
12628	Prl5a1	prolactin family 5, subfamily a, member 1	-0.837	0.000638
24239			-1.22	0.000638
8231			-1.04	0.000638
23751			-1.4	0.000642
40257			1.28	0.000643
8083			-1.54	0.000644
43169			0.97	0.000646
41297			1	0.000647
1325	Dgat2	diacylglycerol O-acyltransferase 2	-1.12	0.000648
3472	Anxa6	annexin A6	1.02	0.000649
11633			-1.22	0.000649
10272			1.01	0.000649
18406			1.04	0.00065
14120	Ubl3	ubiquitin-like 3	1.06	0.000651
31823			0.905	0.000651
28259			0.944	0.000653
38671	Cxcl16	chemokine (C-X-C motif) ligand 16	1.52	0.000655
29272			-1.19	0.000655
4841	Syngr1	synaptogyrin 1	-1.24	0.000656
641			-1.06	0.000656
21381			-1.54	0.000656
39295	Cyc1	cytochrome c-1	1.07	0.000657
368			-1.13	0.000657
442	Gchfr	GTP cyclohydrolase I feedback regulator	-1.01	0.000658
30963			-1.16	0.000658
40772			1.29	0.000658
9698	2310065H11Rik///2310057J18Rik	RIKEN cDNA 2310065H11 gene///RIKEN cDNA 2310057J18 gene	-1.23	0.000659
16873			-1.1	0.000661
24659	Ccr2	chemokine (C-C motif) receptor 2	1.59	0.000662
42152	Parp9	poly (ADP-ribose) polymerase family, member 9	1.02	0.000665
37364	Anxa3	annexin A3	1.14	0.000666
23601	Csf3r	colony stimulating factor 3 receptor (granulocyte)	0.872	0.000667
36260	Slc38a1	solute carrier family 38, member 1	1.02	0.000667
34001			0.865	0.000667
5230			-1.03	0.000668
17957	Smg5	Smg-5 homolog, nonsense mediated mRNA decay factor (C. elegans)	-1.27	0.00067
5781			-1.04	0.00067
6108			0.98	0.000671
39003	Serping1	serine (or cysteine) peptidase inhibitor, clade G, member 1	1.14	0.000672
9826			-0.897	0.000672
15668	Camkk1	calcium/calmodulin-dependent protein kinase kinase 1, alpha	-0.868	0.000673
21805	Ccnb2	cyclin B2	0.946	0.000673
40083			1.47	0.000674
4508	1700019D03Rik	RIKEN cDNA 1700019D03 gene	-1.45	0.000675
39901	Xdh	xanthine dehydrogenase	0.906	0.000676
8442	Scn4b	sodium channel, type IV, beta	-1.09	0.000677
21935			1.22	0.000677
27334	Kif13a	kinesin family member 13A	-0.91	0.000678
18368			0.959	0.000678
1613	Cyb5b	cytochrome b5 type B	-1.31	0.000679
1229	Dip2a	disco interacting protein 2 homolog A	-1.41	0.00068
15823			-0.886	0.00068
20505	Paqr7	progestin and adipoQ receptor family member VII	-1.58	0.000682
33123			2.24	0.000683
42601	Lsp1	lymphocyte specific 1	1.32	0.000689
18501			1.18	0.000689
6224			0.904	0.000691
40996	Ifnar2	interferon (alpha and beta) receptor 2	1.19	0.000692
21107			1.01	0.000694
11635			-0.859	0.000699
5914	Tm9sf3	transmembrane 9 superfamily member 3	-1.4	0.0007
40381	Car2	carbonic anhydrase 2	1.26	0.000703
20595			1.34	0.000705
17970			1.04	0.000705
27186			-1.8	0.000709
15832			-1.29	0.000709
37078			-1.23	0.000709
22488	Clcf1-pold4///Clcf1	Clcf1-pold4 readthrough///cardiotrophin-like cytokine factor 1	-1.8	0.00071
12500	Nt5dc1	5'-nucleotidase domain containing 1	-0.872	0.00071
21568			0.88	0.00071
29560	Emcn	endomucin	0.885	0.000711
29017	Tubgcp3///Carhsp1	tubulin, gamma complex associated protein 3///calcium regulated heat stable protein 1	0.992	0.000711
1288			-1.14	0.000712
40264			0.919	0.000712
41361	Kdr	kinase insert domain protein receptor	0.93	0.000714
12678	Ostf1	osteoclast stimulating factor 1	-1.35	0.000714
1695	Tmed3	transmembrane emp24 domain containing 3	-1.23	0.000715
9249			0.921	0.000715
25912	Eng	endoglin	0.904	0.000716
34105			1.01	0.000716
4727			-1.37	0.000717
19707	Ttr	transthyretin	1.53	0.00072
31265	1110037F02Rik	RIKEN cDNA 1110037F02 gene	1.3	0.000721
34909			-1.18	0.000721
37524	Fgf12	fibroblast growth factor 12	2.44	0.000722
13218	Phyhipl	phytanoyl-CoA hydroxylase interacting protein-like	-1.1	0.000722
2318			-1.02	0.000722
7747	2810408I11Rik	RIKEN cDNA 2810408I11 gene	-0.991	0.000723
13425			-0.975	0.000726
3300			1	0.000726
12158	Fscn3	fascin actin-bundling protein 3	-0.919	0.000727
18828			0.935	0.000728
21923	Chchd4	coiled-coil-helix-coiled-coil-helix domain containing 4	-1.66	0.000732
24657			1.71	0.000732
43128			0.896	0.000733
17656	H2-Q5	histocompatibility 2, Q region locus 5	1.23	0.000738
964	Marcks	myristoylated alanine rich protein kinase C substrate	0.843	0.00074
17451			0.983	0.00074
17868	Spon1	spondin 1, (f-spondin) extracellular matrix protein	0.908	0.000743
5706			-1.2	0.000745
16910	Bnip3	BCL2/adenovirus E1B interacting protein 3	0.912	0.000751
12576			-1.05	0.000751
4595			-1.84	0.000752
33198	Grn	granulin	0.972	0.000753
915	D10Wsu159e	DNA segment, Chr 10, Wayne State University 159, expressed	-1.06	0.000754
17044			-0.844	0.000755
5727	Eif3f	eukaryotic translation initiation factor 3, subunit F	-1.27	0.000756
10772			1.23	0.000758
15116	Col1a1	collagen, type I, alpha 1	0.99	0.000762
26420			-1.28	0.000762
21631			1.1	0.000763
7343			-1.03	0.000768
6275			-1.56	0.000769
22384			0.869	0.000771
1376	1700092E19Rik	RIKEN cDNA 1700092E19 gene	-1.17	0.000773
15281			0.97	0.000775
13442			-1.05	0.000775
7802	Gpx1	glutathione peroxidase 1	0.908	0.000776
11608			-1.3	0.000776
11450			-1.14	0.000777
35253	Gm10840///Limd2	predicted gene 10840///LIM domain containing 2	1.03	0.000778
29920	Coch	cochlin	-1	0.000779
5027			-1.29	0.000779
134			-1.18	0.000779
37433			-1.32	0.000779
20216			0.922	0.000779
19220	Gm10589///Pik3c2a	predicted gene 10589///phosphatidylinositol 3-kinase, C2 domain containing, alpha polypeptide	-1.17	0.000782
42355	Hsp90b1	heat shock protein 90, beta (Grp94), member 1	1.15	0.000783
25071	Coa3	cytochrome C oxidase assembly factor 3	0.889	0.000784
13795	Cfh	complement component factor h	1.06	0.000785
1388			-1.21	0.000785
17297	Cbr2	carbonyl reductase 2	0.903	0.000788
1334			-1.01	0.000789
42624	Gm1987///Ccl21a	predicted gene 1987///chemokine (C-C motif) ligand 21A (serine)	1.08	0.00079
37764	Ncf2	neutrophil cytosolic factor 2	1.31	0.00079
19719	Kifap3	kinesin-associated protein 3	-1.16	0.000791
38165			-1.74	0.000793
29911	Zfp57	zinc finger protein 57	1.02	0.000794
16265	C77406	expressed sequence C77406	-1.28	0.000796
22829	Pigyl	phosphatidylinositol glycan anchor biosynthesis, class Y-like	0.888	0.000796
10544	Nkx2-4	NK2 homeobox 4	-1.07	0.000797
37729			1.13	0.000798
17698	Atp5j2	ATP synthase, H+ transporting, mitochondrial F0 complex, subunit F2	0.878	0.000802
23505			-0.973	0.000807
2612	Pola1	polymerase (DNA directed), alpha 1	-0.946	0.000808
15592			-1.04	0.000808
18349			1.2	0.000808
30070			0.994	0.000809
11446	1700009C05Rik	RIKEN cDNA 1700009C05 gene	-0.898	0.00081
37972	Casp3	caspase 3	0.901	0.000813
2360			-0.882	0.000813
43119			0.889	0.000814
40337	Abat	4-aminobutyrate aminotransferase	0.85	0.000815
33818	Smpdl3a	sphingomyelin phosphodiesterase, acid-like 3A	1.03	0.000815
30618	Gm5523///Gapdh	glyceraldehyde-3-phosphate dehydrogenase pseudogene///glyceraldehyde-3-phosphate dehydrogenase	0.82	0.000816
4409	Gm8783	protein tyrosine phosphatase 4a1 pseudogene	-1.03	0.000816
34163			0.941	0.000816
15303	Syne4	spectrin repeat containing, nuclear envelope family member 4	-1.16	0.000819
681			0.975	0.00082
13074			1.03	0.000822
35530			1.45	0.000825
8924			-1.1	0.000825
23723	Slc2a13	solute carrier family 2 (facilitated glucose transporter), member 13	-1.54	0.000826
9814	Ufd1l	ubiquitin fusion degradation 1 like	-1.07	0.000828
23564			-1.05	0.000828
9853			-1.14	0.00083
8944			-0.86	0.000833
12046			0.87	0.000833
35769	Efhb	EF hand domain family, member B	-1.08	0.000834
4222	Aig1	androgen-induced 1	-1.05	0.000837
38546	Actc1	actin, alpha, cardiac muscle 1	0.863	0.000839
41309	Fbln1	fibulin 1	1.07	0.00084
17060	Ccnf	cyclin F	-1.06	0.000843
37335	1700026H06Rik///Map7	RIKEN cDNA 1700026H06 gene///microtubule-associated protein 7	-1.19	0.000844
39718	Tgtp1	T cell specific GTPase 1	1.78	0.000844
42507	Ube2s	ubiquitin-conjugating enzyme E2S	1.03	0.000844
23242	5530601H04Rik	RIKEN cDNA 5530601H04 gene	0.972	0.000845
21564			0.816	0.000845
17430	Mbp///Ctbp2	myelin basic protein///C-terminal binding protein 2	-0.95	0.000846
1961			-1.46	0.000846
17474	NRGN	neurogranin	0.821	0.000847
9027			-1.3	0.000848
3733			-0.879	0.000848
11327			-1.18	0.00085
31975	Rasl2-9	RAS-like, family 2, locus 9	0.824	0.000851
39352	Keg1	kidney expressed gene 1	1.23	0.000852
39383	LOC102642808///Ngfrap1	protein BEX3-like///nerve growth factor receptor (TNFRSF16) associated protein 1	0.974	0.000852
5359	Abcc1	ATP-binding cassette, sub-family C (CFTR/MRP), member 1	-0.941	0.000853
35250	Gcnt3	glucosaminyl (N-acetyl) transferase 3, mucin type	1.71	0.000853
884			-1.04	0.000855
29513	Emilin1	elastin microfibril interfacer 1	0.99	0.000856
39335	Ccl9	chemokine (C-C motif) ligand 9	1.62	0.000857
18429	Nenf	neuron derived neurotrophic factor	0.866	0.000858
4602			-1.59	0.000858
32049	NA	NA	1.17	0.000859
42885	Lce3e	late cornified envelope 3E	0.948	0.00086
41718	Svil	supervillin	0.879	0.00086
42814	Slc25a45	solute carrier family 25, member 45	1.47	0.000862
36093			1.66	0.000862
11890	Omt2b	oocyte maturation, beta	-1.01	0.000863
17006	Dnajb3	DnaJ heat shock protein family (Hsp40) member B3	0.949	0.000864
1592			-1.11	0.000864
36246			4.06	0.000869
2950	Serpinh1	serine (or cysteine) peptidase inhibitor, clade H, member 1	0.95	0.00087
40401			1.14	0.000871
4579	Paxip1	PAX interacting (with transcription-activation domain) protein 1	-1.23	0.000872
8790			-0.841	0.000872
21051			1.02	0.000872
3067			-1.77	0.000875
4140	Tdrp	testis development related protein	-0.999	0.00088
22797			-1.23	0.00088
33968	Atg16l2	autophagy related 16-like 2 (S. cerevisiae)	-1.08	0.000883
21848	Col3a1	collagen, type III, alpha 1	0.988	0.000883
29400			0.939	0.000885
23898	Cfp	complement factor properdin	1.14	0.000886
4062	Otub2	OTU domain, ubiquitin aldehyde binding 2	-0.957	0.000886
17051			-0.934	0.000887
19606			-1	0.000889
21826			0.787	0.000889
28683	Tmsb4x	thymosin, beta 4, X chromosome	1.01	0.000891
6426			-1.1	0.000891
10294			-1.39	0.000895
5702	Klhl7	kelch-like 7	-0.93	0.000896
19065	Smpd1	sphingomyelin phosphodiesterase 1, acid lysosomal	-1.15	0.000899
28140			0.93	0.0009
15888			-0.981	0.000903
34366	1700022F17Rik	RIKEN cDNA 1700022F17 gene	-1.08	0.000904
5495			-1.07	0.000915
26263	Glb1l2	galactosidase, beta 1-like 2	-0.852	0.000918
34896			-1.34	0.000918
41308			1.14	0.000918
19980	Far1	fatty acyl CoA reductase 1	0.848	0.000919
11909			-0.867	0.00092
2054	Csrp2	cysteine and glycine-rich protein 2	0.948	0.000921
14248	Myh6	myosin, heavy polypeptide 6, cardiac muscle, alpha	1.18	0.000921
5479			-2.04	0.000921
1670			-1.15	0.000922
24042	Dnajc2	DnaJ heat shock protein family (Hsp40) member C2	-0.836	0.000924
40421			0.953	0.000924
41324	Fgl2	fibrinogen-like protein 2	0.932	0.000925
17870	Rcn3	reticulocalbin 3, EF-hand calcium binding domain	0.869	0.000925
23838			-1.29	0.000928
35824	Gng2	guanine nucleotide binding protein (G protein), gamma 2	0.945	0.000929
15814	Pdzk1ip1	PDZK1 interacting protein 1	0.846	0.000929
40235			1.03	0.000929
23483			-1.35	0.000932
39387			0.905	0.000933
4560	LOC619378///C230091D08Rik///Ube3a///Srebf2///P3h3	uncharacterized LOC619378///RIKEN cDNA C230091D08 gene///ubiquitin protein ligase E3A///sterol regulatory element binding factor 2///prolyl 3-hydroxylase 3	-2.12	0.000935
22307	S100a11	S100 calcium binding protein A11	0.898	0.000935
43049	H2-Eb1	histocompatibility 2, class II antigen E beta	1.32	0.000936
4870			-1.07	0.000936
20629			-1.11	0.000937
14376	Efnb1	ephrin B1	-1.12	0.000939
5742	Entpd1	ectonucleoside triphosphate diphosphohydrolase 1	-1.22	0.000942
39565			1.12	0.000942
1902	Gm1070	predicted gene 1070	-0.941	0.000943
17113	Csrp1	cysteine and glycine-rich protein 1	0.915	0.000947
39268			1.02	0.000947
32037			1.07	0.00095
4967	Fam71e1	family with sequence similarity 71, member E1	-1.45	0.000952
17934			0.991	0.000952
26847			-1.05	0.000954
14257	Fam162a	family with sequence similarity 162, member A	0.912	0.000957
9645			-1.19	0.000957
27232			-1.37	0.000958
2167			-1.41	0.000958
42325	Hspbap1	Hspb associated protein 1	1.01	0.00096
33231			1.01	0.000962
25542			1.11	0.000962
2911			-0.865	0.000962
20341			-0.899	0.000962
11673			0.895	0.000964
7114	Muc1	mucin 1, transmembrane	0.899	0.000966
5283			-0.944	0.000966
28651	Col15a1	collagen, type XV, alpha 1	-1.05	0.000971
28779			-1.07	0.000972
39045	Il10rb	interleukin 10 receptor, beta	1.2	0.000977
41530	Nup37	nucleoporin 37	0.847	0.000977
26538	Psmb8	proteasome (prosome, macropain) subunit, beta type 8 (large multifunctional peptidase 7)	1.13	0.00098
27125			-2.3	0.000983
12066			-0.947	0.000983
1726			-1.54	0.000984
33677	Sepp1	selenoprotein P, plasma, 1	1.22	0.000985
23894			-0.921	0.000994
40144	Nek6	NIMA (never in mitosis gene a)-related expressed kinase 6	0.86	0.000996
34069			0.797	0.000999
21459	Il1f6	interleukin 1 family, member 6	1.59	0.001
1632	Mmp9	matrix metallopeptidase 9	1.04	0.001
13385	Zyx	zyxin	0.886	0.001
32336			0.89	0.001
929	Alad	aminolevulinate, delta-, dehydratase	-0.832	0.00101
9362	CACNA1B	calcium voltage-gated channel subunit alpha1 B	0.913	0.00101
25836	Kap	kidney androgen regulated protein	1.05	0.00101
6071	Tagln///Pcsk7	transgelin///proprotein convertase subtilisin/kexin type 7	0.78	0.00101
31932	Tagln2	transgelin 2	0.856	0.00101
430			-1.16	0.00101
13134			-1.2	0.00101
12092	Chchd6	coiled-coil-helix-coiled-coil-helix domain containing 6	-0.806	0.00102
42458	Gimap4	GTPase, IMAP family member 4	1.15	0.00102
24717	Psmb9	proteasome (prosome, macropain) subunit, beta type 9 (large multifunctional peptidase 2)	1.57	0.00102
34999	Smpdl3a	sphingomyelin phosphodiesterase, acid-like 3A	0.927	0.00102
8466			-1.19	0.00102
5352			-1.13	0.00102
1379			-0.931	0.00102
25129			0.931	0.00102
34568	Map3k3	mitogen-activated protein kinase kinase kinase 3	-0.799	0.00103
19981	Rbak	RB-associated KRAB zinc finger	-0.877	0.00103
39398	Stc2	stanniocalcin 2	1.3	0.00103
652			-0.924	0.00103
882			-0.965	0.00103
42972	Stab1	stabilin 1	1.29	0.00104
5042			-1.33	0.00104
24018			-0.891	0.00104
2056			-1.17	0.00104
2523			-1.14	0.00104
24088			-1.05	0.00104
22004			1.09	0.00104
25924	Apoh	apolipoprotein H	0.799	0.00105
29072	Flrt2	fibronectin leucine rich transmembrane protein 2	1.09	0.00105
1185			-0.98	0.00105
4686			-1.29	0.00105
2502	Lmo2	LIM domain only 2	-0.971	0.00106
21204			0.903	0.00106
37992			0.914	0.00106
9852			-1.09	0.00106
4457			-1.03	0.00106
8526			-0.886	0.00106
30204	Bcl2a1a	B cell leukemia/lymphoma 2 related protein A1a	1.08	0.00107
1343			-1.11	0.00107
4847			-0.861	0.00107
16521	Acta2	actin, alpha 2, smooth muscle, aorta	0.989	0.00108
355			-2.12	0.00108
11852			-1.07	0.00108
43123			0.923	0.00108
43143			0.918	0.00108
2428	1700071M16Rik///Pla2g7	RIKEN cDNA 1700071M16 gene///phospholipase A2, group VII (platelet-activating factor acetylhydrolase, plasma)	1.14	0.00109
15387	C78891	expressed sequence C78891	-1.07	0.00109
35142	Cald1	caldesmon 1	0.861	0.00109
4604	Gas2l1	growth arrest-specific 2 like 1	-2.66	0.00109
5649	Il1rl2	interleukin 1 receptor-like 2	-0.865	0.00109
17335	Rgs19	regulator of G-protein signaling 19	0.798	0.00109
13190	Sys1	SYS1 Golgi-localized integral membrane protein homolog (S. cerevisiae)	-0.853	0.00109
42529	Tgfbi	transforming growth factor, beta induced	0.91	0.00109
290			-1.3	0.00109
3774			-0.807	0.00109
29060			-0.979	0.00109
39119			0.91	0.00109
39144			1.1	0.00109
37763	Ccl3	chemokine (C-C motif) ligand 3	0.816	0.0011
16106			-0.807	0.0011
29035	Armcx3	armadillo repeat containing, X-linked 3	0.877	0.00111
29971	Arsa	arylsulfatase A	0.878	0.00111
24143	Myl6	myosin, light polypeptide 6, alkali, smooth muscle and non-muscle	0.926	0.00111
19195			-0.791	0.00111
29666			1.13	0.00111
25992			0.881	0.00111
30306	Loxl1	lysyl oxidase-like 1	1.06	0.00112
30178	Lyzl6	lysozyme-like 6	-0.784	0.00112
13120	Sh3glb1	SH3-domain GRB2-like B1 (endophilin)	-0.992	0.00112
33623			-1.04	0.00112
18371			1.02	0.00112
5226			0.936	0.00112
33619			-1.13	0.00112
424	Edem3	ER degradation enhancer, mannosidase alpha-like 3	-0.814	0.00113
6963	Ly86	lymphocyte antigen 86	1.03	0.00113
19900			-0.954	0.00113
23084			-1.3	0.00113
15402	C81376	expressed sequence C81376	-1.23	0.00114
40362	Ccnb1	cyclin B1	1.05	0.00114
42123	Gata1	GATA binding protein 1	1.26	0.00114
22856	Meis3	Meis homeobox 3	0.789	0.00114
16359	Nlrp4f	NLR family, pyrin domain containing 4F	-1.01	0.00114
6004	Tmem11	transmembrane protein 11	-1.04	0.00114
31763	Tor1aip2	torsin A interacting protein 2	0.806	0.00114
23745			-1.14	0.00114
24147			-1.15	0.00114
28552	Atp5g3	ATP synthase, H+ transporting, mitochondrial F0 complex, subunit C3 (subunit 9)	0.942	0.00115
4942	Chp2	calcineurin-like EF hand protein 2	-1.33	0.00115
8960	Daxx	Fas death domain-associated protein	-0.99	0.00115
30939	Il7r	interleukin 7 receptor	-1.02	0.00115
5149			-1.76	0.00115
28839			0.883	0.00115
15619			-1.08	0.00115
13414			1.18	0.00115
21778	Arl3	ADP-ribosylation factor-like 3	0.874	0.00116
30563	Ccl2	chemokine (C-C motif) ligand 2	1.01	0.00116
13247	Cfap126	cilia and flagella associated protein 126	-0.879	0.00116
9799	Hspb1	heat shock protein 1	-0.932	0.00116
39768	Snap23	synaptosomal-associated protein 23	0.975	0.00116
27718			0.853	0.00116
36009	Fth1	ferritin heavy polypeptide 1	1.27	0.00117
9271	Myl6	myosin, light polypeptide 6, alkali, smooth muscle and non-muscle	0.808	0.00117
21392	Sepw1	selenoprotein W, muscle 1	0.936	0.00117
8851	Ubap2l	ubiquitin-associated protein 2-like	-0.886	0.00117
4910			-1.15	0.00117
5682			-0.918	0.00117
4465	Il9r	interleukin 9 receptor	-1.21	0.00118
23202	Wnt7b	wingless-type MMTV integration site family, member 7B	1.04	0.00118
4820			-1.41	0.00118
34618			1.29	0.00118
8471			1.02	0.00118
26823			-0.854	0.00118
16550			-0.977	0.00118
17858			0.881	0.00118
17525			0.82	0.00118
22349			-1.06	0.00118
3704			-0.92	0.00118
30517	Casp6	caspase 6	0.933	0.00119
15643	Dgat2	diacylglycerol O-acyltransferase 2	-0.96	0.00119
41110	F2r	coagulation factor II (thrombin) receptor	1.23	0.00119
35423	Hsd17b4	hydroxysteroid (17-beta) dehydrogenase 4	1.01	0.00119
9822	Tpbpa	trophoblast specific protein alpha	-0.873	0.00119
29701	Tspan32	tetraspanin 32	1.11	0.00119
18531			-1.08	0.00119
35967			1.14	0.00119
31622			-1.2	0.00119
41334			1.21	0.00119
34841			-1.06	0.00119
28464			1.32	0.00119
20333			-1.2	0.00119
23182			-0.945	0.00119
9862	Casp9	caspase 9	-1.01	0.0012
5853	Ifitm3	interferon induced transmembrane protein 3	0.852	0.0012
17786	Tor4a	torsin family 4, member A	-1.03	0.0012
24075			-0.84	0.0012
15621			-0.808	0.0012
31855			0.837	0.0012
14105			0.818	0.0012
42974	Ccdc149	coiled-coil domain containing 149	0.982	0.00121
19717	Gipc2	GIPC PDZ domain containing family, member 2	-0.792	0.00121
31275	Igfbp5	insulin-like growth factor binding protein 5	-1.13	0.00121
1782	Pds5b	PDS5 cohesin associated factor B	-1.32	0.00121
13037	Sis	sucrase isomaltase (alpha-glucosidase)	-0.971	0.00121
5353			-0.968	0.00121
10585	Cpe	carboxypeptidase E	1.48	0.00122
17220	Frmd4b	FERM domain containing 4B	-1.14	0.00122
1848	Mycl	v-myc avian myelocytomatosis viral oncogene lung carcinoma derived	-1.13	0.00122
9830			-1.3	0.00122
18843			1.35	0.00122
43084			0.787	0.00122
6396			-1.14	0.00122
17969			1.05	0.00122
42349	Galnt10	UDP-N-acetyl-alpha-D-galactosamine:polypeptide N-acetylgalactosaminyltransferase 10	1.01	0.00123
38436	Ly6c1	lymphocyte antigen 6 complex, locus C1	1.04	0.00123
25038	Sat1	spermidine/spermine N1-acetyl transferase 1	0.821	0.00123
2602			-1	0.00123
11713			-1.28	0.00123
2143			-1.03	0.00123
42380			1.11	0.00123
30173	Fabp9	fatty acid binding protein 9, testis	-0.865	0.00124
10880	Mpp7	membrane protein, palmitoylated 7 (MAGUK p55 subfamily member 7)	-1.83	0.00124
31195	Ube2v1	ubiquitin-conjugating enzyme E2 variant 1	0.762	0.00124
11150			0.827	0.00124
18917			-0.979	0.00124
27798	Arpc1b	actin related protein 2/3 complex, subunit 1B	0.822	0.00125
32309	F3	coagulation factor III	0.888	0.00125
42450	Gm3960///Usp47///D7Ertd602e	predicted gene 3960///ubiquitin specific peptidase 47///DNA segment, Chr 7, ERATO Doi 602, expressed	0.927	0.00125
22025	Pglyrp1	peptidoglycan recognition protein 1	1.91	0.00125
8415	Igtp	interferon gamma induced GTPase	1.84	0.00126
41058	Rab39b	RAB39B, member RAS oncogene family	0.909	0.00126
33973	Zbtb17	zinc finger and BTB domain containing 17	0.898	0.00126
39972			1.6	0.00126
4594			-1.41	0.00126
15443			-0.77	0.00126
1950			-0.866	0.00126
342			-1.29	0.00126
41434	Hmox1	heme oxygenase 1	0.984	0.00127
42788	Ufsp2	UFM1-specific peptidase 2	1.11	0.00127
22327			0.758	0.00127
20264	1700017G19Rik	RIKEN cDNA 1700017G19 gene	-0.825	0.00128
35397	Tgif1	TGFB-induced factor homeobox 1	0.895	0.00128
6282			-0.834	0.00128
10268			-1.33	0.00128
22331	Dapp1	dual adaptor for phosphotyrosine and 3-phosphoinositides 1	0.915	0.00129
9644	Lrrc6	leucine rich repeat containing 6 (testis)	-0.85	0.00129
20578	Vim	vimentin	1.01	0.00129
4962			-1.18	0.00129
15694			1.67	0.00129
26622			0.948	0.00129
25562	Ciita	class II transactivator	1.62	0.0013
12772	D1Ertd799e	DNA segment, Chr 1, ERATO Doi 799, expressed	-1.14	0.0013
4726	Slc12a4	solute carrier family 12, member 4	-1.05	0.0013
1759	Slc3a2	solute carrier family 3 (activators of dibasic and neutral amino acid transport), member 2	-1.26	0.0013
13154	Tpm1	tropomyosin 1, alpha	0.799	0.0013
15113	Trbv13-2	T cell receptor beta, variable 13-2	0.902	0.0013
29605			0.859	0.0013
15431			-1.17	0.0013
31856			1.32	0.0013
38549			-0.87	0.0013
42989	Bhlha15	basic helix-loop-helix family, member a15	0.801	0.00131
33369	Clec4d	C-type lectin domain family 4, member d	1.12	0.00131
11790	Cphx3///Cphx2///Cphx1	cytoplasmic polyadenylated homeobox 3///cytoplasmic polyadenylated homeobox 2///cytoplasmic polyadenylated homeobox 1	-0.922	0.00131
3924	Cpsf2	cleavage and polyadenylation specific factor 2	-0.971	0.00131
1201	Wdr47	WD repeat domain 47	-1.34	0.00131
5474			-1.84	0.00131
28279			0.79	0.00131
32096			0.862	0.00131
7918	Espl1	extra spindle pole bodies 1, separase	-0.867	0.00132
3921	Kdf1	keratinocyte differentiation factor 1	-0.89	0.00132
3649	Plk1	polo-like kinase 1	-0.973	0.00132
18649	Tmem55a	transmembrane protein 55A	1.07	0.00132
14185			0.935	0.00132
40130			0.887	0.00132
42569			1.03	0.00132
31556	Dkk1	dickkopf WNT signaling pathway inhibitor 1	0.821	0.00133
35339	Rps17	ribosomal protein S17	0.957	0.00133
18723	Wfdc21	WAP four-disulfide core domain 21	-1.12	0.00133
43125			0.887	0.00133
23538			-0.918	0.00133
20385	Irf1	interferon regulatory factor 1	1.15	0.00134
14542	Irf8	interferon regulatory factor 8	1.27	0.00134
23878	Tmem225	transmembrane protein 225	-1.49	0.00134
40428			1.03	0.00134
19315			-0.984	0.00134
42647			1.21	0.00134
35987	S100a8	S100 calcium binding protein A8 (calgranulin A)	1.01	0.00135
22255	Snx5	sorting nexin 5	1.06	0.00135
17421	Znrf1///Ldhd	zinc and ring finger 1///lactate dehydrogenase D	-1.13	0.00135
25550			0.821	0.00135
24237			-1.41	0.00135
4709			-1.14	0.00135
11789	Caml	calcium modulating ligand	-1.03	0.00136
2019	Col4a1	collagen, type IV, alpha 1	0.972	0.00136
16627	Kcnk7	potassium channel, subfamily K, member 7	-1.01	0.00136
18052	Marcksl1	MARCKS-like 1	1.29	0.00136
2544			1.21	0.00136
1890			-0.873	0.00136
26468			1.08	0.00136
3215			-0.847	0.00136
5165	Angel1	angel homolog 1 (Drosophila)	-1.03	0.00137
12011	Prkd2	protein kinase D2	-0.747	0.00137
3939			-0.781	0.00137
9522			-0.921	0.00137
28493			0.812	0.00137
5525			-0.995	0.00137
11776	C77872	expressed sequence C77872	-1	0.00138
27675	Lce1g	late cornified envelope 1G	-0.835	0.00138
38022	Marcks	myristoylated alanine rich protein kinase C substrate	0.936	0.00138
1633			-0.959	0.00138
33229			-1.16	0.00138
21315			0.821	0.00138
7623	2310050C09Rik	RIKEN cDNA 2310050C09 gene	-0.931	0.00139
4036	2810428I15Rik	RIKEN cDNA 2810428I15 gene	-0.885	0.00139
10887	Cdv3	carnitine deficiency-associated gene expressed in ventricle 3	-0.816	0.00139
17103	Dhx37	DEAH (Asp-Glu-Ala-His) box polypeptide 37	-0.945	0.00139
31913			0.805	0.00139
29917			0.991	0.00139
10633			-0.839	0.00139
1707	Dgcr6	DiGeorge syndrome critical region gene 6	-1.23	0.0014
42337	Mllt6	myeloid/lymphoid or mixed-lineage leukemia; translocated to, 6	0.955	0.0014
27490	Nf1	neurofibromatosis 1	-1	0.0014
41958	Wdr34	WD repeat domain 34	0.935	0.0014
20722			-1.42	0.0014
15435			-0.784	0.0014
25302	Cxcl1	chemokine (C-X-C motif) ligand 1	1.83	0.00141
7956	Cxcl16	chemokine (C-X-C motif) ligand 16	0.933	0.00141
9239	LOC102642216///Gnai2	uncharacterized LOC102642216///guanine nucleotide binding protein (G protein), alpha inhibiting 2	0.801	0.00141
42369	Prps1	phosphoribosyl pyrophosphate synthetase 1	0.927	0.00141
42280			-1.14	0.00141
35863			0.838	0.00141
34341			-1.06	0.00141
5822			-1.07	0.00141
28249			1.28	0.00141
18373			1.12	0.00141
526			-0.837	0.00141
22082	AV051173	expressed sequence AV051173	1.25	0.00142
11268	Gm4719	predicted gene 4719	-0.83	0.00142
21574	Mmp3	matrix metallopeptidase 3	1.2	0.00142
35443			-0.885	0.00142
5815			-1.01	0.00142
5071			-0.942	0.00142
25267	AI464234///Gm2a	expressed sequence AI464234///GM2 ganglioside activator protein	0.871	0.00143
25227	Elovl6	ELOVL family member 6, elongation of long chain fatty acids (yeast)	-1.05	0.00143
4633	Rgs2	regulator of G-protein signaling 2	0.924	0.00143
35121	Sri	sorcin	0.798	0.00143
8934			-0.823	0.00143
2389			-1.01	0.00143
13204			-1.15	0.00143
23836			-0.942	0.00143
11886			-0.764	0.00143
28410	Slc9a3r2	solute carrier family 9 (sodium/hydrogen exchanger), member 3 regulator 2	0.944	0.00144
4644			-0.866	0.00144
1513			-0.983	0.00144
24504	Gm5177	glyceraldehyde-3-phosphate dehydrogenase pseudogene	0.787	0.00145
23762	GRIN2B	glutamate ionotropic receptor NMDA type subunit 2B	-0.845	0.00145
8754	Paqr5	progestin and adipoQ receptor family member V	-0.818	0.00145
35130	Rassf8	Ras association (RalGDS/AF-6) domain family (N-terminal) member 8	0.787	0.00145
15834			-0.994	0.00145
23502			-1.16	0.00145
21461	Fn1	fibronectin 1	1.09	0.00146
3077			0.829	0.00146
13475			-1.03	0.00146
28498			0.751	0.00146
41091			0.897	0.00146
2426			-1.09	0.00146
40093	Arfgap3	ADP-ribosylation factor GTPase activating protein 3	0.993	0.00147
20913	Igfbp4	insulin-like growth factor binding protein 4	0.842	0.00147
40363	Krtcap2	keratinocyte associated protein 2	1.01	0.00147
13828	Thbs1	thrombospondin 1	1.01	0.00147
41401	Usp36	ubiquitin specific peptidase 36	1.19	0.00147
25005	Gpx2	glutathione peroxidase 2	0.739	0.00148
24801	Smarcb1	SWI/SNF related, matrix associated, actin dependent regulator of chromatin, subfamily b, member 1	0.824	0.00148
37686	Syk	spleen tyrosine kinase	0.942	0.00148
12447	Xirp1	xin actin-binding repeat containing 1	-0.98	0.00148
42895			2.01	0.00148
19103			-0.94	0.00148
17942			-0.778	0.00148
43079			0.746	0.00148
36884	Alx3	aristaless-like homeobox 3	1.05	0.00149
1996	AU043415	expressed sequence AU043415	-0.765	0.00149
4512	Ggps1	geranylgeranyl diphosphate synthase 1	-1.07	0.00149
32109	Ppic	peptidylprolyl isomerase C	0.79	0.00149
43155			1.01	0.00149
1622	Egflam	EGF-like, fibronectin type III and laminin G domains	-1.66	0.0015
5168	Gna11	guanine nucleotide binding protein, alpha 11	-0.965	0.0015
34448	Mc2r	melanocortin 2 receptor	-0.846	0.0015
5473			-2.11	0.0015
23467			-1	0.0015
35354			0.735	0.0015
2051			-0.769	0.0015
12684			-0.866	0.0015
42568			0.928	0.0015
5731			-0.959	0.00151
11636			-0.782	0.00151
5203			-1.06	0.00152
26630			1.05	0.00152
8808	Acsbg1	acyl-CoA synthetase bubblegum family member 1	-0.918	0.00153
36883	Alx3	aristaless-like homeobox 3	1.07	0.00153
26207	Fbxw27	F-box and WD-40 domain protein 27	-0.917	0.00153
11753	Gpx1	glutathione peroxidase 1	0.796	0.00153
22389	Samhd1	SAM domain and HD domain, 1	1.04	0.00153
1741			-1.12	0.00153
39853			0.877	0.00153
12804			-1.08	0.00153
476			1.07	0.00153
40052			0.882	0.00153
34279	Erdr1	erythroid differentiation regulator 1	-1.3	0.00154
42771	Ndufa3	NADH dehydrogenase (ubiquinone) 1 alpha subcomplex, 3	1.07	0.00154
35874	Smpx	small muscle protein, X-linked	0.938	0.00154
10876			-1.23	0.00154
22007			0.854	0.00154
3980			-0.764	0.00154
17517			0.949	0.00154
4966	1700015F17Rik	RIKEN cDNA 1700015F17 gene	-1.26	0.00155
12558	Ifng	interferon gamma	-0.973	0.00155
10958	Prelp	proline arginine-rich end leucine-rich repeat	1.1	0.00155
1029	Ttll10	tubulin tyrosine ligase-like family, member 10	-1.06	0.00155
14785			1.3	0.00155
32152			0.793	0.00155
1348			-0.827	0.00155
40983	5730458M16Rik///Cd302	RIKEN cDNA 5730458M16 gene///CD302 antigen	1.01	0.00156
3715	Aak1	AP2 associated kinase 1	-0.812	0.00156
11125	Cxx1b	CAAX box 1B	-1.5	0.00156
15353	Gm15429///Aph1a	anterior pharynx defective 1a homolog pseudogene///aph1 homolog A, gamma secretase subunit	-0.756	0.00156
13940	Gnptg	N-acetylglucosamine-1-phosphotransferase, gamma subunit	-0.89	0.00156
13350	Gsn	gelsolin	-0.773	0.00156
22928	Postn	periostin, osteoblast specific factor	0.911	0.00156
5580	Speer4cos	spermatogenesis associated glutamate (E)-rich protein 4C, opposite strand transcript	-1.04	0.00156
1272			-1.63	0.00156
4611			-0.764	0.00156
2457			-0.847	0.00156
10919			-1.08	0.00156
28788	Camp	cathelicidin antimicrobial peptide	0.765	0.00157
3680	D14Ertd170e	DNA segment, Chr 14, ERATO Doi 170, expressed	-0.971	0.00157
12816	Dab1	disabled 1	2.1	0.00157
42111	H2-DMa	histocompatibility 2, class II, locus DMa	1.03	0.00157
42464	Spp1	secreted phosphoprotein 1	1.28	0.00157
22791			-1.11	0.00157
14606			-0.862	0.00157
1644			-0.864	0.00157
4609	9430053O09Rik	RIKEN cDNA 9430053O09 gene	-2.7	0.00158
702	Alox12b	arachidonate 12-lipoxygenase, 12R type	-0.925	0.00158
6535	Atp5j2	ATP synthase, H+ transporting, mitochondrial F0 complex, subunit F2	0.785	0.00158
12517	Fyb	FYN binding protein	0.779	0.00158
4561	Psmd3	proteasome (prosome, macropain) 26S subunit, non-ATPase, 3	-1.72	0.00158
40281	Rpl7l1	ribosomal protein L7-like 1	1.06	0.00158
23287	Ucp2	uncoupling protein 2 (mitochondrial, proton carrier)	0.896	0.00158
10775			-0.773	0.00158
43182	Il16	interleukin 16	1.87	0.00159
41611	Myd88	myeloid differentiation primary response gene 88	0.944	0.00159
6156	Nupr1	nuclear protein transcription regulator 1	-0.748	0.00159
42927	Zyx	zyxin	0.888	0.00159
5535			-1.02	0.00159
12997			0.987	0.00159
24081			-0.951	0.00159
4568	D15Ertd30e	DNA segment, Chr 15, ERATO Doi 30, expressed	-0.918	0.0016
40763	H19	H19, imprinted maternally expressed transcript	5.25	0.0016
39848	Itgb7	integrin beta 7	0.904	0.0016
34174	Notch1	notch 1	-0.924	0.0016
1256			-1.15	0.0016
5942	Ptpn11	protein tyrosine phosphatase, non-receptor type 11	-1.37	0.00161
31022	Sfi1	Sfi1 homolog, spindle assembly associated (yeast)	-0.755	0.00161
25883	Tspan1	tetraspanin 1	0.806	0.00161
10296			-0.876	0.00161
21485			0.753	0.00162
1078			-0.809	0.00162
13243			-0.752	0.00162
17822			0.85	0.00162
10686	Ccl6	chemokine (C-C motif) ligand 6	1.06	0.00163
39420	Itga11	integrin alpha 11	1	0.00163
9322	Nbl1	neuroblastoma, suppression of tumorigenicity 1	-0.854	0.00163
5298			1.6	0.00163
27390	C78226///Myh10	expressed sequence C78226///myosin, heavy polypeptide 10, non-muscle	0.893	0.00164
30647	Rnmt	RNA (guanine-7-) methyltransferase	-0.797	0.00164
5244	Sod3	superoxide dismutase 3, extracellular	1.18	0.00164
5510	Tank	TRAF family member-associated Nf-kappa B activator	-1.07	0.00164
11826			-0.911	0.00164
32340			0.741	0.00164
35490			1.15	0.00164
21452	Acox3	acyl-Coenzyme A oxidase 3, pristanoyl	-1.15	0.00165
40750	Pkig	protein kinase inhibitor, gamma	1.35	0.00165
143			-0.809	0.00165
465	1700024F13Rik	RIKEN cDNA 1700024F13 gene	-1.13	0.00166
24248			-0.851	0.00166
1043			-0.879	0.00166
8947			-0.812	0.00166
24048			-1.01	0.00168
11629			-0.813	0.00168
5529	Dclk3	doublecortin-like kinase 3	-0.884	0.00169
22595	Myh9	myosin, heavy polypeptide 9, non-muscle	0.904	0.00169
6733	Psmb8	proteasome (prosome, macropain) subunit, beta type 8 (large multifunctional peptidase 7)	1.4	0.00169
30437	Wrnip1	Werner helicase interacting protein 1	-0.904	0.00169
42830			1.09	0.00169
34774			0.734	0.00169
1322			-0.905	0.00169
21983			1.05	0.00169
14889			-0.84	0.00169
255	B930053N05Rik	RIKEN cDNA B930053N05 gene	-0.862	0.0017
35125	Rnpep///Dnase1	arginyl aminopeptidase (aminopeptidase B)///deoxyribonuclease I	0.991	0.0017
32468	Wipf1	WAS/WASL interacting protein family, member 1	0.887	0.0017
3421			-0.989	0.0017
12801			-0.941	0.0017
16842			-1.02	0.0017
8918			-0.886	0.0017
33568			-0.794	0.0017
4477			0.849	0.0017
42103	C4a///C4b	complement component 4A (Rodgers blood group)///complement component 4B (Chido blood group)	1.48	0.00171
38392	Tmed9	transmembrane emp24 protein transport domain containing 9	1.09	0.00171
39976			1.06	0.00171
17040			-0.926	0.00171
4655			-0.962	0.00171
13676	Lbp	lipopolysaccharide binding protein	0.825	0.00172
7957	Mt4	metallothionein 4	-0.751	0.00172
11872			-1.4	0.00172
7432			0.809	0.00172
4634			-1.14	0.00172
14610			-0.876	0.00172
1191			-0.941	0.00172
23582	Calr4	calreticulin 4	-0.991	0.00173
38301	Clec4b1	C-type lectin domain family 4, member b1	1.7	0.00173
28098	Mdh2	malate dehydrogenase 2, NAD (mitochondrial)	0.748	0.00173
21786			1.03	0.00173
24244			-1.05	0.00173
1718			-1.29	0.00173
26203			-1.04	0.00173
3835			-0.756	0.00173
32320	Ccl12	chemokine (C-C motif) ligand 12	1.4	0.00174
16564	CCL4L1///CCL4L2	C-C motif chemokine ligand 4 like 1///C-C motif chemokine ligand 4 like 2	-1.1	0.00174
21841	Cfl1	cofilin 1, non-muscle	0.924	0.00174
22109	Pla1a	phospholipase A1 member A	0.969	0.00174
23644			-0.808	0.00174
41320	Fabp2	fatty acid binding protein 2, intestinal	1.53	0.00175
37884	Msn	moesin	1	0.00175
970	Sgol2a	shugoshin-like 2a (S. pombe)	-0.895	0.00175
13114	Serpinb1a	serine (or cysteine) peptidase inhibitor, clade B, member 1a	0.86	0.00176
40091	Xrn2	5'-3' exoribonuclease 2	0.888	0.00176
517			-1.1	0.00176
4960			-0.911	0.00176
4819	Ppp5c	protein phosphatase 5, catalytic subunit	-1.11	0.00177
2886	Selplg	selectin, platelet (p-selectin) ligand	0.81	0.00177
5043			-0.923	0.00177
4972	1700022E09Rik	RIKEN cDNA 1700022E09 gene	-1.28	0.00178
40211	Bsg	basigin	0.918	0.00178
15043	Fam135b	family with sequence similarity 135, member B	-1.13	0.00178
4295	Fth1	ferritin heavy polypeptide 1	1.13	0.00178
23540	Nlrp4b	NLR family, pyrin domain containing 4B	-1.09	0.00178
23479	Sarm1	sterile alpha and HEAT/Armadillo motif containing 1	-0.955	0.00178
4572			-1.01	0.00178
28449			0.742	0.00178
37644	Foxj3	forkhead box J3	-0.819	0.00179
4549	Tbp	TATA box binding protein	-0.72	0.00179
1429			-1.12	0.00179
107			-0.734	0.00179
11445			-0.867	0.00179
42943			1.02	0.00179
11803	Cdh1	cadherin 1	-0.836	0.0018
23304	Mafg	v-maf musculoaponeurotic fibrosarcoma oncogene family, protein G (avian)	-0.884	0.0018
34362	Metap2	methionine aminopeptidase 2	-0.921	0.0018
34942	Nme7	NME/NM23 family member 7	-1.01	0.0018
2092			-0.972	0.0018
12679			-1.33	0.0018
2039			-0.799	0.0018
41137	Tmem37	transmembrane protein 37	0.916	0.00181
9719	Txnrd3	thioredoxin reductase 3	-0.89	0.00181
32136			1.12	0.00181
5478			-1.21	0.00181
10313			0.798	0.00181
10270			1.06	0.00181
40608			0.823	0.00181
32213	Birc3	baculoviral IAP repeat-containing 3	0.829	0.00182
26071	Cd14	CD14 antigen	1.8	0.00182
1723			-1.32	0.00182
35558	1700125H03Rik	RIKEN cDNA 1700125H03 gene	-1.47	0.00183
8061	Cideb	cell death-inducing DNA fragmentation factor, alpha subunit-like effector B	-0.945	0.00183
42708			1.2	0.00183
34508			-0.795	0.00183
25436			-1.16	0.00183
31854			0.737	0.00184
8073			-2.18	0.00185
25752			0.815	0.00185
32386	Fgfbp1	fibroblast growth factor binding protein 1	0.733	0.00186
40268	Man2b2	mannosidase 2, alpha B2	0.897	0.00186
32065			0.761	0.00186
42870			0.837	0.00186
39017			0.973	0.00186
41702	Dok1	docking protein 1	1.1	0.00187
431	Rpusd3	RNA pseudouridylate synthase domain containing 3	0.897	0.00187
9518			-1.09	0.00187
14479			-0.995	0.00187
7573			0.954	0.00187
3548			-0.895	0.00187
26242			-0.795	0.00187
23050	Cep72	centrosomal protein 72	-0.887	0.00188
11808	Pcsk6	proprotein convertase subtilisin/kexin type 6	-0.764	0.00188
26719			0.767	0.00188
580			-0.943	0.00188
21253	Cfl1	cofilin 1, non-muscle	0.89	0.00189
3187	Wasl	Wiskott-Aldrich syndrome-like (human)	-0.955	0.00189
23482			-1.35	0.00189
30941			-1.48	0.00189
13058	1700016D08Rik///Cluap1	RIKEN cDNA 1700016D08 gene///clusterin associated protein 1	-1.1	0.0019
34912	2310050C09Rik	RIKEN cDNA 2310050C09 gene	-0.96	0.0019
13802	Flrt2	fibronectin leucine rich transmembrane protein 2	0.766	0.0019
42595	Aco2	aconitase 2, mitochondrial	0.951	0.00191
1947	Nvl	nuclear VCP-like	-0.88	0.00191
855			-1.24	0.00191
25412	Ccdc153	coiled-coil domain containing 153	0.995	0.00192
9489	Tlcd1	TLC domain containing 1	-0.815	0.00192
8498			-1.01	0.00192
25538			0.976	0.00192
5303			-1.13	0.00192
27082	Apoa1	apolipoprotein A-I	-2.07	0.00193
21142	LOC102632465///Gm13391	uncharacterized LOC102632465///predicted gene 13391	0.812	0.00193
38164			-1.08	0.00193
18240	Celf2	CUGBP, Elav-like family member 2	0.893	0.00194
15457	Fbxo36	F-box protein 36	-1.21	0.00194
28189	Isyna1	myo-inositol 1-phosphate synthase A1	0.708	0.00194
32630	Nid2	nidogen 2	0.958	0.00194
2738	Pdpk1	3-phosphoinositide dependent protein kinase 1	-0.78	0.00194
33203	Tcf21	transcription factor 21	-0.903	0.00194
4669			-1.15	0.00194
1875			-1.25	0.00194
1593			-1.3	0.00194
39265			0.889	0.00194
651	0610042E11Rik	RIKEN cDNA 0610042E11 gene	-0.952	0.00195
42449	Mrvi1	MRV integration site 1	1.07	0.00195
8958	Nr1h2	nuclear receptor subfamily 1, group H, member 2	-0.796	0.00195
42835			0.789	0.00195
28663	Ctsl	cathepsin L	0.844	0.00196
41378	Mcam	melanoma cell adhesion molecule	0.896	0.00196
30451	Pigq	phosphatidylinositol glycan anchor biosynthesis, class Q	1	0.00196
14813			0.845	0.00196
43138			0.899	0.00196
27481	Izumo1r	IZUMO1 receptor, JUNO	-1.06	0.00197
11759			-2	0.00197
11275	1700029E06Rik	RIKEN cDNA 1700029E06 gene	-1.06	0.00198
22709	Bmp15	bone morphogenetic protein 15	-1.22	0.00198
43076	Cyth2	cytohesin 2	0.776	0.00198
1932	Fam81b	family with sequence similarity 81, member B	-0.737	0.00198
8724	Slc16a11	solute carrier family 16 (monocarboxylic acid transporters), member 11	-0.878	0.00198
5917	Srsf6	serine/arginine-rich splicing factor 6	-1.04	0.00198
12340	Tagln///Pcsk7	transgelin///proprotein convertase subtilisin/kexin type 7	0.738	0.00198
2324			-0.87	0.00198
5326			-0.827	0.00198
17243			-0.908	0.00198
4255	0610033M10Rik	RIKEN cDNA 0610033M10 gene	-1.03	0.00199
18209	LOC102641613///H2-K1	H-2 class I histocompatibility antigen, D-D alpha chain///histocompatibility 2, K1, K region	1	0.00199
36720	Tpi1	triosephosphate isomerase 1	1.05	0.00199
9066			-1.07	0.00199
23029			-1.5	0.00199
2266			-1.02	0.00199
3834			-0.955	0.00199
34892	Lce1l	late cornified envelope 1L	-0.987	0.002
19734			-0.824	0.002
5653			-0.732	0.002
8260			-0.724	0.002
5481			-1.04	0.002
30414			-0.934	0.00201
12971			-0.733	0.00201
24041			-0.975	0.00201
4556	7030407O06Rik	RIKEN cDNA 7030407O06 gene	-0.974	0.00202
32280	C030043A13Rik///Txndc12	RIKEN cDNA C030043A13 gene///thioredoxin domain containing 12 (endoplasmic reticulum)	1.01	0.00202
2299	Cfh	complement component factor h	0.73	0.00202
795	Nrep	neuronal regeneration related protein	-1.31	0.00202
25698			-0.998	0.00202
28199			0.789	0.00202
39997			0.907	0.00202
2634			-0.867	0.00202
11928	Arpc3	actin related protein 2/3 complex, subunit 3	0.975	0.00203
23550	Upf2	UPF2 regulator of nonsense transcripts homolog (yeast)	-0.975	0.00203
2252			0.845	0.00203
14348			-0.87	0.00203
2336			-0.823	0.00203
4630	Rfpl4	ret finger protein-like 4	-1.11	0.00204
28144	Rps7	ribosomal protein S7	0.982	0.00204
35027			-0.927	0.00204
24695			0.725	0.00204
29214			-0.848	0.00204
33668			0.85	0.00204
40435			0.801	0.00204
12677	C78200	expressed sequence C78200	-1.12	0.00205
29048	Dbn1	drebrin 1	0.79	0.00205
1178	Mtmr12	myotubularin related protein 12	-0.908	0.00205
35229			-1.01	0.00205
7531			0.735	0.00205
20221			-1.17	0.00205
32106	Aldoa	aldolase A, fructose-bisphosphate	0.883	0.00206
18905	Dusp9	dual specificity phosphatase 9	-0.892	0.00206
336	Lxn	latexin	-0.8	0.00206
25815	Serpina1c///Serpina1b///Serpina1a	serine (or cysteine) peptidase inhibitor, clade A, member 1C///serine (or cysteine) preptidase inhibitor, clade A, member 1B///serine (or cysteine) peptidase inhibitor, clade A, member 1A	1.2	0.00206
35516			0.811	0.00206
28236	B430202K04Rik///Arhgap44	RIKEN cDNA B430202K04 gene///Rho GTPase activating protein 44	-0.962	0.00207
34270	C77010	expressed sequence C77010	-0.881	0.00207
10815	Gjb3	gap junction protein, beta 3	-0.855	0.00207
31667	Gm10609///Gpd1l	predicted gene 10609///glycerol-3-phosphate dehydrogenase 1-like	-0.925	0.00207
11792	Serbp1	serpine1 mRNA binding protein 1	-1.01	0.00207
9881			-0.825	0.00207
10274			0.847	0.00207
28763			0.729	0.00207
40168			1.57	0.00207
26192	Arl14	ADP-ribosylation factor-like 14	-0.965	0.00208
28670	Ssr4	signal sequence receptor, delta	0.711	0.00208
19235			-0.838	0.00208
32223			0.758	0.00208
4439			-1.02	0.00208
12926	Fam3c	family with sequence similarity 3, member C	-1.2	0.00209
32360	Ifna11	interferon alpha 11	-1.1	0.00209
42635			1.09	0.00209
83			-1.14	0.00209
9039	Cers5	ceramide synthase 5	-0.787	0.0021
3832	Prx	periaxin	-0.732	0.0021
18243	Serf2	small EDRK-rich factor 2	0.844	0.0021
3673	Srrt	serrate RNA effector molecule homolog (Arabidopsis)	-1.63	0.0021
11839			-0.918	0.0021
18888			-1.46	0.0021
31385			0.914	0.0021
17639	Tgtp2///Tgtp1	T cell specific GTPase 2///T cell specific GTPase 1	2.36	0.00211
13066	1700022F17Rik	RIKEN cDNA 1700022F17 gene	-1.04	0.00212
32160	Col1a2	collagen, type I, alpha 2	0.914	0.00212
25701	Gjb1	gap junction protein, beta 1	0.907	0.00213
34098			1.13	0.00213
41784			0.898	0.00213
41025			-1.88	0.00213
40439			0.821	0.00213
21563	Serpinb6a///Ripk1	serine (or cysteine) peptidase inhibitor, clade B, member 6a///receptor (TNFRSF)-interacting serine-threonine kinase 1	0.705	0.00214
17134	Stil	Scl/Tal1 interrupting locus	-0.786	0.00214
11727			-1.1	0.00214
750			-1.57	0.00214
22677			-1.37	0.00214
36570			0.935	0.00214
16568			-1.01	0.00215
1346	Ptger4	prostaglandin E receptor 4 (subtype EP4)	-1.31	0.00216
10816			-0.73	0.00216
21811	Calm1	calmodulin 1	0.925	0.00217
18597	Cnn3	calponin 3, acidic	0.872	0.00217
5944	Derl1	Der1-like domain family, member 1	-1.49	0.00217
15195	Irf7	interferon regulatory factor 7	1.09	0.00217
2541	Vegfa	vascular endothelial growth factor A	0.873	0.00217
23797			-1.05	0.00217
4984			-1.09	0.00217
3686			-1.02	0.00217
13187	2310065H11Rik///2310057J18Rik	RIKEN cDNA 2310065H11 gene///RIKEN cDNA 2310057J18 gene	-0.928	0.00218
40415	Gmnn	geminin	0.933	0.00218
38907	Nuf2	NUF2, NDC80 kinetochore complex component	0.946	0.00218
30152	Psmb8	proteasome (prosome, macropain) subunit, beta type 8 (large multifunctional peptidase 7)	0.862	0.00218
14303	Rpl27a	ribosomal protein L27A	0.772	0.00218
26163	Supt16///Rpgrip1	suppressor of Ty 16///retinitis pigmentosa GTPase regulator interacting protein 1	-1.24	0.00218
39240	Tep1	telomerase associated protein 1	0.984	0.00218
8925			-0.839	0.00218
4668			-1.31	0.00219
23011			0.857	0.00219
17033			-0.905	0.00219
5705			-1.16	0.00219
8922			-0.724	0.00219
4559	Abcb7	ATP-binding cassette, sub-family B (MDR/TAP), member 7	-0.856	0.0022
38555	Klf13	Kruppel-like factor 13	1.17	0.0022
11453	Mettl15	methyltransferase like 15	-0.942	0.0022
22127			-1.59	0.0022
11628			-1.04	0.00221
7398	Pdzk1ip1	PDZK1 interacting protein 1	0.732	0.00222
25006	Rftn1	raftlin lipid raft linker 1	0.866	0.00222
40400	Serf2	small EDRK-rich factor 2	1.29	0.00222
42429			1.61	0.00222
5237	Gm13944	predicted gene 13944	-0.955	0.00223
34046	Ppp1r12b	protein phosphatase 1, regulatory (inhibitor) subunit 12B	-1.22	0.00223
17654			0.702	0.00223
32209			0.785	0.00223
4636			-0.838	0.00223
12923	Selplg	selectin, platelet (p-selectin) ligand	-1.06	0.00224
18578			0.857	0.00224
1491	Krtap3-3	keratin associated protein 3-3	-0.774	0.00225
9646			-0.918	0.00225
24302	D8Wsu26e	DNA segment, Chr 8, Wayne State University 26, expressed	-0.933	0.00226
11344	Zpbp2	zona pellucida binding protein 2	-0.952	0.00226
42575			1.18	0.00226
40725	Mycbp2	MYC binding protein 2	1.21	0.00227
42932	Prmt1	protein arginine N-methyltransferase 1	1.12	0.00227
8923			-0.787	0.00227
10654			-0.824	0.00227
22076			-0.862	0.00227
40206	Gsto1	glutathione S-transferase omega 1	0.786	0.00228
34799	Mrpl1	mitochondrial ribosomal protein L1	0.894	0.00228
34911	Pim3	proviral integration site 3	-1.67	0.00228
2038	Serpinb1a	serine (or cysteine) peptidase inhibitor, clade B, member 1a	0.765	0.00228
42304	Xrn2	5'-3' exoribonuclease 2	0.851	0.00228
32150			0.713	0.00228
18507			0.767	0.00228
12468	Myl9	myosin, light polypeptide 9, regulatory	0.744	0.00229
11262	Tmem56	transmembrane protein 56	-0.739	0.00229
16331	Zfp616	zinc finger protein 616	-0.861	0.00229
11868			-0.719	0.00229
7250			-0.919	0.00229
37880			-1.06	0.0023
23923			-0.888	0.0023
30276			-0.713	0.0023
37657			0.97	0.0023
17581	Cst8	cystatin 8 (cystatin-related epididymal spermatogenic)	-0.765	0.00231
26710	Emp3	epithelial membrane protein 3	0.993	0.00231
21006	Flna	filamin, alpha	0.8	0.00231
35745	Lrrc34	leucine rich repeat containing 34	0.838	0.00231
1447	NA	NA	-0.925	0.00231
11258			-1.04	0.00231
4896			-0.939	0.00231
43107			0.854	0.00231
17126			-1.02	0.00231
30799			-0.949	0.00231
24532			0.775	0.00231
12362			0.779	0.00231
19663	Hnrnpd	heterogeneous nuclear ribonucleoprotein D	0.736	0.00232
37564	Lama4	laminin, alpha 4	1.02	0.00232
42912	Med11	mediator complex subunit 11	0.995	0.00232
4861			-1.19	0.00232
18399			0.841	0.00232
18844			0.95	0.00232
1192			-0.765	0.00232
9707			-0.812	0.00232
29085			0.799	0.00232
6211	Tas1r3	taste receptor, type 1, member 3	-1.33	0.00233
13059	Tcp11x2	t-complex 11 family, X-linked 2	-0.735	0.00233
1526			-1.16	0.00233
25614			1.06	0.00233
30244			0.937	0.00233
35384	Bpgm	2,3-bisphosphoglycerate mutase	0.824	0.00234
6307	D2Wsu85e	DNA segment, Chr 2, Wayne State University 85, expressed	-0.933	0.00234
12680	D9Ertd167e	DNA segment, Chr 9, ERATO Doi 167, expressed	-1.39	0.00234
16782			0.806	0.00234
22157	Rcn3	reticulocalbin 3, EF-hand calcium binding domain	0.761	0.00235
32172	Tomm40l	translocase of outer mitochondrial membrane 40 homolog-like (yeast)	0.737	0.00235
38041			-0.723	0.00235
8472			0.728	0.00235
34676	Cabs1	calcium binding protein, spermatid specific 1	-0.932	0.00236
11270	Zpbp	zona pellucida binding protein	-0.868	0.00236
35160			0.764	0.00236
12824	Dgat2	diacylglycerol O-acyltransferase 2	-0.728	0.00237
24222	Rhox9	reproductive homeobox 9	-0.984	0.00237
1124			-0.816	0.00237
12796			-0.804	0.00237
30482	5830454E08Rik	RIKEN cDNA 5830454E08 gene	-0.766	0.00238
30523	Mbd3	methyl-CpG binding domain protein 3	0.958	0.00238
30153			-0.941	0.00238
1188			0.741	0.00238
36617	Gm21975///Evi2b///Evi2a	predicted gene 21975///ecotropic viral integration site 2b///ecotropic viral integration site 2a	0.875	0.00239
40471	Rps29	ribosomal protein S29	1	0.00239
4071	Spata32	spermatogenesis associated 32	-0.894	0.00239
24654			0.733	0.00239
30921	Aqp1	aquaporin 1	0.884	0.0024
1352	Gm4482///Uck1	uridine-cytidine kinase 1 pseudogene///uridine-cytidine kinase 1	-0.9	0.0024
39646	Hsp90aa1	heat shock protein 90, alpha (cytosolic), class A member 1	0.834	0.0024
15098			0.854	0.0024
32187			0.779	0.0024
42330	Srp72	signal recognition particle 72	0.796	0.00241
20442	1700003D09Rik	RIKEN cDNA 1700003D09 gene	-0.998	0.00242
16248	1700109G14Rik	RIKEN cDNA 1700109G14 gene	-1.04	0.00242
30287	Clps	colipase, pancreatic	1.46	0.00242
35127	Dcbld2	discoidin, CUB and LCCL domain containing 2	0.724	0.00242
33553	Igfbp5	insulin-like growth factor binding protein 5	-1.12	0.00242
31709	Lrp1	low density lipoprotein receptor-related protein 1	0.932	0.00242
32123	Tcf25	transcription factor 25 (basic helix-loop-helix)	0.759	0.00242
12276			1.1	0.00242
13488			-1.03	0.00242
35606	1810008B01Rik	RIKEN cDNA 1810008B01 gene	-1.19	0.00243
4600	Klhl32	kelch-like 32	-1.02	0.00243
27526			-1.1	0.00243
40397	Abat	4-aminobutyrate aminotransferase	0.77	0.00244
36792	Gla	galactosidase, alpha	1.04	0.00244
18596	Rtfdc1	replication termination factor 2 domain containing 1	0.741	0.00244
40599	Sh3bgr	SH3-binding domain glutamic acid-rich protein	1	0.00244
26409			-1.12	0.00244
17391			-0.955	0.00244
6284			-1.92	0.00244
7158	Cd14	CD14 antigen	1.22	0.00245
33082			0.911	0.00245
1591			-0.919	0.00245
[truncated: 8,202 more rows]

## Sheet: test vs control 2
Probe ID	Gene.symbol	Gene.title	log fold-change	p-value
24538			2.91	6.48e-07
24511	Cd160	CD160 antigen	-2.08	6.14e-06
9337			-1.89	4.53e-05
23029			-2.14	4.57e-05
40074			2	6.01e-05
7318	Mastl	microtubule associated serine/threonine kinase-like	-2.14	6.13e-05
22656	Fam206a	family with sequence similarity 206, member A	2.52	7.43e-05
35060	B2m	beta-2 microglobulin	1.53	7.94e-05
39587	Ppp1r14b	protein phosphatase 1, regulatory (inhibitor) subunit 14B	2.13	8.49e-05
22706			-1.44	8.63e-05
1940	Rgs17	regulator of G-protein signaling 17	2.98	8.64e-05
41465			1.45	9.57e-05
29438	Irf7	interferon regulatory factor 7	1.57	0.000103
39718	Tgtp1	T cell specific GTPase 1	1.7	0.000138
10020	Man2a2	mannosidase 2, alpha 2	3.57	0.000138
27464	4833418N02Rik	RIKEN cDNA 4833418N02 gene	3.05	0.000178
2110			1.9	0.000206
25313	Terb1	telomere repeat binding bouquet formation protein 1	2.96	0.00022
41313			1.74	0.000239
28515	S100a8	S100 calcium binding protein A8 (calgranulin A)	2.73	0.000254
25114			-2.29	0.000256
2270	Cyp17a1	cytochrome P450, family 17, subfamily a, polypeptide 1	-1.47	0.000265
16128			2.19	0.00027
34055	Csrp3	cysteine and glycine-rich protein 3	-2.15	0.000277
40279	2610528A11Rik	RIKEN cDNA 2610528A11 gene	1.74	0.000287
26014			-1.59	0.000291
42327	B2m	beta-2 microglobulin	1.52	0.000305
12501	Prnp	prion protein	-1.45	0.000321
7442	AA414768	expressed sequence AA414768	1.52	0.000325
39862	Stfa1	stefin A1	1.5	0.000341
40320	S100a9	S100 calcium binding protein A9 (calgranulin B)	2.62	0.000342
40813	Dr1	down-regulator of transcription 1	2.78	0.000359
42805	Coro1a	coronin, actin binding protein 1A	1.51	0.000374
5365			-1.48	0.000386
32611	Ifitm3	interferon induced transmembrane protein 3	1.28	0.000406
2155			1.87	0.000453
26060	Nt5e	5' nucleotidase, ecto	1.23	0.000479
16719	Pigr	polymeric immunoglobulin receptor	-1.21	0.00051
9746			-1.42	0.000528
20483			-1.41	0.000531
42667			1.73	0.000563
26195	Wdr1	WD repeat domain 1	-1.49	0.000563
25688	Psmb8	proteasome (prosome, macropain) subunit, beta type 8 (large multifunctional peptidase 7)	1.5	0.000585
32793			1.21	0.000599
37733			3.34	0.000603
36842			1.51	0.000611
41581	Syngr3	synaptogyrin 3	1.34	0.000662
15214	Ank1	ankyrin 1, erythroid	2.87	0.000664
25781			2.08	0.000674
34954			1.58	0.000679
39055			-1.57	0.000697
18536			1.56	0.000741
30187	Plac8	placenta-specific 8	1.49	0.00076
19635	Acoxl	acyl-Coenzyme A oxidase-like	-1.15	0.000763
35487			1.38	0.000772
27756	Rif1///Neb	replication timing regulatory factor 1///nebulin	-1.95	0.000782
37524	Fgf12	fibroblast growth factor 12	2.5	0.000784
35708	Ifitm1	interferon induced transmembrane protein 1	1.27	0.000791
30485	B2m	beta-2 microglobulin	1.14	0.000798
12785	Gm5219	UDP glycosyltransferases 3 family, polypeptide A1 pseudogene	-1.38	0.000832
16580			-1.55	0.000842
24147			-1.25	0.00085
36679	Igtp	interferon gamma induced GTPase	2.1	0.000854
21398	Fhl1	four and a half LIM domains 1	-1.82	0.000861
30014			-1.49	0.000914
20032	Hba-x	hemoglobin X, alpha-like embryonic chain in Hba complex	-1.29	0.000938
15212	Vtn	vitronectin	-1.14	0.000958
19723			-1.23	0.000973
20634			-1.33	0.000997
38133			-1.46	0.00101
7295			1.26	0.00105
22714			-1.8	0.00105
13575			-1.92	0.00105
39905			1.26	0.00106
24051	Rgs14	regulator of G-protein signaling 14	-1.22	0.00108
23521			-1.14	0.00108
20631			-1.75	0.00108
18350			2.32	0.0011
22269	Fcer1g	Fc receptor, IgE, high affinity I, gamma polypeptide	1.63	0.0011
1207			1.41	0.00113
14770			1.28	0.00115
2244			-1.3	0.00116
25332			-1.79	0.00116
40568			1.88	0.00116
25622	Gm11563	predicted gene 11563	1.67	0.00117
26409			-1.14	0.00117
26914			-1.82	0.00121
18137			-1.41	0.00121
28629			-1.33	0.00122
20619			-1.54	0.00128
23382			-1.08	0.00129
10774			-1.44	0.0013
29630			1.26	0.00131
19433			1.1	0.00132
39423	Map3k3	mitogen-activated protein kinase kinase kinase 3	-1.29	0.00139
25522	Rmdn1	regulator of microtubule dynamics 1	-1.13	0.00142
26635			1.46	0.00143
43003	Snx32	sorting nexin 32	1.15	0.00147
12559	Apoa1	apolipoprotein A-I	1.22	0.0015
5236	Sec14l4	SEC14-like lipid binding 4	-1.12	0.0015
30314	Plac8	placenta-specific 8	1.42	0.00151
30335			1.24	0.00151
33383	Skap2	src family associated phosphoprotein 2	-1.04	0.00151
20651			-1.2	0.00151
20660	Gar1	GAR1 ribonucleoprotein	2.17	0.00152
23309			-1.24	0.00152
22467			1.11	0.00153
16543			-1.23	0.00153
23749	Cited4	Cbp/p300-interacting transactivator, with Glu/Asp-rich carboxy-terminal domain, 4	-1.06	0.00154
12386			1.08	0.00154
2188			1.53	0.00154
3109			1.2	0.00155
36832			1.17	0.00157
13592			-1.12	0.00157
42668			1.32	0.00157
36690	Wfdc18	WAP four-disulfide core domain 18	1.09	0.00159
15211	Sord	sorbitol dehydrogenase	-1.21	0.00161
31622			-1.08	0.00162
41625			1.6	0.00164
34835	B2m	beta-2 microglobulin	1.14	0.00165
29322			1.43	0.00167
24562	Sh2b1	SH2B adaptor protein 1	-1.11	0.0017
38004			-1.97	0.00171
26860	Tcap	titin-cap	-1.57	0.00174
30964			-1.24	0.00174
19648			-1.32	0.00174
37009			-1.5	0.00174
344	Mitf	microphthalmia-associated transcription factor	-1.09	0.00182
40385	Prkcz	protein kinase C, zeta	1.09	0.00184
17810	Aldh3a1	aldehyde dehydrogenase family 3, subfamily A1	-1.22	0.00189
18342			2.18	0.00191
2158			1.85	0.00191
40083			1.15	0.00192
6830			1.19	0.00193
28300			-2.18	0.00194
38142			-1.43	0.00195
2170			-1.62	0.00196
24146	Pygb	brain glycogen phosphorylase	-1.32	0.00197
20142			-1.29	0.002
23777			-1.09	0.00201
1773			-1.18	0.00205
32776			1.08	0.00212
352	Mitf	microphthalmia-associated transcription factor	-1.4	0.00214
27661			-1.56	0.00214
39551			-1.16	0.00219
26264	Gm10589///Pik3c2a	predicted gene 10589///phosphatidylinositol 3-kinase, C2 domain containing, alpha polypeptide	-1.25	0.00219
12019	Elmo2	engulfment and cell motility 2	-1.56	0.00222
2814			1.17	0.00228
6788	S100a9	S100 calcium binding protein A9 (calgranulin B)	2.63	0.00229
22429			1.21	0.00232
27002	Ctla2a	cytotoxic T lymphocyte-associated protein 2 alpha	1.38	0.00234
8816	Thbs2	thrombospondin 2	-1.12	0.00234
32349			-1.01	0.00236
36560			-1.78	0.00237
29149			-1.22	0.00238
31836	Fhl1	four and a half LIM domains 1	-1.04	0.00239
1177	Oxct1	3-oxoacid CoA transferase 1	-1.32	0.00244
12047			-1.06	0.00248
16952	Acox3	acyl-Coenzyme A oxidase 3, pristanoyl	-0.998	0.00248
8498			-1.04	0.0025
12500	Nt5dc1	5'-nucleotidase domain containing 1	-0.963	0.00252
35059	Nr1d2	nuclear receptor subfamily 1, group D, member 2	-1.04	0.00252
42453	Gm10840///Limd2	predicted gene 10840///LIM domain containing 2	0.985	0.00253
36192	Vldlr	very low density lipoprotein receptor	-1.19	0.00253
6646			2.49	0.00253
19513	Wdr18	WD repeat domain 18	1.59	0.00257
18905	Dusp9	dual specificity phosphatase 9	-0.947	0.00257
39487			1.11	0.00259
7294	D9Ertd341e	DNA segment, Chr 9, ERATO Doi 341, expressed	1.22	0.00259
23514	Alox12e	arachidonate lipoxygenase, epidermal	-1.24	0.00262
430			-1.11	0.00268
14359	Ccl20	chemokine (C-C motif) ligand 20	-0.983	0.00269
27621	Pvalb	parvalbumin	-1.68	0.00269
4048	Slurp2	secreted Ly6/Plaur domain containing 2	-1.23	0.00271
39972			1.03	0.00274
30914			1.66	0.00277
4851			-1.42	0.00278
3826	S100a9	S100 calcium binding protein A9 (calgranulin B)	2.5	0.00283
34616			1.09	0.00284
24536	Atat1	alpha tubulin acetyltransferase 1	-1.65	0.00284
23737			-1.01	0.00285
25609			1.25	0.00286
20742	Eps8l2	EPS8-like 2	-1.65	0.00288
6776	Spink2	serine peptidase inhibitor, Kazal type 2	1.26	0.0029
23084			-1.05	0.00296
7052	Gsn	gelsolin	-0.977	0.00298
2157			1.64	0.00298
34911	Pim3	proviral integration site 3	-1.27	0.00299
2820	Dock7	dedicator of cytokinesis 7	1.06	0.003
32326			1.11	0.00303
30190			1.05	0.00304
23543			-0.971	0.00306
15924			1.19	0.00307
42656	Inpp5d	inositol polyphosphate-5-phosphatase D	1.06	0.00316
6407			1.24	0.0032
23482			-1.13	0.00321
22351	Arhgap29	Rho GTPase activating protein 29	-1.3	0.00323
39525			1.05	0.00323
34618			1.29	0.00325
42417			1.63	0.00325
6917			1.17	0.00326
40474			1.42	0.00328
42808			1.19	0.0033
17613			1.13	0.00331
34665	1700022H16Rik	RIKEN cDNA 1700022H16 gene	-1.2	0.00331
15068	C3	complement component 3	1.18	0.00336
15338			-1.65	0.00336
38668			1.04	0.00337
3046			2.39	0.00338
10683			-1.16	0.00343
24142			-1.04	0.00345
42418			0.933	0.00347
16757	Stfa3	stefin A3	1.08	0.00349
17430	Mbp///Ctbp2	myelin basic protein///C-terminal binding protein 2	-1.14	0.0035
35077			-0.962	0.00351
30977			-1.31	0.00353
22299			-1.32	0.00354
21146	B2m	beta-2 microglobulin	1.35	0.00362
8447			-0.953	0.00363
18041			1.39	0.00366
16822			-1.07	0.00366
12071			-0.94	0.00367
23878	Tmem225	transmembrane protein 225	-1.2	0.00372
12767	Lcn2	lipocalin 2	1.57	0.00373
42413	Oxct1	3-oxoacid CoA transferase 1	1.07	0.00373
29242	Chil4	chitinase-like 4	0.977	0.00377
32891	Cd52	CD52 antigen	1.01	0.00383
41415	Krt18	keratin 18	1.39	0.00385
33831			-1.35	0.00391
19360	Slc9c1	solute carrier family 9, subfamily C (Na+-transporting carboxylic acid decarboxylase), member 1	-0.948	0.00391
23085	2310034O05Rik	RIKEN cDNA 2310034O05 gene	-1.16	0.00394
38550			-1.05	0.00396
23960			-1.01	0.00398
30967			-1.1	0.00402
22568			-1.51	0.00402
13928			-1.07	0.00403
19627	Ucp1	uncoupling protein 1 (mitochondrial, proton carrier)	1.02	0.00405
24213			-0.914	0.00406
19065	Smpd1	sphingomyelin phosphodiesterase 1, acid lysosomal	-1.03	0.00408
16331	Zfp616	zinc finger protein 616	-1.06	0.00408
38487			-1.1	0.00412
34839	Prl7d1	prolactin family 7, subfamily d, member 1	-0.894	0.00415
6445	Gins2	GINS complex subunit 2 (Psf2 homolog)	1.03	0.00415
28779			-1.13	0.00416
13386	Asic2	acid-sensing (proton-gated) ion channel 2	1.06	0.0042
34184	Igf2r	insulin-like growth factor 2 receptor	-1.08	0.00421
40297	Tlr2	toll-like receptor 2	0.914	0.00422
38361			-1.23	0.00423
15390			1.12	0.00427
24214			-1.05	0.00433
16739			1.29	0.00434
3001	Vars2	valyl-tRNA synthetase 2, mitochondrial	1.05	0.00441
8987			-0.911	0.00442
8890			1.02	0.00445
1430			-1.25	0.00448
42814	Slc25a45	solute carrier family 25, member 45	1.14	0.0045
16382	Egr1	early growth response 1	-0.92	0.00452
40603	Irf1	interferon regulatory factor 1	1.19	0.00455
31856			1.03	0.00462
7901			0.976	0.00468
26751	Fbp1	fructose bisphosphatase 1	1.12	0.00469
15987			0.967	0.00471
10047	Nin	ninein	1.55	0.00475
20597	Dnajb1	DnaJ heat shock protein family (Hsp40) member B1	-0.882	0.00479
1045			1.66	0.00483
18531			-1.34	0.00483
19	Mrps9	mitochondrial ribosomal protein S9	1.25	0.00484
23315	Dnaja1	DnaJ heat shock protein family (Hsp40) member A1	1.25	0.00488
27757			-1.25	0.00488
1465			1.1	0.00491
15410			-2.38	0.00499
15759	Zfp735	zinc finger protein 735	-0.875	0.005
24825			-1.12	0.00502
18967			-1.08	0.00516
39127	Tnnc2	troponin C2, fast	-1.5	0.00518
30504			1.12	0.0052
42447	AU018574	expressed sequence AU018574	1.08	0.00523
13442			-1.08	0.00532
8023	Akap4	A kinase (PRKA) anchor protein 4	-1.54	0.00532
17985			1.03	0.00533
16568			-0.958	0.00535
7623	2310050C09Rik	RIKEN cDNA 2310050C09 gene	-0.898	0.0054
7180	Irx4	Iroquois related homeobox 4 (Drosophila)	-0.9	0.00541
29147	Pou3f2	POU domain, class 3, transcription factor 2	-0.944	0.00543
25581			-1.32	0.00544
2813	D7Ertd481e	DNA segment, Chr 7, ERATO Doi 481, expressed	1.06	0.00546
12677	C78200	expressed sequence C78200	-1.45	0.00546
29079			-1.13	0.00548
2811	Tmem171	transmembrane protein 171	1.24	0.00549
6360	Large	like-glycosyltransferase	0.865	0.0055
25146			-0.856	0.0055
5058	Cygb	cytoglobin	-1.29	0.0055
19232	Mrps34	mitochondrial ribosomal protein S34	-0.859	0.00551
37431			-1.11	0.00557
22220	Slc7a3	solute carrier family 7 (cationic amino acid transporter, y+ system), member 3	-0.904	0.0056
35906			0.991	0.00562
24081			-1.06	0.00566
14378	Lif	leukemia inhibitory factor	-1	0.00566
9695	Ctnnbip1	catenin beta interacting protein 1	-0.862	0.00567
14747	Cdkn2b	cyclin-dependent kinase inhibitor 2B (p15, inhibits CDK4)	-0.897	0.00574
22452			1.31	0.00577
39877	C1qa	complement component 1, q subcomponent, alpha polypeptide	1.25	0.00577
35606	1810008B01Rik	RIKEN cDNA 1810008B01 gene	-0.912	0.00578
12259	Lect1	leukocyte cell derived chemotaxin 1	1.19	0.00581
15683			-1.02	0.00582
18589	Tnnt3	troponin T3, skeletal, fast	-1.09	0.00582
19315			-1.02	0.00585
23865	4930542C16Rik	RIKEN cDNA 4930542C16 gene	-0.963	0.00588
37370			1.82	0.00589
13479			-0.92	0.00595
32350			-0.901	0.00596
39549			-0.87	0.00599
1383	Gm12992///Srsf4	predicted gene 12992///serine/arginine-rich splicing factor 4	-1.03	0.006
19248			-0.879	0.00601
38986	Tceanc	transcription elongation factor A (SII) N-terminal and central domain containing	-0.941	0.00606
26247	Fndc7	fibronectin type III domain containing 7	-1.04	0.00606
20209			-1.43	0.00606
349			-1.3	0.00609
3686			-0.949	0.0061
15402	C81376	expressed sequence C81376	-0.98	0.0061
27680	Ms4a6b	membrane-spanning 4-domains, subfamily A, member 6B	1.34	0.00613
24941	Ctla2a	cytotoxic T lymphocyte-associated protein 2 alpha	1.38	0.00614
49	Mapk8ip2	mitogen-activated protein kinase 8 interacting protein 2	-1.52	0.00614
30381	Vsig1	V-set and immunoglobulin domain containing 1	-0.965	0.00615
12958			1.11	0.00617
41918	Ins2	insulin II	0.982	0.00621
9751	Trim35	tripartite motif-containing 35	-0.927	0.00625
26915			1.05	0.00632
34519	Gstm2	glutathione S-transferase, mu 2	1.43	0.00633
30963			-0.87	0.00634
24239			-1.02	0.00637
36785			0.912	0.00638
24151			-1.05	0.00641
8650	Nelfe///Cfb	negative elongation factor complex member E, Rdbp///complement factor B	1.22	0.00643
37037			-0.857	0.00645
39863			1.07	0.00646
16873			-1.06	0.00647
18798	Serpinf2	serine (or cysteine) peptidase inhibitor, clade F, member 2	1.04	0.00648
14769			1.17	0.00653
12635			-1.01	0.00655
13477			-0.948	0.00657
38916			-0.975	0.00661
34845			-1.23	0.00661
22795	C1qb	complement component 1, q subcomponent, beta polypeptide	1.5	0.00663
16295			1.53	0.00665
17088			-1.03	0.00669
16541	Nsdhl	NAD(P) dependent steroid dehydrogenase-like	-1.01	0.00671
36516			0.975	0.00672
35966			-1.11	0.00676
36522			-1.28	0.00677
24717	Psmb9	proteasome (prosome, macropain) subunit, beta type 9 (large multifunctional peptidase 2)	1.27	0.00681
16850	Igtp	interferon gamma induced GTPase	1.78	0.00682
23285	Atp2a1	ATPase, Ca++ transporting, cardiac muscle, fast twitch 1	-1.29	0.00685
14035			-1.11	0.00685
39209	Lrrc8e	leucine rich repeat containing 8 family, member E	-1.04	0.00689
35639	Suds3	suppressor of defective silencing 3 homolog (S. cerevisiae)	-0.912	0.0069
28918	Cybb	cytochrome b-245, beta polypeptide	0.865	0.00691
21335			1.05	0.00692
16908	C1qtnf4	C1q and tumor necrosis factor related protein 4	-0.888	0.00693
9698	2310065H11Rik///2310057J18Rik	RIKEN cDNA 2310065H11 gene///RIKEN cDNA 2310057J18 gene	-1.01	0.00698
23838			-0.961	0.00698
19606			-0.899	0.007
29371			1.09	0.00701
41914	Reg2	regenerating islet-derived 2	0.892	0.00702
10581	Ass1	argininosuccinate synthetase 1	-1.04	0.00703
1864	Gm12072	predicted gene 12072	1.28	0.00705
20448	Prr22	proline rich 22	-0.951	0.00706
33209			0.893	0.00711
24890			0.958	0.00712
27722			1.26	0.00714
20258			-0.985	0.00716
42647			1.11	0.00718
19582			0.861	0.00718
42095	Try5	trypsin 5	1.19	0.00722
23222			-0.862	0.00725
42054	Hpd	4-hydroxyphenylpyruvic acid dioxygenase	2.02	0.00728
37745			-0.89	0.0073
10111	Fam46b	family with sequence similarity 46, member B	-0.846	0.00732
24782			-0.846	0.00735
2185			1.97	0.00735
30512			-0.852	0.00736
13769			-1.18	0.00739
38148	Wnt1	wingless-type MMTV integration site family, member 1	-1.24	0.00741
20550	Tpm1	tropomyosin 1, alpha	0.933	0.00745
41403	Incenp	inner centromere protein	1.23	0.00747
20761	Slc31a1	solute carrier family 31, member 1	-0.847	0.00754
23768			-0.862	0.00755
27553			0.979	0.00758
34666	Lyzl1	lysozyme-like 1	-1.01	0.00762
4592	Supv3l1	suppressor of var1, 3-like 1 (S. cerevisiae)	-0.936	0.00764
16373			0.848	0.00766
23228			-1.35	0.00766
14542	Irf8	interferon regulatory factor 8	1.09	0.00767
22025	Pglyrp1	peptidoglycan recognition protein 1	0.938	0.00769
3948			-0.942	0.00769
29272			-0.972	0.0077
23583			-0.866	0.00771
42429			1.04	0.00773
34120			-1.01	0.00776
24048			-0.947	0.00776
24155			-1.68	0.00779
24094			-0.94	0.0078
6675			0.984	0.0078
39035	Mbp///Ctbp2	myelin basic protein///C-terminal binding protein 2	-1.1	0.00781
36587			1.03	0.00781
25452			1.21	0.00783
16728			1.08	0.00787
35134	Cyp17a1	cytochrome P450, family 17, subfamily a, polypeptide 1	-1.23	0.0079
14591			0.793	0.00791
30148			-0.809	0.00791
16614			-0.891	0.00792
17631			1.86	0.00793
32322			1.24	0.00796
17674			0.909	0.00798
16057	Gsn	gelsolin	-0.961	0.00798
10218	Cntln	centlein, centrosomal protein	1.24	0.00798
35253	Gm10840///Limd2	predicted gene 10840///LIM domain containing 2	0.928	0.00804
36484	Sult1d1	sulfotransferase family 1D, member 1	1.73	0.00805
25891	Ctsb	cathepsin B	0.881	0.00807
25336			-1.37	0.00808
7393			1.02	0.0081
29220	4930550L05Rik///Fbxw2	RIKEN cDNA 4930550L05 gene///F-box and WD-40 domain protein 2	-1.26	0.00811
8467	Camkk1	calcium/calmodulin-dependent protein kinase kinase 1, alpha	-0.813	0.00812
43120	Clasrp	CLK4-associating serine/arginine rich protein	0.875	0.00813
43093			1.04	0.00815
15694			1.19	0.00815
31442			-1.38	0.00816
10635			-0.919	0.00817
20114	2900011O08Rik	RIKEN cDNA 2900011O08 gene	1.23	0.00818
29150			-1.03	0.00819
13300	Sox16///Sox15	SRY (sex determining region Y)-box 16///SRY (sex determining region Y)-box 15	-1.07	0.00824
41461	Gk5	glycerol kinase 5 (putative)	-1.28	0.00824
4968	4930579F01Rik	RIKEN cDNA 4930579F01 gene	-1.55	0.00826
39530			-1.06	0.00827
27318	Smarca4	SWI/SNF related, matrix associated, actin dependent regulator of chromatin, subfamily a, member 4	-1.78	0.00828
37685	Chil4	chitinase-like 4	1.04	0.00836
985			1.1	0.00836
25553			1.39	0.00836
23918			-1.04	0.00838
42445	Ccdc92b	coiled-coil domain containing 92B	0.916	0.00845
11613			-0.85	0.00846
14773			1.24	0.00846
36790			1.88	0.00847
19900			-0.855	0.00849
32157	Rac2	RAS-related C3 botulinum substrate 2	0.994	0.00852
10011	Serinc5	serine incorporator 5	2.21	0.00854
22323			-1.01	0.00859
23745			-0.938	0.00861
42695			0.931	0.00867
8144	Endog	endonuclease G	-1.07	0.00868
22030	Krt33a	keratin 33A	1.08	0.00871
17054			-0.911	0.00874
11518	Eln	elastin	0.879	0.00875
12960			0.998	0.00877
12528			-0.87	0.00878
24580			-1.25	0.00881
25528	Ccni	cyclin I	-1.01	0.00882
22424			-0.978	0.00889
2827			1.11	0.00891
20594			-1.28	0.00892
34910	2310022B05Rik	RIKEN cDNA 2310022B05 gene	-1.04	0.00893
3680	D14Ertd170e	DNA segment, Chr 14, ERATO Doi 170, expressed	-0.936	0.00894
6672			0.855	0.00897
10294			-1.04	0.00902
6923	Ccdc74a	coiled-coil domain containing 74A	1.08	0.00902
33189			0.898	0.00903
34852	Kap	kidney androgen regulated protein	-0.922	0.00904
40308	Cald1	caldesmon 1	1.01	0.00907
20278	1110038B12Rik	RIKEN cDNA 1110038B12 gene	0.826	0.00909
23958			-0.917	0.00911
14363	Zfp36	zinc finger protein 36	-0.999	0.00915
8034			-1.24	0.00916
37335	1700026H06Rik///Map7	RIKEN cDNA 1700026H06 gene///microtubule-associated protein 7	-0.926	0.00917
40849			1.39	0.00919
9836			-0.943	0.00922
2356			0.958	0.00922
39909			0.941	0.00924
6810	Lin37	lin-37 homolog (C. elegans)	1.26	0.00925
17206			-1.68	0.00926
41782			0.987	0.00927
37165	Ccnd2	cyclin D2	-1.1	0.00934
34896			-1.14	0.00935
23304	Mafg	v-maf musculoaponeurotic fibrosarcoma oncogene family, protein G (avian)	-0.78	0.00936
16950	Hnrnpu	heterogeneous nuclear ribonucleoprotein U	-0.968	0.00938
42237			1.11	0.00938
24172			-0.974	0.00943
30734			-1.09	0.00944
2868			0.921	0.00947
21432			1.17	0.00948
32814			0.807	0.00951
40486	Egfl6	EGF-like-domain, multiple 6	0.904	0.00952
29787			0.944	0.00953
6414	Gpr137c	G protein-coupled receptor 137C	1.37	0.00953
18151	Cd300lg	CD300 molecule like family member G	-0.963	0.00956
7858	Pik3cb	phosphatidylinositol 3-kinase, catalytic, beta polypeptide	-0.965	0.00958
30339			1.15	0.00959
9560	Stfa1	stefin A1	1.18	0.00963
7292	Timm8a2	translocase of inner mitochondrial membrane 8A2	0.876	0.00963
18723	Wfdc21	WAP four-disulfide core domain 21	-0.89	0.00965
35027			-1.01	0.00965
8000			-0.801	0.00976
31541	Cep164	centrosomal protein 164	-1.06	0.00977
25055			-0.937	0.00981
19858			-1.6	0.00981
12128	Krtap13	keratin associated protein 13	-0.877	0.00982
22861			-0.947	0.00982
31488	Angpt2	angiopoietin 2	-0.866	0.00986
8415	Igtp	interferon gamma induced GTPase	1.52	0.00987
25053			-0.778	0.00987
34273	Rgs11	regulator of G-protein signaling 11	-1.66	0.00987
35331			-1.03	0.00988
40481	Tbx15	T-box 15	0.9	0.00999
22961	1700012P22Rik	RIKEN cDNA 1700012P22 gene	-1.06	0.01
36978			0.786	0.0101
30805			-1.04	0.0101
13995	Marco	macrophage receptor with collagenous structure	1.35	0.0101
23164	Lst1	leukocyte specific transcript 1	0.85	0.0102
17957	Smg5	Smg-5 homolog, nonsense mediated mRNA decay factor (C. elegans)	-0.827	0.0102
14745			-0.849	0.0102
28725			-0.825	0.0102
25889	NA	NA	-1.03	0.0102
5944	Derl1	Der1-like domain family, member 1	-0.9	0.0102
38596	Bckdk	branched chain ketoacid dehydrogenase kinase	-0.847	0.0102
1821	Abtb2	ankyrin repeat and BTB (POZ) domain containing 2	1.08	0.0102
42986			0.908	0.0103
40465	Vim	vimentin	0.874	0.0103
16777			0.879	0.0104
5133			0.887	0.0104
9758	Slc16a11	solute carrier family 16 (monocarboxylic acid transporters), member 11	-0.907	0.0104
24484			-1.65	0.0104
9353			0.975	0.0105
14140			-0.836	0.0106
26207	Fbxw27	F-box and WD-40 domain protein 27	-0.816	0.0106
13994	Cela1	chymotrypsin-like elastase family, member 1	0.842	0.0106
34756			-0.927	0.0106
7310			-1.11	0.0106
30537			0.838	0.0107
24085	Dlg3	discs, large homolog 3 (Drosophila)	-0.895	0.0107
30917			1.64	0.0107
17988			1.27	0.0108
13447			-0.834	0.0108
23752	Wnt1	wingless-type MMTV integration site family, member 1	-0.953	0.0108
29246	Habp2	hyaluronic acid binding protein 2	-0.829	0.0108
351	Pou3f2	POU domain, class 3, transcription factor 2	-1.19	0.0109
22564	Nudt16l1	nudix (nucleoside diphosphate linked moiety X)-type motif 16-like 1	-0.836	0.0109
26438			-0.859	0.0109
17121			-0.96	0.0109
41433			1.16	0.0109
25163	Il1b	interleukin 1 beta	-1.49	0.0109
11672	Irf1	interferon regulatory factor 1	0.901	0.011
10815	Gjb3	gap junction protein, beta 3	-0.855	0.011
34619	Sprr2a3///Sprr2a1	small proline-rich protein 2A3///small proline-rich protein 2A1	0.892	0.011
39075			-0.886	0.0111
5771			-0.842	0.0111
28410	Slc9a3r2	solute carrier family 9 (sodium/hydrogen exchanger), member 3 regulator 2	0.791	0.0111
15607	Sycp1	synaptonemal complex protein 1	-0.96	0.0111
22434			-0.847	0.0111
7125			1.25	0.0111
40996	Ifnar2	interferon (alpha and beta) receptor 2	0.834	0.0112
14330			1.07	0.0112
37433			-1.17	0.0112
31117	Htatip2	HIV-1 Tat interactive protein 2	-0.869	0.0113
39429			0.82	0.0113
20442	1700003D09Rik	RIKEN cDNA 1700003D09 gene	-0.759	0.0113
13420	Rb1	retinoblastoma 1	-0.765	0.0113
20855			0.971	0.0113
447			-1.43	0.0113
33739	Ifitm3	interferon induced transmembrane protein 3	0.75	0.0114
17051			-0.828	0.0114
8924			-0.771	0.0114
4817			-1.16	0.0114
42328	Slc28a2	solute carrier family 28 (sodium-coupled nucleoside transporter), member 2	0.904	0.0114
1322			-0.749	0.0115
22109	Pla1a	phospholipase A1 member A	0.887	0.0115
7699	Aif1	allograft inflammatory factor 1	1.11	0.0115
23564			-0.776	0.0115
27860	H2-D1	histocompatibility 2, D region locus 1	1.01	0.0115
20848			-1.31	0.0115
24227			0.966	0.0116
2160			1.45	0.0116
32622	Foxn4	forkhead box N4	-0.759	0.0117
35929			-0.818	0.0117
39387			0.894	0.0117
3673	Srrt	serrate RNA effector molecule homolog (Arabidopsis)	-1.13	0.0117
20385	Irf1	interferon regulatory factor 1	1.03	0.0117
11636			-0.757	0.0118
22249	Arrdc2	arrestin domain containing 2	-0.852	0.0118
14577			-0.905	0.0118
37611	Yipf7	Yip1 domain family, member 7	1.04	0.0118
26184	D13Ertd224e	DNA segment, Chr 13, ERATO Doi 224, expressed	-1.01	0.0119
1048			1.3	0.0119
17885	Cxcl10	chemokine (C-X-C motif) ligand 10	1.63	0.0119
22618			0.736	0.0119
33114			0.837	0.0119
4036	2810428I15Rik	RIKEN cDNA 2810428I15 gene	-0.815	0.012
19428			0.843	0.012
42906	Ttl	tubulin tyrosine ligase	0.789	0.012
30730	Tecpr1	tectonin beta-propeller repeat containing 1	0.954	0.012
9421			-0.853	0.012
11808	Pcsk6	proprotein convertase subtilisin/kexin type 6	-0.753	0.012
12514	4930500E03Rik///Pick1	RIKEN cDNA 4930500E03 gene///protein interacting with C kinase 1	-0.834	0.012
36839			0.789	0.012
5726	Wdr6///Dalrd3	WD repeat domain 6///DALR anticodon binding domain containing 3	-0.999	0.012
23033			-1	0.012
3453			-0.798	0.0121
35250	Gcnt3	glucosaminyl (N-acetyl) transferase 3, mucin type	0.991	0.0121
10295			-0.946	0.0121
32919	Psmb10	proteasome (prosome, macropain) subunit, beta type 10	0.815	0.0121
17986	Fmo3	flavin containing monooxygenase 3	-0.778	0.0121
6389	Nol7	nucleolar protein 7	1.2	0.0121
2189			1.34	0.0121
34941			-0.909	0.0122
42666			1.53	0.0122
13350	Gsn	gelsolin	-0.788	0.0122
3564	Irf1	interferon regulatory factor 1	0.818	0.0122
21731			-1.01	0.0122
15984	Hspa9	heat shock protein 9	0.759	0.0123
15265			0.88	0.0123
40113	Reg3g	regenerating islet-derived 3 gamma	0.794	0.0123
42786	Serpini2	serine (or cysteine) peptidase inhibitor, clade I, member 2	1.36	0.0123
40725	Mycbp2	MYC binding protein 2	1.2	0.0123
11890	Omt2b	oocyte maturation, beta	-0.923	0.0124
1251			-0.772	0.0124
38666			-0.889	0.0124
15490			-0.905	0.0124
37186	Fhl1	four and a half LIM domains 1	-1.19	0.0124
23526			-0.739	0.0125
17614	Tff3	trefoil factor 3, intestinal	0.797	0.0125
359			1.31	0.0125
16299			-1.05	0.0125
38178			-1.33	0.0125
28311			1.17	0.0125
11759			-1.64	0.0125
25992			0.79	0.0126
11157			0.793	0.0126
16377	Gbp8	guanylate-binding protein 8	1.27	0.0126
22754	Agtr2	angiotensin II receptor, type 2	1.02	0.0127
38310			0.843	0.0127
26606			-0.765	0.0127
36097	Abcb1b	ATP-binding cassette, sub-family B (MDR/TAP), member 1B	1.37	0.0127
12517	Fyb	FYN binding protein	0.857	0.0128
24679			1.14	0.0128
30071			-0.876	0.0129
27585	Tnni2	troponin I, skeletal, fast 2	-1.54	0.0129
37731			-0.887	0.0129
8843	Col9a3	collagen, type IX, alpha 3	0.872	0.0129
13475			-0.821	0.0129
5755			-0.947	0.0129
30976			-1.17	0.013
23835			-0.914	0.013
16544	Wnt1	wingless-type MMTV integration site family, member 1	-0.823	0.013
25837	LOC547349///5430410E06Rik///H2-L///H2-K1///H2-D1	MHC class I family member///RIKEN cDNA 5430410E06 gene///histocompatibility 2, D region locus L///histocompatibility 2, K1, K region///histocompatibility 2, D region locus 1	0.871	0.013
9859	Thbd	thrombomodulin	-0.814	0.013
22301			1.04	0.013
30290	Tmem43	transmembrane protein 43	-1.1	0.013
28488	Dcpp1	demilune cell and parotid protein 1	1.01	0.013
39907			1.15	0.013
20141			-0.926	0.013
19995	Dcpp3	demilune cell and parotid protein 3	1.18	0.013
18052	Marcksl1	MARCKS-like 1	1.06	0.0131
35909	Zpr1	ZPR1 zinc finger	0.816	0.0131
13472			-0.764	0.0131
17639	Tgtp2///Tgtp1	T cell specific GTPase 2///T cell specific GTPase 1	1.7	0.0131
5319			-0.97	0.0131
6733	Psmb8	proteasome (prosome, macropain) subunit, beta type 8 (large multifunctional peptidase 7)	1.02	0.0132
33343	Ctla2b	cytotoxic T lymphocyte-associated protein 2 beta	0.781	0.0132
9842			-0.869	0.0132
24080	Dnah3	dynein, axonemal, heavy chain 3	-0.745	0.0132
30287	Clps	colipase, pancreatic	0.783	0.0133
39173			-1.27	0.0133
43123			0.75	0.0133
38501	Lhpp	phospholysine phosphohistidine inorganic pyrophosphate phosphatase	-1.16	0.0133
36617	Gm21975///Evi2b///Evi2a	predicted gene 21975///ecotropic viral integration site 2b///ecotropic viral integration site 2a	0.792	0.0134
10667	Crym	crystallin, mu	0.957	0.0134
28721	Scg5	secretogranin V	-0.967	0.0134
10772			1.15	0.0135
18211			-1.05	0.0135
4634			-0.927	0.0135
350			-1.08	0.0135
29164			0.736	0.0135
26538	Psmb8	proteasome (prosome, macropain) subunit, beta type 8 (large multifunctional peptidase 7)	0.877	0.0135
12108			-0.824	0.0135
39381			-1.26	0.0135
40663	Fblim1	filamin binding LIM protein 1	0.882	0.0135
1633			-0.783	0.0136
23181	Mat2a	methionine adenosyltransferase II, alpha	-0.821	0.0136
6759			1.07	0.0136
24136			-0.841	0.0136
14322	Gsta4	glutathione S-transferase, alpha 4	-0.814	0.0137
34578			-0.986	0.0137
569			-1.08	0.0137
5002	Slc22a4	solute carrier family 22 (organic cation transporter), member 4	-0.815	0.0138
21505			1.02	0.0138
3029	Wdr54	WD repeat domain 54	0.977	0.0138
33086			-1.15	0.0138
28327	Bpifa2	BPI fold containing family A, member 2	1.56	0.0138
38209			-0.989	0.0139
4686			-1.01	0.014
33448			0.942	0.014
1848	Mycl	v-myc avian myelocytomatosis viral oncogene lung carcinoma derived	-0.783	0.0141
30654	Tef	thyrotroph embryonic factor	-1.1	0.0141
31012			-1.04	0.0141
12499			-0.786	0.0142
19916			-1.65	0.0142
38140	Wnt1	wingless-type MMTV integration site family, member 1	-0.954	0.0143
24175	Haus2	HAUS augmin-like complex, subunit 2	-0.802	0.0143
42694			0.931	0.0143
22839			-0.883	0.0143
23224	Dennd1b	DENN/MADD domain containing 1B	-1.11	0.0143
12794	Esr1	estrogen receptor 1 (alpha)	-0.767	0.0144
41688	Mmadhc	methylmalonic aciduria (cobalamin deficiency) cblD type, with homocystinuria	1.06	0.0144
32221	Kdm4c	lysine (K)-specific demethylase 4C	-0.908	0.0144
20055	Samhd1	SAM domain and HD domain, 1	0.868	0.0145
25794	Slc35b2	solute carrier family 35, member B2	1.02	0.0145
30942			-0.987	0.0145
1748			-0.863	0.0146
21107			0.762	0.0146
36284	Fbxw5	F-box and WD-40 domain protein 5	-0.802	0.0146
32061			0.854	0.0146
23828	2310014F06Rik	RIKEN cDNA 2310014F06 gene	-0.853	0.0146
25415			0.921	0.0146
20629			-0.934	0.0146
5518			0.89	0.0146
34557			1.08	0.0146
4613	Cttnbp2nl	CTTNBP2 N-terminal like	0.805	0.0147
16738			-0.858	0.0147
36953	Tomm20	translocase of outer mitochondrial membrane 20 homolog (yeast)	-0.901	0.0147
13570	D4Ertd31e	DNA segment, Chr 4, ERATO Doi 31, expressed	-0.877	0.0147
27814	Fhl2	four and a half LIM domains 2	-1.54	0.0147
19367	Igbp1b	immunoglobulin (CD79A) binding protein 1b	-0.8	0.0148
23483			-0.754	0.0148
39153			-1.14	0.0148
20344			-0.874	0.0149
24041			-0.828	0.0149
34764			0.782	0.0149
13480			-0.984	0.0149
31961	Papolb	poly (A) polymerase beta (testis specific)	-0.866	0.0149
41919	Reg3b	regenerating islet-derived 3 beta	1.08	0.0149
8981			-1.54	0.0149
3789			1.15	0.015
16603			-0.846	0.015
28706			0.9	0.015
23305	Pck1	phosphoenolpyruvate carboxykinase 1, cytosolic	-0.795	0.015
19604	Krt83///Krt87///Krt81///Krt85	keratin 83///keratin 87///keratin 81///keratin 85	0.844	0.015
14924			-0.947	0.015
38594	Gm8203///H2afz	predicted pseudogene 8203///H2A histone family, member Z	-0.854	0.015
14513			-1.11	0.015
10288			-0.866	0.015
9539			-0.799	0.015
19465			0.842	0.015
38151			-1.31	0.015
1636	Wnt7a	wingless-type MMTV integration site family, member 7A	-1.06	0.0151
29917			0.906	0.0152
20664	Rasa3	RAS p21 protein activator 3	-0.846	0.0152
10117	Fcer1g	Fc receptor, IgE, high affinity I, gamma polypeptide	1.33	0.0152
16560			1.32	0.0152
14872	Defb45	defensin beta 45	-0.729	0.0153
3493			-0.737	0.0153
28810	Fosl1	fos-like antigen 1	-0.807	0.0153
34550			-1.15	0.0153
16427	C1qc	complement component 1, q subcomponent, C chain	1.03	0.0154
1584	Hspe1	heat shock protein 1 (chaperonin 10)	0.775	0.0154
30718	Atp13a5	ATPase type 13A5	-0.827	0.0154
11680			-0.842	0.0155
43024	Sepw1	selenoprotein W, muscle 1	0.77	0.0155
18218	Ripply3	ripply transcriptional repressor 3	-0.919	0.0155
37764	Ncf2	neutrophil cytosolic factor 2	0.95	0.0155
4457			-0.835	0.0156
42423			0.826	0.0156
23582	Calr4	calreticulin 4	-0.753	0.0156
19556			0.993	0.0156
20505	Paqr7	progestin and adipoQ receptor family member VII	-1.04	0.0156
23367			0.902	0.0157
5339			-0.798	0.0157
34915	Bglap	bone gamma carboxyglutamate protein	-0.957	0.0157
33231			0.703	0.0157
20272			-1.04	0.0157
37496			0.857	0.0157
9719	Txnrd3	thioredoxin reductase 3	-0.75	0.0158
8526			-0.708	0.0158
42992			1.14	0.0158
20150			-0.946	0.0159
24042	Dnajc2	DnaJ heat shock protein family (Hsp40) member C2	-0.743	0.016
8742	Rarres2	retinoic acid receptor responder (tazarotene induced) 2	0.977	0.016
40470			0.959	0.016
13873			0.882	0.016
37085	Rif1	replication timing regulatory factor 1	-0.919	0.016
3012	Usp33	ubiquitin specific peptidase 33	0.856	0.016
21210	Sdr9c7	4short chain dehydrogenase/reductase family 9C, member 7	-0.705	0.016
20333			-1.08	0.016
29168			-1.01	0.016
20111	Man2c1os	mannosidase, alpha, class 2C, member 1, opposite strand	-1.24	0.0161
12158	Fscn3	fascin actin-bundling protein 3	-0.704	0.0162
42494	Slc39a8	solute carrier family 39 (metal ion transporter), member 8	0.801	0.0162
39324			-0.973	0.0162
40366			0.822	0.0163
13252			-0.842	0.0163
3412			1.33	0.0164
31066	Ggnbp1	gametogenetin binding protein 1	-0.987	0.0164
5352			-0.925	0.0164
34274	Bub3	BUB3 mitotic checkpoint protein	-1.51	0.0164
14112	Cldn13	claudin 13	0.906	0.0165
22422	Spam1	sperm adhesion molecule 1	-0.738	0.0165
21235			1.28	0.0165
9808			-0.841	0.0165
17949			-0.708	0.0166
42715			0.859	0.0166
30322	Tsc22d3	TSC22 domain family, member 3	-1.14	0.0166
23466			-0.725	0.0166
42083			1	0.0166
32816			1.02	0.0166
5479			-1.34	0.0166
14343			-0.938	0.0166
25182	Cdc25a	cell division cycle 25A	1.27	0.0167
16842			-0.73	0.0167
20078	Mcur1	mitochondrial calcium uniporter regulator 1	-0.883	0.0167
5203			-0.922	0.0167
6377			0.79	0.0168
3584	Ppara	peroxisome proliferator activated receptor alpha	0.761	0.0168
290			-0.935	0.0168
28724	Apoe	apolipoprotein E	-0.901	0.0168
1015			-1.92	0.0168
39446	Trp53inp2	transformation related protein 53 inducible nuclear protein 2	-0.834	0.0169
31018	Nxn	nucleoredoxin	-0.963	0.0169
12020			-0.919	0.0169
42934			1.12	0.0169
31579			-0.824	0.0169
16160	Aatk	apoptosis-associated tyrosine kinase	-0.737	0.017
34703			0.853	0.0171
34161	Rxra	retinoid X receptor alpha	-0.825	0.0171
33683			-1.09	0.0171
15688			-0.808	0.0171
2109			0.83	0.0171
23904	Igfbp6	insulin-like growth factor binding protein 6	-1.03	0.0171
33082			-1.96	0.0172
23750			-0.873	0.0172
1628	Phlda3	pleckstrin homology like domain, family A, member 3	-0.869	0.0172
2845	2700049A03Rik	RIKEN cDNA 2700049A03 gene	0.875	0.0172
27992	Idi1	isopentenyl-diphosphate delta isomerase	-1.02	0.0172
14511			-0.777	0.0173
25596			0.758	0.0173
30332			-0.851	0.0173
14594			-0.75	0.0174
37357	4930465K10Rik	RIKEN cDNA 4930465K10 gene	-0.811	0.0174
20650			-0.796	0.0175
13469	Bik	BCL2-interacting killer	-0.724	0.0175
13672	Bex4	brain expressed X-linked 4	0.885	0.0175
42070			1.3	0.0175
16913	Myh8	myosin, heavy polypeptide 8, skeletal muscle, perinatal	1.3	0.0176
1424			1.05	0.0176
17070	Slc4a2	solute carrier family 4 (anion exchanger), member 2	-0.909	0.0176
42301	Lad1	ladinin	-0.951	0.0176
2054	Csrp2	cysteine and glycine-rich protein 2	0.945	0.0177
1745			-1.22	0.0177
6275			-1.01	0.0177
26037			0.816	0.0177
40163			0.851	0.0178
36611	Klf1	Kruppel-like factor 1 (erythroid)	1.03	0.0178
33845			0.724	0.0178
6269	Bcl2l10	Bcl2-like 10	-0.987	0.0178
36650	Tagln///Pcsk7	transgelin///proprotein convertase subtilisin/kexin type 7	0.772	0.0179
39436	Foxp4	forkhead box P4	-1.1	0.0179
38153			1.21	0.0179
32589	Tmem176a	transmembrane protein 176A	0.811	0.018
11790	Cphx3///Cphx2///Cphx1	cytoplasmic polyadenylated homeobox 3///cytoplasmic polyadenylated homeobox 2///cytoplasmic polyadenylated homeobox 1	-0.818	0.018
15197	Tnnt3	troponin T3, skeletal, fast	-0.994	0.018
30440	Clptm1	cleft lip and palate associated transmembrane protein 1	-0.775	0.018
24022			-0.82	0.018
24088			-0.763	0.018
2613	Nop58	NOP58 ribonucleoprotein	-0.84	0.018
21737	Dnttip2	deoxynucleotidyltransferase, terminal, interacting protein 2	0.908	0.018
36370			0.788	0.0181
11637			-0.72	0.0181
11086	Cep170b	centrosomal protein 170B	-0.72	0.0182
25561			0.936	0.0182
31434			-0.75	0.0182
23873			-0.899	0.0182
2619			-0.789	0.0182
19563			1.26	0.0183
7597			1.1	0.0183
7383	Ubtfl1	upstream binding transcription factor, RNA polymerase I-like 1	0.772	0.0183
7923			0.912	0.0183
27377			-1.18	0.0183
14481			-1.02	0.0184
28722	Matk	megakaryocyte-associated tyrosine kinase	-0.888	0.0184
28048	Ap1m2	adaptor protein complex AP-1, mu 2 subunit	-1.22	0.0184
42928			-1.47	0.0185
24752			-0.741	0.0185
37025			-1.01	0.0185
13314	Kctd4	potassium channel tetramerisation domain containing 4	-0.687	0.0186
21742			1.05	0.0186
5330			-0.931	0.0186
39782	Slco2b1	solute carrier organic anion transporter family, member 2b1	0.888	0.0186
30453			0.98	0.0187
42278			-0.827	0.0187
10385	Hsbp1l1	heat shock factor binding protein 1-like 1	-0.848	0.0187
31216	Hpx	hemopexin	1.12	0.0188
13835	Extl3	exostoses (multiple)-like 3	-0.705	0.0188
20122			-0.719	0.0188
23830	Tpm1	tropomyosin 1, alpha	-0.801	0.0188
433			-0.727	0.0188
13437			-0.93	0.0188
14515			-0.741	0.0189
36570			0.759	0.0189
17119	Tgm1	transglutaminase 1, K polypeptide	-0.827	0.0189
22709	Bmp15	bone morphogenetic protein 15	-0.868	0.0189
10101	R3hdm2	R3H domain containing 2	-0.908	0.0189
19103			-0.738	0.019
43125			0.762	0.019
14736	2900011O08Rik	RIKEN cDNA 2900011O08 gene	0.854	0.019
5077			0.75	0.019
18759			-0.975	0.019
23481	D3Ertd254e	DNA segment, Chr 3, ERATO Doi 254, expressed	-0.835	0.019
40643	D5Ertd577e	DNA segment, Chr 5, ERATO Doi 577, expressed	1.09	0.019
15386	Slc2a8	solute carrier family 2, (facilitated glucose transporter), member 8	-1.72	0.019
20202			-1.01	0.0191
345			-0.78	0.0191
22905			0.72	0.0191
19362	Plac8l1	PLAC8-like 1	-0.722	0.0191
30990			-0.837	0.0191
14767			-0.763	0.0192
28133	Hbb-y	hemoglobin Y, beta-like embryonic chain	-1.99	0.0192
36646	1700011H14Rik	RIKEN cDNA 1700011H14 gene	0.87	0.0192
4668			-1.11	0.0192
31943			0.708	0.0193
5953			-0.995	0.0194
15195	Irf7	interferon regulatory factor 7	0.722	0.0194
19041	Nlrp4b	NLR family, pyrin domain containing 4B	-0.699	0.0194
32301	Meis1	Meis homeobox 1	-0.716	0.0194
10613	Tspan12	tetraspanin 12	0.959	0.0194
39908			0.996	0.0194
1488	Cul5	cullin 5	0.773	0.0195
34112	Spink4	serine peptidase inhibitor, Kazal type 4	1	0.0195
23427	Nsun2	NOL1/NOP2/Sun domain family member 2	-0.781	0.0195
1801	Gjb3	gap junction protein, beta 3	-0.774	0.0196
4130			-0.86	0.0196
22959	1700012J15Rik	RIKEN cDNA 1700012J15 gene	-0.854	0.0196
5931			0.764	0.0196
15319	Tmed9	transmembrane emp24 protein transport domain containing 9	0.862	0.0196
20462			1.05	0.0196
20352			-1.11	0.0196
5004	Hsd17b13	hydroxysteroid (17-beta) dehydrogenase 13	0.899	0.0197
15745			0.823	0.0197
431	Rpusd3	RNA pseudouridylate synthase domain containing 3	0.849	0.0197
4972	1700022E09Rik	RIKEN cDNA 1700022E09 gene	-0.925	0.0197
37096	Zfp954	zinc finger protein 954	-1.33	0.0197
25187	Sebox	SEBOX homeobox	1.14	0.0197
40558	Mageb16	melanoma antigen family B, 16	1.18	0.0197
35824	Gng2	guanine nucleotide binding protein (G protein), gamma 2	0.751	0.0198
17946			-0.754	0.0198
4709			-0.939	0.0198
10323	Igha///Igh-VJ558	immunoglobulin heavy constant alpha///immunoglobulin heavy chain (J558 family)	-0.831	0.0198
29008			1.21	0.0198
2231			0.969	0.0199
2788			1.04	0.0199
16791	Hbb-bs///Hbb-b2	hemoglobin, beta adult s chain///hemoglobin, beta adult minor chain	0.921	0.0199
24956	Col8a1	collagen, type VIII, alpha 1	1.19	0.0199
16138			-0.987	0.0199
40234	Dynlt1f///Dynlt1b	dynein light chain Tctex-type 1F///dynein light chain Tctex-type 1B	0.791	0.02
5359	Abcc1	ATP-binding cassette, sub-family C (CFTR/MRP), member 1	-0.709	0.02
9852			-0.969	0.02
10186	Zdbf2	zinc finger, DBF-type containing 2	1.17	0.02
26847			-0.75	0.02
26175			-0.75	0.02
10876			-0.953	0.02
22660	D17Ertd763e	DNA segment, Chr 17, ERATO Doi 763, expressed	-0.964	0.02
29337	Hspd1	heat shock protein 1 (chaperonin)	-0.873	0.0201
6807	Lyz2	lysozyme 2	1.16	0.0201
26767	Slx1b	SLX1 structure-specific endonuclease subunit homolog B (S. cerevisiae)	-0.748	0.0201
8258	Atp6v0a4	ATPase, H+ transporting, lysosomal V0 subunit A4	-0.73	0.0202
24134			-0.691	0.0202
39683			1.17	0.0202
25523			-0.83	0.0203
2358	Mettl7a1	methyltransferase like 7A1	-0.727	0.0203
17315			-0.825	0.0203
37525	Dcun1d5	DCN1, defective in cullin neddylation 1, domain containing 5 (S. cerevisiae)	-0.977	0.0203
5725			-0.953	0.0203
32199			-0.816	0.0203
13634			-0.903	0.0203
23910	Asl	argininosuccinate lyase	-0.858	0.0204
32513	Acbd3	acyl-Coenzyme A binding domain containing 3	0.812	0.0204
26205			-0.761	0.0204
23362			-0.74	0.0204
42818			1.04	0.0204
42031			0.949	0.0204
6391	C80140	expressed sequence C80140	0.928	0.0204
16733			0.685	0.0205
30400			-0.811	0.0205
10348	Cmc1	COX assembly mitochondrial protein 1	0.912	0.0205
13066	1700022F17Rik	RIKEN cDNA 1700022F17 gene	-0.851	0.0206
8951			-0.695	0.0206
8074			-0.771	0.0206
22155	Gpd1	glycerol-3-phosphate dehydrogenase 1 (soluble)	0.745	0.0206
10214			-0.992	0.0206
16330			-0.983	0.0206
26463	Tsc22d3	TSC22 domain family, member 3	-0.954	0.0207
19952			0.931	0.0207
7922			0.865	0.0207
31124			-0.963	0.0208
9001	Iscu	iron-sulfur cluster assembly enzyme	-0.759	0.0208
15528	Marcks	myristoylated alanine rich protein kinase C substrate	0.807	0.0208
18089			-0.873	0.0208
26793	Smim24	small integral membrane protein 24	0.686	0.0211
12971			-0.662	0.0211
26192	Arl14	ADP-ribosylation factor-like 14	-0.771	0.0211
28535	Serpinb9	serine (or cysteine) peptidase inhibitor, clade B, member 9	0.782	0.0211
34841			-0.752	0.0211
4595			-1.09	0.0211
30558	Serpine1	serine (or cysteine) peptidase inhibitor, clade E, member 1	-0.774	0.0212
32177	Krtap8-1	keratin associated protein 8-1	1.45	0.0212
19824			-0.727	0.0212
38468			-0.966	0.0212
13910			0.99	0.0213
6994	Cela1	chymotrypsin-like elastase family, member 1	0.946	0.0213
39360	Myl1	myosin, light polypeptide 1	-1.22	0.0213
118	Dnm2	dynamin 2	-0.873	0.0213
34758	Ubqln2	ubiquilin 2	-0.834	0.0213
24932	Pmvk	phosphomevalonate kinase	-0.912	0.0213
3347	Cfap206	cilia and flagella associated protein 206	0.924	0.0214
39840	Tns4	tensin 4	-0.851	0.0214
1325	Dgat2	diacylglycerol O-acyltransferase 2	-0.686	0.0214
21707			-0.971	0.0214
14179	Paqr5	progestin and adipoQ receptor family member V	-0.677	0.0215
31469			-0.839	0.0215
16206	Stat1	signal transducer and activator of transcription 1	0.961	0.0215
10550	Ppargc1a///Asic2	peroxisome proliferative activated receptor, gamma, coactivator 1 alpha///acid-sensing (proton-gated) ion channel 2	-0.758	0.0215
35949			-0.798	0.0215
36702	Sycn	syncollin	0.739	0.0215
24659	Ccr2	chemokine (C-C motif) receptor 2	1.01	0.0215
17832	Traf6	TNF receptor-associated factor 6	-0.807	0.0215
16670			-0.787	0.0215
32165	Svep1	sushi, von Willebrand factor type A, EGF and pentraxin domain containing 1	0.869	0.0216
24171			-0.726	0.0216
27390	C78226///Myh10	expressed sequence C78226///myosin, heavy polypeptide 10, non-muscle	0.675	0.0216
12147	Gm15417	predicted gene 15417	0.827	0.0216
20178			-1.18	0.0216
39047			0.876	0.0217
18652			-0.749	0.0217
35499			-0.753	0.0218
2312	Pck2	phosphoenolpyruvate carboxykinase 2 (mitochondrial)	-0.943	0.0218
40892			0.826	0.0218
39421	Ldhd	lactate dehydrogenase D	-0.781	0.0218
12565			-0.911	0.0218
5040	Prkar2a	protein kinase, cAMP dependent regulatory, type II alpha	-0.817	0.0219
19893			-1.18	0.0219
38105	Abhd14a	abhydrolase domain containing 14A	0.697	0.022
24792	St6galnac4	ST6 (alpha-N-acetyl-neuraminyl-2,3-beta-galactosyl-1,3)-N-acetylgalactosaminide alpha-2,6-sialyltransferase 4	0.89	0.022
309			-1.35	0.022
14506			-1.22	0.022
2154			2.74	0.022
27136	Atl2	atlastin GTPase 2	-0.804	0.0221
26080			0.858	0.0221
36616	Rhd	Rh blood group, D antigen	1.24	0.0221
6449			0.888	0.0221
38235	2010203P06Rik	RIKEN cDNA 2010203P06 gene	-0.851	0.0222
16584	6330537M06Rik///Ifi30	RIKEN cDNA 6330537M06 gene///interferon gamma inducible protein 30	0.689	0.0222
4704			-1.02	0.0222
16242			0.824	0.0222
5182			-0.768	0.0223
19074	Tcl1b1	T cell leukemia/lymphoma 1B, 1	-0.903	0.0223
29386	Hbegf	heparin-binding EGF-like growth factor	-0.842	0.0223
28509	Thg1l	tRNA-histidine guanylyltransferase 1-like (S. cerevisiae)	-1.17	0.0223
30991			0.682	0.0224
10738			0.916	0.0224
2106	Nme6	NME/NM23 nucleoside diphosphate kinase 6	0.7	0.0224
21168	Stard10	START domain containing 10	-0.664	0.0225
5230			-0.957	0.0225
39396	Rnase1	ribonuclease, RNase A family, 1 (pancreatic)	0.693	0.0225
32169	Slc5a6	solute carrier family 5 (sodium-dependent vitamin transporter), member 6	-0.742	0.0225
12715	Maats1	MYCBP-associated, testis expressed 1	-0.797	0.0226
31398	G0s2	G0/G1 switch gene 2	0.709	0.0226
8345	Thg1l	tRNA-histidine guanylyltransferase 1-like (S. cerevisiae)	-0.71	0.0226
3342			1.1	0.0226
34979			0.677	0.0226
41371			0.901	0.0226
15424			-0.923	0.0226
37285			1.17	0.0226
27683	Cgref1	cell growth regulator with EF hand domain 1	0.918	0.0227
35209	Trim46	tripartite motif-containing 46	0.866	0.0227
25540	Krt27	keratin 27	1.42	0.0227
16672	Gpr160	G protein-coupled receptor 160	-0.694	0.0227
5113	Avpi1	arginine vasopressin-induced 1	-0.673	0.0227
39279			0.75	0.0227
32305	Skap2	src family associated phosphoprotein 2	0.955	0.0227
14826	Sdr9c7	4short chain dehydrogenase/reductase family 9C, member 7	-0.694	0.0227
27718			0.663	0.0227
445			-0.759	0.0227
22394	Gm10681///Hsd3b4	predicted gene 10681///hydroxy-delta-5-steroid dehydrogenase, 3 beta- and steroid delta-isomerase 4	-0.788	0.0227
16930	Hectd3///1700021J08Rik	HECT domain containing 3///RIKEN cDNA 1700021J08 gene	-0.848	0.0227
6996	Cpa2	carboxypeptidase A2, pancreatic	0.943	0.0228
27455	Itih3	inter-alpha trypsin inhibitor, heavy chain 3	0.907	0.0228
21141			0.652	0.0228
21522	Inadl	InaD-like (Drosophila)	-0.695	0.0228
11909			-0.779	0.0228
5210	Cacul1	CDK2 associated, cullin domain 1	-1.13	0.0228
34600			0.736	0.0229
17025			-0.803	0.0229
24075			-0.752	0.023
12811	Ephb6	Eph receptor B6	-0.707	0.023
26708	Tmsb10	thymosin, beta 10	0.787	0.023
20454			-0.748	0.023
31359	2310034C09Rik	RIKEN cDNA 2310034C09 gene	-0.948	0.0231
13594	Eif2s2	eukaryotic translation initiation factor 2, subunit 2 (beta)	-0.677	0.0231
8932			-0.737	0.0231
23847	Tigar	Trp53 induced glycolysis repulatory phosphatase	-0.905	0.0231
31406			-0.694	0.0231
30383			0.71	0.0232
34430	Prkci	protein kinase C, iota	-0.827	0.0232
41321	Pcp2	Purkinje cell protein 2 (L7)	1.07	0.0232
2548			-0.755	0.0233
41784			0.869	0.0233
2088	Ovol1	ovo like zinc finger 1	-0.673	0.0233
12015			-1.17	0.0233
6392			-0.933	0.0233
16878			-1.12	0.0233
23484			-0.843	0.0234
18318	Ubxn4	UBX domain protein 4	0.716	0.0234
20149			-0.796	0.0234
22974	1700025K24Rik	RIKEN cDNA 1700025K24 gene	-0.711	0.0235
33203	Tcf21	transcription factor 21	-0.75	0.0235
30940	Wnt1	wingless-type MMTV integration site family, member 1	-0.86	0.0236
5050	Tmem119	transmembrane protein 119	-0.786	0.0236
40482	Tbx15	T-box 15	0.787	0.0236
28784	Ltc4s	leukotriene C4 synthase	-0.702	0.0236
38337	Arpc2	actin related protein 2/3 complex, subunit 2	-0.905	0.0236
340	Mitf	microphthalmia-associated transcription factor	-0.692	0.0237
31959			-0.666	0.0238
10914			-0.827	0.0238
31256	Nsg2	neuron specific gene family member 2	0.957	0.0238
38216			0.726	0.0238
14606			-0.712	0.0238
17610	Txndc5	thioredoxin domain containing 5	0.742	0.0238
11724	Hunk	hormonally upregulated Neu-associated kinase	0.774	0.0239
9838			-0.687	0.0239
40023	Ifit1	interferon-induced protein with tetratricopeptide repeats 1	0.748	0.0239
8038			-1.39	0.0239
43008			1.11	0.024
1962	Dzip3	DAZ interacting protein 3, zinc finger	1.04	0.024
32667	Col9a3	collagen, type IX, alpha 3	0.76	0.024
10588	NA	NA	-0.707	0.024
14439	Fam83f	family with sequence similarity 83, member F	-0.855	0.024
14203	Rap1gap	Rap1 GTPase-activating protein	-0.863	0.024
21947	Ets1	E26 avian leukemia oncogene 1, 5' domain	-0.781	0.0241
13217			-0.744	0.0241
34046	Ppp1r12b	protein phosphatase 1, regulatory (inhibitor) subunit 12B	-0.842	0.0241
35558	1700125H03Rik	RIKEN cDNA 1700125H03 gene	-0.974	0.0241
39814			-1.45	0.0241
37888			0.701	0.0242
12720	Mmd2	monocyte to macrophage differentiation-associated 2	0.766	0.0242
42892	Sprr2a3///Sprr2a1	small proline-rich protein 2A3///small proline-rich protein 2A1	1	0.0243
14480	C78653	expressed sequence C78653	-0.699	0.0243
14282	Mvd	mevalonate (diphospho) decarboxylase	-0.658	0.0243
690	Serpinb11	serine (or cysteine) peptidase inhibitor, clade B (ovalbumin), member 11	-0.824	0.0243
27433			-1.13	0.0243
19646	Hbb-bs///Hbb-b2	hemoglobin, beta adult s chain///hemoglobin, beta adult minor chain	-0.785	0.0244
16755			0.835	0.0244
17880			-0.735	0.0244
1828	Marcksl1	MARCKS-like 1	0.775	0.0244
29167			-1.2	0.0244
6630	Capza2	capping protein (actin filament) muscle Z-line, alpha 2	0.789	0.0245
15496	Sh3bgrl	SH3-binding domain glutamic acid-rich protein like	0.761	0.0245
39981			0.735	0.0245
42411			0.88	0.0245
39691	Nynrin	NYN domain and retroviral integrase containing	0.856	0.0246
29199			0.685	0.0246
7601			0.876	0.0246
1553	Sorbs2	sorbin and SH3 domain containing 2	0.683	0.0246
33553	Igfbp5	insulin-like growth factor binding protein 5	-0.846	0.0247
15235			0.81	0.0247
31113	Vstm5	V-set and transmembrane domain containing 5	-0.845	0.0247
29484	Igsf23	immunoglobulin superfamily, member 23	-0.665	0.0247
29255	Gnl2	guanine nucleotide binding protein-like 2 (nucleolar)	0.783	0.0247
19390	Grasp	GRP1 (general receptor for phosphoinositides 1)-associated scaffold protein	-0.729	0.0247
26476			0.743	0.0248
22563	Tex9	testis expressed gene 9	0.713	0.0248
26238			-0.689	0.0248
10112	Rfc5	replication factor C (activator 1) 5	-0.657	0.0248
35903	Nptn	neuroplastin	0.784	0.0248
29440			1.04	0.0249
27848			0.822	0.025
10313			0.781	0.025
40321	Sssca1	Sjogren's syndrome/scleroderma autoantigen 1 homolog (human)	0.746	0.025
5303			-0.857	0.025
25525	Pcolce	procollagen C-endopeptidase enhancer protein	1.23	0.025
22882			0.671	0.0251
20246	1700026H06Rik///Map7	RIKEN cDNA 1700026H06 gene///microtubule-associated protein 7	-0.781	0.0251
19950	Zkscan6	zinc finger with KRAB and SCAN domains 6	-0.675	0.0251
34472	Fcgr3	Fc receptor, IgG, low affinity III	1.01	0.0251
27846			-1.38	0.0251
37569			-0.724	0.0252
8958	Nr1h2	nuclear receptor subfamily 1, group H, member 2	-0.709	0.0252
38108	Ms4a6d	membrane-spanning 4-domains, subfamily A, member 6D	0.913	0.0252
23741	Cited4	Cbp/p300-interacting transactivator, with Glu/Asp-rich carboxy-terminal domain, 4	-0.847	0.0253
12748	Klf4	Kruppel-like factor 4 (gut)	-0.683	0.0253
42844	B3gnt7	UDP-GlcNAc:betaGal beta-1,3-N-acetylglucosaminyltransferase 7	0.911	0.0253
31189			-0.913	0.0253
43053			0.977	0.0253
42816			0.871	0.0253
20990			-1.39	0.0253
6669			-0.796	0.0253
42650			1.18	0.0254
37744			-0.695	0.0254
29719			0.805	0.0254
1266			-0.955	0.0254
14517	Mcur1	mitochondrial calcium uniporter regulator 1	-0.827	0.0255
42463	Msmo1	methylsterol monoxygenase 1	0.839	0.0255
4321			-1.27	0.0255
28564	Tmem57	transmembrane protein 57	0.979	0.0255
14740	Pou3f2	POU domain, class 3, transcription factor 2	-0.693	0.0255
22137	St13	suppression of tumorigenicity 13	0.683	0.0255
22574			-0.667	0.0256
23464			-0.654	0.0256
23187			-0.797	0.0256
24025	Fam49b	family with sequence similarity 49, member B	-0.909	0.0256
35784	Txlna	taxilin alpha	0.77	0.0257
40333	Cald1	caldesmon 1	0.844	0.0257
10365	1700016G14Rik	RIKEN cDNA 1700016G14 gene	-0.902	0.0257
1634	Npas2	neuronal PAS domain protein 2	-0.972	0.0258
34994	Serpinb9c	serine (or cysteine) peptidase inhibitor, clade B, member 9c	-0.92	0.0258
5091			-1.01	0.0258
30817			0.667	0.0259
6797	Aldob	aldolase B, fructose-bisphosphate	0.757	0.0259
11656			0.925	0.0259
26436	Brinp3	bone morphogenetic protein/retinoic acid inducible neural specific 3	-0.66	0.0259
21322	Luc7l2	LUC7-like 2 (S. cerevisiae)	-0.883	0.0259
30074			-0.95	0.0259
13485			-0.808	0.0259
17087			-0.89	0.0259
7337			-1.06	0.026
28239			-0.864	0.026
13415	Pglyrp1	peptidoglycan recognition protein 1	0.742	0.0261
22601			-0.712	0.0261
31114	Sprr2a3///Sprr2a1	small proline-rich protein 2A3///small proline-rich protein 2A1	0.967	0.0261
3923	Aff4	AF4/FMR2 family, member 4	-0.851	0.0261
3017	Trappc11	trafficking protein particle complex 11	0.71	0.0261
16587			-1.36	0.0261
21310	Arpc3	actin related protein 2/3 complex, subunit 3	0.76	0.0262
368			-0.853	0.0262
15446			-0.806	0.0262
36419	Fam174a	family with sequence similarity 174, member A	-0.715	0.0262
30870	Nr1d2	nuclear receptor subfamily 1, group D, member 2	-0.718	0.0262
17275	Cyba	cytochrome b-245, alpha polypeptide	1.07	0.0262
478	Gm3448///Gm3417///Tcte3	predicted gene 3448///predicted gene 3417///t-complex-associated testis expressed 3	-0.955	0.0263
2655			0.899	0.0263
36728			-0.655	0.0263
27995	C80279	expressed sequence C80279	-0.799	0.0263
24064			-0.641	0.0264
41251	Mylk3	myosin light chain kinase 3	0.725	0.0264
38671	Cxcl16	chemokine (C-X-C motif) ligand 16	0.749	0.0264
26511			0.687	0.0264
2581	Ttr	transthyretin	0.887	0.0264
20229	Snx10	sorting nexin 10	0.732	0.0265
24120			-0.784	0.0265
15231			-0.831	0.0265
13173			0.768	0.0265
14889			-0.776	0.0265
10868	Adrb2	adrenergic receptor, beta 2	-0.729	0.0265
22609	C86090	expressed sequence C86090	0.658	0.0265
39724			-0.932	0.0265
38165			-1.02	0.0265
37522			-0.829	0.0266
14485	C79657	expressed sequence C79657	-0.721	0.0266
37382			-0.656	0.0266
40061	Casc4	cancer susceptibility candidate 4	1.36	0.0266
17773	Tmem176b	transmembrane protein 176B	0.727	0.0267
23908	Tomm20	translocase of outer mitochondrial membrane 20 homolog (yeast)	-0.789	0.0267
5380	Eogt///Nfatc2	EGF domain-specific O-linked N-acetylglucosamine (GlcNAc) transferase///nuclear factor of activated T cells, cytoplasmic, calcineurin dependent 2	-0.66	0.0267
3208			0.941	0.0267
23722	Crabp2	cellular retinoic acid binding protein II	-0.764	0.0268
9039	Cers5	ceramide synthase 5	-0.652	0.0268
4847			-0.668	0.0268
2538	Stmn2	stathmin-like 2	0.795	0.0268
36175			-0.837	0.0268
38549			-0.845	0.0269
23502			-0.64	0.0269
10334	Alkbh6	alkB homolog 6	0.767	0.0269
36452			1.01	0.0269
34047			-0.723	0.027
7590			0.761	0.027
23872	Crisp2	cysteine-rich secretory protein 2	-0.83	0.027
25616			0.868	0.027
7261	Renbp	renin binding protein	1.02	0.027
37217	Gap43	growth associated protein 43	0.805	0.0271
39721			0.774	0.0271
14312	Mettl5///Ssb	methyltransferase like 5///Sjogren syndrome antigen B	-0.761	0.0271
19338			-0.654	0.0271
38781			-0.937	0.0271
15832			-0.898	0.0271
24237			-0.988	0.0271
40164			0.7	0.0272
24176	Pusl1	pseudouridylate synthase-like 1	-0.81	0.0272
10783			-1.04	0.0272
17284			-0.755	0.0272
8232			-0.715	0.0273
15741			0.678	0.0273
24200			-0.713	0.0273
21805	Ccnb2	cyclin B2	0.678	0.0273
20856	Osbpl2	oxysterol binding protein-like 2	-0.859	0.0273
653	Arpp21	cyclic AMP-regulated phosphoprotein, 21	0.89	0.0274
5221	Ubac2	ubiquitin associated domain containing 2	-0.9	0.0274
6555			0.741	0.0274
37047			-0.692	0.0274
29911	Zfp57	zinc finger protein 57	0.769	0.0275
5376	Vegfc	vascular endothelial growth factor C	-0.749	0.0275
30710	Arfgef2	ADP-ribosylation factor guanine nucleotide-exchange factor 2 (brefeldin A-inhibited)	-0.719	0.0275
30982			-0.837	0.0275
1026			0.97	0.0275
3678	C78278	expressed sequence C78278	-0.834	0.0275
4820			-1.03	0.0275
19430			0.772	0.0276
30939	Il7r	interleukin 7 receptor	-0.722	0.0276
7878			-0.724	0.0276
14251	Rdx	radixin	-0.89	0.0276
21923	Chchd4	coiled-coil-helix-coiled-coil-helix domain containing 4	-0.772	0.0276
14376	Efnb1	ephrin B1	-0.86	0.0276
12726			-0.667	0.0277
1605	Tnnt3	troponin T3, skeletal, fast	-1.41	0.0277
16125			-0.856	0.0277
41803			0.705	0.0278
19008	C86345	expressed sequence C86345	-0.652	0.0279
4822			-0.926	0.0279
17933			-0.781	0.0279
42152	Parp9	poly (ADP-ribose) polymerase family, member 9	0.754	0.0279
3744			-0.736	0.028
9359			0.806	0.028
19110	Fxyd4	FXYD domain-containing ion transport regulator 4	-0.931	0.028
4596			-1.01	0.028
29418	Fam149a	family with sequence similarity 149, member A	-0.686	0.0281
29822	Pcdh9	protocadherin 9	0.704	0.0281
4604	Gas2l1	growth arrest-specific 2 like 1	-1.11	0.0281
40372			0.72	0.0281
16167			0.991	0.0282
5554	Elovl6	ELOVL family member 6, elongation of long chain fatty acids (yeast)	-0.771	0.0282
19117			-0.696	0.0282
15612	Galnt11///Tspan9	UDP-N-acetyl-alpha-D-galactosamine:polypeptide N-acetylgalactosaminyltransferase 11///tetraspanin 9	-0.759	0.0283
12946			-0.666	0.0283
7324	Depdc7	DEP domain containing 7	0.679	0.0283
356			-1.01	0.0283
43176	Vtn	vitronectin	0.764	0.0283
21449	Sidt2	SID1 transmembrane family, member 2	-1.08	0.0283
14610			-0.636	0.0284
38369			-0.785	0.0284
21225			-0.974	0.0284
3024	Stx7	syntaxin 7	1.1	0.0284
9869			-0.633	0.0285
41930			0.793	0.0285
2850	Nol4	nucleolar protein 4	0.815	0.0285
38143			-1.33	0.0285
3324			-1.09	0.0285
7351			0.675	0.0286
39513			0.714	0.0286
21631			0.668	0.0286
5434	Txndc9	thioredoxin domain containing 9	-0.689	0.0287
20341			-0.738	0.0287
21370	Cilp2	cartilage intermediate layer protein 2	-0.776	0.0287
35516			0.65	0.0288
26802	Unc93b1	unc-93 homolog B1 (C. elegans)	0.724	0.0288
28939			-0.722	0.0288
12955			0.771	0.0288
7143			-0.763	0.0288
9834			-0.721	0.0288
21963			0.672	0.0288
442	Gchfr	GTP cyclohydrolase I feedback regulator	-0.722	0.0288
29628			1.16	0.0289
30138			-0.658	0.0289
28651	Col15a1	collagen, type XV, alpha 1	-0.733	0.0289
3229			0.948	0.0289
21035			-1.33	0.0289
28615			-0.723	0.029
24259	Cd40lg	CD40 ligand	-0.682	0.029
36934	Errfi1	ERBB receptor feedback inhibitor 1	-0.762	0.029
27308			-0.775	0.029
10901	Sh2d3c	SH2 domain containing 3C	1.79	0.029
19620	Cth	cystathionase (cystathionine gamma-lyase)	0.622	0.0291
36068			0.669	0.0291
13425			-0.683	0.0291
23751			-0.81	0.0292
17250	Pak1ip1	PAK1 interacting protein 1	0.837	0.0292
26613	Lyn	LYN proto-oncogene, Src family tyrosine kinase	0.844	0.0293
36009	Fth1	ferritin heavy polypeptide 1	0.816	0.0293
29962	Nuak2	NUAK family, SNF1-like kinase, 2	-0.869	0.0293
35691			-0.715	0.0293
40101			0.703	0.0294
42971	Acss1	acyl-CoA synthetase short-chain family member 1	0.731	0.0294
42870			0.698	0.0295
35127	Dcbld2	discoidin, CUB and LCCL domain containing 2	0.639	0.0295
15795			-1.11	0.0295
35482			1.12	0.0296
42619	Erdr1	erythroid differentiation regulator 1	0.756	0.0296
1337			-0.749	0.0296
27399			0.789	0.0296
30365			0.87	0.0297
28575	Krt71	keratin 71	0.907	0.0297
23218	Arv1	ARV1 homolog, fatty acid homeostasis modulator	-0.733	0.0298
23014	Ms4a6b	membrane-spanning 4-domains, subfamily A, member 6B	1.1	0.0298
8960	Daxx	Fas death domain-associated protein	-0.76	0.0298
26965			0.839	0.0298
14437	Pex11a	peroxisomal biogenesis factor 11 alpha	-0.744	0.0298
25181			-0.827	0.0298
28859	Xrcc3	X-ray repair complementing defective repair in Chinese hamster cells 3	-0.733	0.0299
12959			1.14	0.0299
30979			0.793	0.0299
42853	Lhx6	LIM homeobox protein 6	-0.893	0.0299
25569			-0.961	0.0299
6752	Mafb	v-maf musculoaponeurotic fibrosarcoma oncogene family, protein B (avian)	-0.659	0.03
13348	Spns1	spinster homolog 1	-0.629	0.03
13964			-0.725	0.03
42280			-1.15	0.03
22296	Mfsd1	major facilitator superfamily domain containing 1	-0.684	0.0301
42239			0.803	0.0301
15517			-0.765	0.0301
27195	A930005C09Rik	RIKEN cDNA A930005C09 gene	1.32	0.0301
42810			0.621	0.0302
26168			-0.689	0.0302
32228	Itpkb	inositol 1,4,5-trisphosphate 3-kinase B	-0.713	0.0302
2780			0.862	0.0302
42596	Pisd-ps2///1700024P12Rik///Pisd-ps3	phosphatidylserine decarboxylase, pseudogene 2///RIKEN cDNA 1700024P12 gene///phosphatidylserine decarboxylase, pseudogene 3	0.756	0.0302
23356			-1.11	0.0302
1102	Nefl	neurofilament, light polypeptide	1.11	0.0303
1767			-0.934	0.0303
2673			-0.84	0.0303
6198	Igfbp7	insulin-like growth factor binding protein 7	-1.11	0.0303
32767			0.78	0.0304
22937			1.07	0.0304
3010			0.645	0.0305
13458			0.943	0.0306
15267			0.676	0.0306
13728	Ahsp	alpha hemoglobin stabilizing protein	0.715	0.0306
43063			0.698	0.0306
35961	Ccnb2	cyclin B2	0.656	0.0306
14348			-0.773	0.0306
16831	Srgn	serglycin	1.34	0.0307
28444			-0.938	0.0307
6529			0.77	0.0307
30528			-0.778	0.0307
19931			-1.21	0.0307
27362			-1.31	0.0307
17628			-1.1	0.0308
15421			0.783	0.0308
24995	Igsf5	immunoglobulin superfamily, member 5	-0.666	0.0308
1011	Atf2	activating transcription factor 2	0.82	0.0308
24740			-0.706	0.0308
16300			-0.853	0.0308
20852			-1.12	0.0308
5325			-0.789	0.0309
8357	Ccdc64	coiled-coil domain containing 64	-0.631	0.0309
2707	Plac8	placenta-specific 8	1.2	0.031
30533			-0.65	0.0311
40342	Fam131a	family with sequence similarity 131, member A	0.811	0.0311
34366	1700022F17Rik	RIKEN cDNA 1700022F17 gene	-0.921	0.0311
10633			-0.66	0.0312
20211			0.657	0.0312
7490	Cd200r3	CD200 receptor 3	0.755	0.0312
24833			-1.16	0.0312
10342			0.757	0.0313
18125	Noto	notochord homeobox	-0.641	0.0313
5743			-0.788	0.0313
12558	Ifng	interferon gamma	-0.648	0.0314
22934			-0.669	0.0314
35696	Csrp2	cysteine and glycine-rich protein 2	0.758	0.0314
24263	Dffa	DNA fragmentation factor, alpha subunit	-0.692	0.0314
8815			-0.692	0.0314
27867			0.647	0.0314
12676	Tmem159///4930560O18Rik	transmembrane protein 159///RIKEN cDNA 4930560O18 gene	-0.91	0.0314
40983	5730458M16Rik///Cd302	RIKEN cDNA 5730458M16 gene///CD302 antigen	0.703	0.0314
41401	Usp36	ubiquitin specific peptidase 36	0.734	0.0315
35925			-0.822	0.0315
22443			0.986	0.0315
42625			0.694	0.0316
34710	Mgp	matrix Gla protein	0.649	0.0316
27754			-0.961	0.0316
23762	GRIN2B	glutamate ionotropic receptor NMDA type subunit 2B	-0.632	0.0317
23940			-0.679	0.0317
25806	Bex4	brain expressed X-linked 4	0.701	0.0317
7812	Ctsz	cathepsin Z	0.829	0.0317
8231			-0.789	0.0318
42517	Pnp	purine-nucleoside phosphorylase	0.678	0.0318
27668	Neo1	neogenin	-0.813	0.0318
29826	D5Ertd505e	DNA segment, Chr 5, ERATO Doi 505, expressed	0.709	0.0319
15274			-0.786	0.0319
1025	4930562C15Rik	RIKEN cDNA 4930562C15 gene	-1.04	0.0319
34416	Ccdc146	coiled-coil domain containing 146	1.05	0.0319
14748	Pou3f2	POU domain, class 3, transcription factor 2	-0.768	0.032
29399			0.684	0.032
28936			0.74	0.032
14466	Mrps25	mitochondrial ribosomal protein S25	0.879	0.032
34052	C2dat1///Camk2d	CAMK2D associated transcript 1///calcium/calmodulin-dependent protein kinase II, delta	-1.02	0.0321
20497			-0.728	0.0321
21060			1.27	0.0321
38385	Srl	sarcalumenin	-1.05	0.0322
30965	Ngef	neuronal guanine nucleotide exchange factor	-0.788	0.0322
17194	C79927	expressed sequence C79927	-0.731	0.0322
28992	Caly	calcyon neuron-specific vesicular protein	0.789	0.0322
37061	Kank4	KN motif and ankyrin repeat domains 4	-0.79	0.0322
26123			0.776	0.0323
17801	Fam84a	family with sequence similarity 84, member A	-0.677	0.0323
16415	Zfp598	zinc finger protein 598	0.672	0.0323
22256	Car1	carbonic anhydrase 1	0.636	0.0323
31574			-0.641	0.0324
1400	March5	membrane-associated ring finger (C3HC4) 5	-0.618	0.0324
3832	Prx	periaxin	-0.634	0.0324
5816			-0.749	0.0324
15040	Rpl39	ribosomal protein L39	0.791	0.0324
19066	Dnah7c	dynein, axonemal, heavy chain 7C	-0.65	0.0324
9924	Cdhr5	cadherin-related family member 5	0.831	0.0324
10542			0.94	0.0324
14742			-0.771	0.0325
14206	Lce1h	late cornified envelope 1H	-0.629	0.0325
26478			-0.678	0.0325
6956	Akr1e1	aldo-keto reductase family 1, member E1	0.788	0.0325
39437	Airn	antisense Igf2r RNA	-0.936	0.0325
27555			1.11	0.0325
3868	Dhcr24	24-dehydrocholesterol reductase	-0.672	0.0326
12081			-0.681	0.0326
28291	Tctex1d4	Tctex1 domain containing 4	-0.945	0.0326
17048			-0.669	0.0327
19726			-0.787	0.0327
5249	Wbscr16	Williams-Beuren syndrome chromosome region 16 homolog (human)	-0.907	0.0327
35626			-0.995	0.0327
34648	Gngt2	guanine nucleotide binding protein (G protein), gamma transducing activity polypeptide 2	0.744	0.0327
16830			0.656	0.0328
18888			-0.65	0.0328
42060	Cryzl1	crystallin, zeta (quinone reductase)-like 1	1.02	0.0329
41438			0.919	0.0329
1017	Csnk1e	casein kinase 1, epsilon	0.649	0.033
12312	Secisbp2l	SECIS binding protein 2-like	-0.667	0.033
27873	1110001M07Rik///Smad2	RIKEN cDNA 1110001M07 gene///SMAD family member 2	-0.962	0.033
30195	Mta1	metastasis associated 1	-0.68	0.0331
42582	Rmst	rhabdomyosarcoma 2 associated transcript (non-coding RNA)	0.774	0.0331
43122			0.61	0.0331
10837	Rrbp1	ribosome binding protein 1	0.659	0.0331
2621	Dcx	doublecortin	1.01	0.0331
40401			0.713	0.0332
38035	Tmcc2	transmembrane and coiled-coil domains 2	-1.26	0.0332
5473			-1.67	0.0332
17905	H2-DMb1	histocompatibility 2, class II, locus Mb1	0.689	0.0333
19734			-0.705	0.0334
10212	Rac2	RAS-related C3 botulinum substrate 2	0.928	0.0334
28249			0.975	0.0334
8724	Slc16a11	solute carrier family 16 (monocarboxylic acid transporters), member 11	-0.73	0.0334
38062	Exoc6b	exocyst complex component 6B	-0.697	0.0334
29593	C1qa	complement component 1, q subcomponent, alpha polypeptide	0.799	0.0335
36098			0.67	0.0335
30952	Cdkn2b	cyclin-dependent kinase inhibitor 2B (p15, inhibits CDK4)	-0.868	0.0335
8442	Scn4b	sodium channel, type IV, beta	-0.889	0.0335
23334			-0.681	0.0335
25438			0.672	0.0336
30775			-0.634	0.0336
39409	Pex3	peroxisomal biogenesis factor 3	-0.983	0.0336
28611	Myh7b///Trpc4ap	myosin, heavy chain 7B, cardiac muscle, beta///transient receptor potential cation channel, subfamily C, member 4 associated protein	-0.644	0.0337
774	Khdrbs1	KH domain containing, RNA binding, signal transduction associated 1	-0.716	0.0337
34959	Clps	colipase, pancreatic	1.03	0.0337
22938	Trpc1	transient receptor potential cation channel, subfamily C, member 1	-1.28	0.0337
18300	Cenpe	centromere protein E	0.635	0.0338
33508	Ccdc3	coiled-coil domain containing 3	1.28	0.0338
24280			-0.697	0.0339
14490	C80831	expressed sequence C80831	-0.703	0.0339
2324			-0.837	0.0339
6796	Ptpn18	protein tyrosine phosphatase, non-receptor type 18	0.8	0.034
18974			-0.69	0.034
25860			0.829	0.034
23171	Crp	C-reactive protein, pentraxin-related	0.815	0.034
1756			-0.886	0.034
42154	Slc5a1	solute carrier family 5 (sodium/glucose cotransporter), member 1	-0.792	0.034
42637	Ttc17	tetratricopeptide repeat domain 17	0.724	0.034
14153	Nop9	NOP9 nucleolar protein	0.661	0.0341
37761	Gsn	gelsolin	-0.789	0.0341
30748			-0.685	0.0342
28140			0.64	0.0342
34324			-1.15	0.0342
16173			-1.05	0.0342
41404			0.673	0.0343
34865	Pde4dip	phosphodiesterase 4D interacting protein (myomegalin)	-0.921	0.0343
42687			0.742	0.0343
33908	Mylpf	myosin light chain, phosphorylatable, fast skeletal muscle	-0.835	0.0343
41950			0.743	0.0343
38160			-1.19	0.0343
31659			-0.731	0.0344
12801			-0.838	0.0344
37378	Rnf32	ring finger protein 32	0.81	0.0344
25896			-0.905	0.0345
4641			-0.726	0.0345
1726			-0.896	0.0345
11506	Retnla	resistin like alpha	-0.716	0.0346
13609			0.692	0.0346
22175			0.631	0.0346
39281			-0.698	0.0346
466			-0.642	0.0347
38237	2010106E10Rik	RIKEN cDNA 2010106E10 gene	-1.08	0.0347
43064			0.601	0.0348
15643	Dgat2	diacylglycerol O-acyltransferase 2	-0.644	0.0348
25534	Cttnbp2	cortactin binding protein 2	-0.804	0.0348
16370			-0.805	0.0348
37907			-0.995	0.0348
2485			-0.713	0.0349
31140	Srsf2	serine/arginine-rich splicing factor 2	-0.779	0.0349
24683			0.907	0.0349
42956	Gm10252///Ftl1	predicted gene 10252///ferritin light polypeptide 1	0.735	0.0349
367			-0.868	0.0349
40634	Zranb1///Ctbp2	zinc finger, RAN-binding domain containing 1///C-terminal binding protein 2	-0.775	0.0349
15914	Gnai3	guanine nucleotide binding protein (G protein), alpha inhibiting 3	-0.743	0.0349
14150	Plaur	plasminogen activator, urokinase receptor	-0.805	0.0349
28660	Abcd1	ATP-binding cassette, sub-family D (ALD), member 1	0.703	0.035
42222			-1.06	0.035
7560			1.36	0.035
41034			-0.836	0.0351
31385			0.667	0.0352
22865			0.599	0.0352
19270	Sox2	SRY (sex determining region Y)-box 2	-0.656	0.0352
34491			0.617	0.0352
19363			-0.673	0.0353
34008			-0.718	0.0353
35621			0.748	0.0353
9358			0.806	0.0353
16185	Itga7	integrin alpha 7	1.03	0.0353
42462	Sord	sorbitol dehydrogenase	0.745	0.0354
30050			-0.725	0.0354
30458			-1.05	0.0354
42774	Rsph9	radial spoke head 9 homolog (Chlamydomonas)	0.653	0.0354
34039	Clec16a	C-type lectin domain family 16, member A	-0.843	0.0354
23727	Gm19935	predicted gene, 19935	-1.06	0.0354
40307	Etfb///Vsig10l	electron transferring flavoprotein, beta polypeptide///V-set and immunoglobulin domain containing 10 like	0.678	0.0355
32353			-0.606	0.0355
26320	Nlgn2	neuroligin 2	-0.768	0.0355
9504	Atp5e	ATP synthase, H+ transporting, mitochondrial F1 complex, epsilon subunit	0.63	0.0356
10784	Nr1i2	nuclear receptor subfamily 1, group I, member 2	0.828	0.0356
13845			0.71	0.0356
22808	Desi1	desumoylating isopeptidase 1	-0.835	0.0357
41746			0.728	0.0357
11399	Naa10	N(alpha)-acetyltransferase 10, NatA catalytic subunit	0.674	0.0357
23505			-0.632	0.0357
28603			-0.835	0.0358
42806			0.643	0.0359
36807			1.09	0.0359
2176			-0.795	0.0359
42970	Mrpl49	mitochondrial ribosomal protein L49	0.669	0.0359
41058	Rab39b	RAB39B, member RAS oncogene family	0.73	0.036
30155	Fam204a///4933412A08Rik	family with sequence similarity 204, member A///RIKEN cDNA 4933412A08 gene	-0.705	0.0361
41348			0.745	0.0361
13187	2310065H11Rik///2310057J18Rik	RIKEN cDNA 2310065H11 gene///RIKEN cDNA 2310057J18 gene	-0.824	0.0361
19586			-0.648	0.0361
42829			0.814	0.0361
40967			0.755	0.0361
30950			-0.85	0.0361
369			1.05	0.0361
6177	Cenpu	centromere protein U	0.812	0.0361
19892	Oxsm	3-oxoacyl-ACP synthase, mitochondrial	-0.624	0.0362
10775			-0.599	0.0362
28780	Elp4///Pax6	elongator acetyltransferase complex subunit 4///paired box 6	-0.831	0.0362
29659	Bcl2a1c	B cell leukemia/lymphoma 2 related protein A1c	0.629	0.0363
4734	Gc	group specific component	0.886	0.0363
40064	Mmd2	monocyte to macrophage differentiation-associated 2	0.715	0.0363
33324	Cyb5b	cytochrome b5 type B	-0.757	0.0363
36697	Timm8b	translocase of inner mitochondrial membrane 8B	0.816	0.0363
35016	Rpl8	ribosomal protein L8	-0.764	0.0363
23763			-0.643	0.0363
28760	Ccl7	chemokine (C-C motif) ligand 7	-0.942	0.0363
10930	Pik3r1	phosphatidylinositol 3-kinase, regulatory subunit, polypeptide 1 (p85 alpha)	-0.618	0.0364
35053			-0.694	0.0364
42903	Cep72	centrosomal protein 72	0.744	0.0364
32026			0.716	0.0364
28879	Ska2	spindle and kinetochore associated complex subunit 2	0.647	0.0364
23674	4930509E16Rik	RIKEN cDNA 4930509E16 gene	-0.642	0.0364
5252	Atp2a2	ATPase, Ca++ transporting, cardiac muscle, slow twitch 2	-0.838	0.0364
8855			-0.722	0.0364
15675			-0.752	0.0365
23525			-0.602	0.0365
19650	Stard8	START domain containing 8	-0.651	0.0365
30070			0.616	0.0365
4942	Chp2	calcineurin-like EF hand protein 2	-0.839	0.0365
27906	Rpl41	ribosomal protein L41	0.676	0.0365
27679			1.13	0.0365
20959			-0.732	0.0366
37410	Hdlbp	high density lipoprotein (HDL) binding protein	0.764	0.0366
24222	Rhox9	reproductive homeobox 9	-0.67	0.0366
681			0.633	0.0366
21419			0.745	0.0366
8900			-0.61	0.0366
42684			0.645	0.0366
42362			-0.855	0.0366
24757			-0.699	0.0367
20161			0.843	0.0367
30756			0.787	0.0368
14890			-0.678	0.0369
13916			0.819	0.0369
7342			-1.32	0.0369
25091	Ccl2	chemokine (C-C motif) ligand 2	1.01	0.0369
25366	Golga3	golgi autoantigen, golgin subfamily a, 3	-1.08	0.0369
18694			-0.606	0.037
12668	C77027	expressed sequence C77027	-0.808	0.037
2483			0.706	0.037
22141			0.797	0.0371
18691	Lgalsl	lectin, galactoside binding-like	-0.617	0.0371
34854			-0.782	0.0371
37162	Bves	blood vessel epicardial substance	-0.708	0.0372
12485	Fbn2	fibrillin 2	0.725	0.0372
23605			-0.906	0.0372
22821	Bet1l	Bet1 golgi vesicular membrane trafficking protein like	-0.674	0.0372
15646			-0.662	0.0372
13424	Flt1	FMS-like tyrosine kinase 1	-0.606	0.0372
39775	Dusp26	dual specificity phosphatase 26 (putative)	0.613	0.0372
43092	Lrpap1	low density lipoprotein receptor-related protein associated protein 1	0.636	0.0373
41473	Stard5	StAR-related lipid transfer (START) domain containing 5	1.02	0.0373
31898			0.675	0.0373
16849			0.627	0.0373
37597			-0.778	0.0373
3922			-0.681	0.0373
42785			0.737	0.0373
5428	Ccdc97	coiled-coil domain containing 97	0.916	0.0373
6448	Nudt15	nudix (nucleoside diphosphate linked moiety X)-type motif 15	1.02	0.0373
37191			-0.695	0.0374
19842			-0.593	0.0374
23819	Scamp2	secretory carrier membrane protein 2	-0.709	0.0374
19372	Dusp13	dual specificity phosphatase 13	-0.664	0.0374
12220	Serpini2	serine (or cysteine) peptidase inhibitor, clade I, member 2	0.961	0.0374
25138			-2.08	0.0374
35440	Nxph4	neurexophilin 4	-0.651	0.0375
702	Alox12b	arachidonate 12-lipoxygenase, 12R type	-0.625	0.0375
1537			1.1	0.0375
6417	Prpf4	pre-mRNA processing factor 4	0.954	0.0375
34011	Pgc	progastricsin (pepsinogen C)	-0.761	0.0376
31021	Acpp	acid phosphatase, prostate	-0.897	0.0376
31275	Igfbp5	insulin-like growth factor binding protein 5	-0.76	0.0376
40747	Sqrdl	sulfide quinone reductase-like (yeast)	4.06	0.0376
30386	Arid2	AT rich interactive domain 2 (ARID, RFX-like)	-0.871	0.0377
39689			0.765	0.0377
5305			-0.868	0.0377
39019			0.644	0.0377
9772	Mark1	MAP/microtubule affinity regulating kinase 1	-0.667	0.0377
19013			1.15	0.0377
28213			-0.93	0.0377
30382			-0.634	0.0378
2610	Fzd3	frizzled class receptor 3	-0.74	0.0378
24032			-0.604	0.0378
24758			-0.914	0.0378
6409	Rasa3	RAS p21 protein activator 3	1.05	0.0378
29085			0.669	0.0379
30927	Tmem218	transmembrane protein 218	-0.794	0.0379
5742	Entpd1	ectonucleoside triphosphate diphosphohydrolase 1	-0.893	0.0379
39223			-0.966	0.0379
25304	C85546	expressed sequence C85546	-0.951	0.0379
16627	Kcnk7	potassium channel, subfamily K, member 7	-0.766	0.038
13396			0.967	0.038
37763	Ccl3	chemokine (C-C motif) ligand 3	0.698	0.0381
23580	Ccdc186	coiled-coil domain containing 186	-0.634	0.0381
27349			0.894	0.0381
42265	Prf1	perforin 1 (pore forming protein)	0.805	0.0381
23494			-0.644	0.0382
31871			-0.648	0.0382
12970			-0.766	0.0382
20563			-0.634	0.0382
40485	Egfl6	EGF-like-domain, multiple 6	0.64	0.0382
34485			-1.03	0.0382
31838	Tmem18	transmembrane protein 18	-1.01	0.0382
15527	Bnc1	basonuclin 1	-0.717	0.0383
3955			-0.597	0.0383
34279	Erdr1	erythroid differentiation regulator 1	-0.938	0.0384
5925			-0.665	0.0384
23170	Serpinc1	serine (or cysteine) peptidase inhibitor, clade C (antithrombin), member 1	0.68	0.0384
29182			-0.705	0.0384
41554	Ccdc92b	coiled-coil domain containing 92B	0.649	0.0384
22389	Samhd1	SAM domain and HD domain, 1	0.735	0.0384
35540			-0.762	0.0385
25028	Zfp658	zinc finger protein 658	-0.692	0.0385
26823			-0.813	0.0385
2782			1.1	0.0386
34791			-0.96	0.0386
14165	Ovol1	ovo like zinc finger 1	-0.808	0.0387
6273			-0.597	0.0387
34553			1.12	0.0387
13011			-0.632	0.0387
20795			-0.698	0.0388
38459			-0.921	0.0388
32347			-0.799	0.0388
6471	AU015621	expressed sequence AU015621	0.774	0.0389
12651	Ddx21	DEAD (Asp-Glu-Ala-Asp) box polypeptide 21	-0.603	0.0389
5914	Tm9sf3	transmembrane 9 superfamily member 3	-0.867	0.0389
42034			0.828	0.0389
23915	St6galnac2	ST6 (alpha-N-acetyl-neuraminyl-2,3-beta-galactosyl-1,3)-N-acetylgalactosaminide alpha-2,6-sialyltransferase 2	-0.758	0.0389
23633			-0.779	0.039
7631			0.8	0.039
2758	Zfp638	zinc finger protein 638	0.939	0.039
26631			0.624	0.039
13218	Phyhipl	phytanoyl-CoA hydroxylase interacting protein-like	-0.64	0.039
30143	Dgka	diacylglycerol kinase, alpha	-0.726	0.039
38877	Atp6v1b2	ATPase, H+ transporting, lysosomal V1 subunit B2	-0.854	0.039
14230			-0.656	0.039
24738	Mtg2	mitochondrial ribosome associated GTPase 2	-1.24	0.039
8070	Ocln	occludin	-0.597	0.0391
1669			-0.605	0.0391
36633			0.67	0.0391
40564	Otx2	orthodenticle homeobox 2	0.683	0.0392
40514			0.918	0.0392
23507			-0.598	0.0393
7303	Cox6b2	cytochrome c oxidase subunit VIb polypeptide 2	0.762	0.0393
31010			-0.904	0.0393
15816	Cela1	chymotrypsin-like elastase family, member 1	0.637	0.0393
2706	Peg10	paternally expressed 10	1.08	0.0394
2546	Ndufa11	NADH dehydrogenase (ubiquinone) 1 alpha subcomplex 11	-0.666	0.0394
30179	Cst12	cystatin 12	-0.649	0.0394
14528			-0.677	0.0395
8505			-0.648	0.0395
16540	4930567H12Rik///Cdkn1a	RIKEN cDNA 4930567H12 gene///cyclin-dependent kinase inhibitor 1A (P21)	-0.608	0.0395
33258	Ppard	peroxisome proliferator activator receptor delta	0.641	0.0395
2602			-0.726	0.0395
1840			0.804	0.0395
32204			-0.718	0.0396
7002	Fhl2	four and a half LIM domains 2	0.69	0.0396
42347			0.921	0.0396
19756			0.589	0.0397
21451			-0.676	0.0397
39219	Cyp2d34	cytochrome P450, family 2, subfamily d, polypeptide 34	0.627	0.0397
17439	Atp2a2	ATPase, Ca++ transporting, cardiac muscle, slow twitch 2	-0.841	0.0397
28493			0.59	0.0398
39478	Flot1	flotillin 1	0.634	0.0398
3105			0.852	0.0398
39511	Rbbp4	retinoblastoma binding protein 4	-0.625	0.0398
1747			-1.03	0.0398
19044			-0.593	0.0399
22076			-0.599	0.04
28803	Sept10	septin 10	0.642	0.04
25559			1	0.04
17040			-0.648	0.0401
7935			0.913	0.0401
31986	Stard10	START domain containing 10	-1.23	0.0401
7936	Colq	collagen-like tail subunit (single strand of homotrimer) of asymmetric acetylcholinesterase	0.673	0.0402
28581			-0.738	0.0402
11728			0.86	0.0402
19042			-0.597	0.0402
41515			2.28	0.0402
2159			1.55	0.0403
10701			0.715	0.0403
1761			-1.15	0.0403
15701			0.938	0.0403
29314	Klk1	kallikrein 1	0.67	0.0403
13248	Ube2h	ubiquitin-conjugating enzyme E2H	-0.681	0.0403
19400	B3galt4	UDP-Gal:betaGlcNAc beta 1,3-galactosyltransferase, polypeptide 4	-0.685	0.0403
40597	Zfp276	zinc finger protein (C2H2 type) 276	-0.816	0.0403
25085	Myeov2	myeloma overexpressed 2	0.781	0.0404
22744			0.797	0.0405
11803	Cdh1	cadherin 1	-0.629	0.0405
20603	Gja1	gap junction protein, alpha 1	-0.767	0.0405
36656			0.772	0.0405
2370			0.747	0.0406
42185			-0.858	0.0406
38835			-0.682	0.0406
28396	Cuta	cutA divalent cation tolerance homolog	0.596	0.0406
40381	Car2	carbonic anhydrase 2	0.665	0.0406
4215	Alox5ap	arachidonate 5-lipoxygenase activating protein	0.898	0.0406
2952			-0.622	0.0407
6842			-0.913	0.0407
18209	LOC102641613///H2-K1	H-2 class I histocompatibility antigen, D-D alpha chain///histocompatibility 2, K1, K region	0.662	0.0407
15370			-0.773	0.0407
22570			-1.01	0.0407
12938			-0.627	0.0408
9385			0.814	0.0408
17397	Speg	SPEG complex locus	0.677	0.0409
21122	NA	NA	-0.623	0.0409
23744	Wnt1	wingless-type MMTV integration site family, member 1	-0.81	0.0409
6957	Xlr3b	X-linked lymphocyte-regulated 3B	0.639	0.0409
10569			0.734	0.0409
20898			-0.95	0.041
12545			-0.596	0.041
43138			0.643	0.041
41749			-0.762	0.0411
830			-0.678	0.0411
13457			0.984	0.0411
4511	Tex261	testis expressed gene 261	-0.687	0.0411
24649			1.16	0.0411
16274	Slc26a10	solute carrier family 26, member 10	-1.22	0.0411
18845			-0.608	0.0412
9489	Tlcd1	TLC domain containing 1	-0.601	0.0412
42146			0.857	0.0412
34219			-0.752	0.0413
32243	Nsg1	neuron specific gene family member 1	0.611	0.0413
34700	Ing5	inhibitor of growth family, member 5	-0.66	0.0413
37628	Dok5	docking protein 5	0.886	0.0413
10474			0.769	0.0414
30437	Wrnip1	Werner helicase interacting protein 1	-0.585	0.0415
18993			-0.633	0.0415
23328			-0.629	0.0415
8726			-0.81	0.0415
22593	Dsg2	desmoglein 2	-0.763	0.0416
1750			-0.982	0.0416
31126			-0.777	0.0416
21955			1.13	0.0416
181	Vps37a	vacuolar protein sorting 37A	-0.906	0.0416
15239			-0.615	0.0416
18332			0.705	0.0416
29087	Aox3	aldehyde oxidase 3	0.621	0.0417
23436			-0.59	0.0418
35497			-0.649	0.0418
7505	Tmem256	transmembrane protein 256	0.694	0.0418
28394			0.857	0.0419
22987	Ins1	insulin I	0.855	0.0419
23956	Irgm2	immunity-related GTPase family M member 2	1.13	0.0419
4581			-1.03	0.0419
31443			-1.06	0.042
39392	Lysmd2	LysM, putative peptidoglycan-binding, domain containing 2	-0.719	0.042
34709	Rnase1	ribonuclease, RNase A family, 1 (pancreatic)	0.614	0.042
32373			-0.719	0.042
880			-0.698	0.042
2121	Skp1a	S-phase kinase-associated protein 1A	0.655	0.0421
15842	Gk5	glycerol kinase 5 (putative)	-0.974	0.0421
13517			-0.908	0.0421
9872	Pon2	paraoxonase 2	-0.611	0.0422
1158			-0.73	0.0422
8928			-0.579	0.0422
18048	Gm10252///Ftl1	predicted gene 10252///ferritin light polypeptide 1	0.798	0.0422
17060	Ccnf	cyclin F	-0.628	0.0422
4185	Cdh1	cadherin 1	-0.667	0.0422
32367			0.663	0.0422
16148			-0.943	0.0422
34355	Ddx46	DEAD (Asp-Glu-Ala-Asp) box polypeptide 46	-0.989	0.0422
5021			-0.692	0.0424
30494	Gsn	gelsolin	-0.841	0.0424
26211	Kcnn4	potassium intermediate/small conductance calcium-activated channel, subfamily N, member 4	0.83	0.0424
41118			0.824	0.0425
40977			0.716	0.0425
5322	Slc7a3	solute carrier family 7 (cationic amino acid transporter, y+ system), member 3	-0.769	0.0425
12146	9030025P20Rik///Gm3255///Ermard	RIKEN cDNA 9030025P20 gene///predicted gene 3255///ER membrane associated RNA degradation	0.581	0.0425
35577			-0.605	0.0425
29540	Ntm	neurotrimin	0.764	0.0425
36170			0.726	0.0426
7340	Gm21685///Entpd4	predicted gene, 21685///ectonucleoside triphosphate diphosphohydrolase 4	-0.73	0.0426
22180			-0.64	0.0426
4723			-0.772	0.0427
10897	Cpa1	carboxypeptidase A1, pancreatic	0.708	0.0427
25989			0.662	0.0427
4448			0.913	0.0427
11810			-0.791	0.0428
40839	Gusb///Aebp1	glucuronidase, beta///AE binding protein 1	0.655	0.0428
19554	Wfdc2	WAP four-disulfide core domain 2	0.644	0.0429
41924			-0.944	0.0429
14181			-0.727	0.043
16510	Col5a2	collagen, type V, alpha 2	0.675	0.043
4961			-0.655	0.043
23120	Dap3	death associated protein 3	-0.816	0.043
32778			-0.908	0.0431
26978			-0.822	0.0431
30534			-0.656	0.0431
16542			-0.814	0.0432
649	Tor1aip2	torsin A interacting protein 2	-0.948	0.0432
17505			0.574	0.0432
3203	Cmtr1///Ccdc167	cap methyltransferase 1///coiled-coil domain containing 167	0.691	0.0432
41718	Svil	supervillin	0.675	0.0432
36619	Nap1l5	nucleosome assembly protein 1-like 5	0.66	0.0432
35549	Map2k3os	mitogen-activated protein kinase kinase 3, opposite strand	-0.7	0.0433
20338	Rras2	related RAS viral (r-ras) oncogene 2	-0.741	0.0433
24070	Tob1	transducer of ErbB-2.1	-0.644	0.0433
42792	Tm4sf20	transmembrane 4 L six family member 20	0.811	0.0433
4319			-0.784	0.0433
39831			0.646	0.0433
15736	Tmem236	transmembrane protein 236	-0.684	0.0434
36280	Gtf2i	general transcription factor II I	1.16	0.0434
10400	Kdf1	keratinocyte differentiation factor 1	-1.01	0.0435
38184			0.791	0.0436
32270	Tagln3	transgelin 3	0.579	0.0436
32458			0.68	0.0436
10954	Dctd	dCMP deaminase	0.893	0.0436
14476	C78513	EST C78513	-0.712	0.0436
1713	Gzmb	granzyme B	-0.579	0.0437
43182	Il16	interleukin 16	0.903	0.0438
16097			-0.814	0.0438
2144			-1.14	0.0438
18846			0.618	0.0438
4253			-0.773	0.0438
13589			-0.986	0.0438
31819	Usp53	ubiquitin specific peptidase 53	-0.827	0.0439
17652			-0.916	0.0439
11450			-0.664	0.0439
5149			-0.962	0.0439
27767			1.06	0.0439
18619			-0.736	0.044
17956			-0.666	0.044
25341			-1.2	0.044
15642			-0.678	0.0441
25714	Ifngr1	interferon gamma receptor 1	0.62	0.0441
16813	Ctsz	cathepsin Z	0.802	0.0441
2815	Ifrd1	interferon-related developmental regulator 1	1.07	0.0441
27963			-1.05	0.0442
17698	Atp5j2	ATP synthase, H+ transporting, mitochondrial F0 complex, subunit F2	0.602	0.0442
15825			0.699	0.0442
36359			1.25	0.0442
27682			-0.993	0.0442
34043	Cend1	cell cycle exit and neuronal differentiation 1	0.719	0.0443
18338	S100a3	S100 calcium binding protein A3	0.672	0.0443
24892	Krtap4-7	keratin associated protein 4-7	0.962	0.0443
23234	Hspa1a	heat shock protein 1A	-0.776	0.0443
40650	Tmem165	transmembrane protein 165	0.761	0.0444
40880			0.605	0.0445
1766			0.803	0.0445
30343			-0.644	0.0445
15963	Mboat2	membrane bound O-acyltransferase domain containing 2	-0.58	0.0445
6282			-0.575	0.0445
11783	Bag3	BCL2-associated athanogene 3	-1.2	0.0445
35633			-0.875	0.0446
35263	Ccdc146	coiled-coil domain containing 146	-0.608	0.0446
8559	Tchh	trichohyalin	1.09	0.0446
[truncated: 220 more rows]
