# Supplementary material for: Prioritization of genes involved in endothelial cell apoptosis by their implication in lymphedema using an analysis of associative gene networks with ANDSystem
Source: BMC Med Genomics. 2019 Mar 13;12(Suppl 2):47. doi: 10.1186/s12920-019-0492-9 (PMC6417156; doi:10.1186/s12920-019-0492-9)
Supplement: Supplementary file 14 — Table S14. Interactions of top 10 most promising candidate genes with genes/proteins associated with lymphedema. (XLSX 173 kb) [file 12920_2019_492_MOESM14_ESM.xlsx]

## Sheet: KDR
IntId	IntSchema	IntType	IntLinks	Sentences	ObjId1	ObjType1	ObjName1	ObjSymonyms1	ObjLinks1	ObjId2	ObjType2	ObjName2	ObjSymonyms2	ObjLinks2
44894380	KDR -<> KDR	expression regulation	Pubmed 2002:12549858;	A monoclonal antibody that blocks VEGF binding to <b>VEGFR2</b> (KDR/Flk-1) inhibits vascular expression of <b>Flk-1</b> and tumor growth in an orthotopic human breast cancer model.[Pubmed 2002:12549858];	521322	Protein	KDR	CD309 antigen;EC 2.7.10.1;Fetal liver kinase 1;FLK-1;FLK1;KDR;Kinase insert domain receptor;Protein-tyrosine kinase receptor flk-1;Vascular endothelial growth factor receptor 2;VEGFR-2;VEGFR2;VGFR2;cd-309;CD309;fetal liver kinase-1;flk 1;flk i;flk- 1;kdr -type;kdr-type;kinase domain insert receptor;kinase insert-domain receptor;kinase-insert domain receptor;receptor 2 of vascular endothelial grow…	SWISSPROT_AC:P35968;SWISSPROT_ID:VGFR2_HUMAN;EMBL:AC021220;EMBL:AC111194;EMBL:AF035121;EMBL:AF063658;EMBL:BC131822;EMBL:EU826563;EMBL:FJ899739;EMBL:L04947;EMBL:X61656;EMBL:X89776;RefSeq:NP_002244.1;ProteinModelPortal:P35968;STRING:9606.ENSP00000263923;SWISSPROT_AC_OLD:A2RRS0;SWISSPROT_AC_OLD:B5A925;SWISSPROT_AC_OLD:C5IFA0;SWISSPROT_AC_OLD:O60723;SWISSPROT_AC_OLD:Q14178;SMR:P35968;GeneID:3791;KEGG…	4342907	Gene	KDR	CD309;FLK1;KDR;kinase insert domain receptor;VEGFR;VEGFR2;cd-309;CD309 antigen;EC 2.7.10.1;Fetal liver kinase 1;fetal liver kinase-1;flk 1;flk i;flk- 1;FLK-1;kdr -type;kdr-type;kinase domain insert receptor;kinase insert-domain receptor;kinase-insert domain receptor;Protein-tyrosine kinase receptor flk-1;receptor 2 of vascular endothelial growth factor;receptor kinase insert domain;receptor kinas…	SWISSPROT_AC:P35968;SWISSPROT_ID:VGFR2_HUMAN;GeneID:3791;Ensembl:ENSG00000128052;HGNC:HGNC:6307;MIM:191306;Vega:OTTHUMG00000128734;protein_accession:AAA59459.1;protein_accession:AAB88005.1;protein_accession:AAC16450.1;protein_accession:AAI31823.1;protein_accession:ACF47599.1;protein_accession:ACR78514.1;protein_accession:AKN45942.1;protein_accession:AKN45943.1;protein_accession:AKN45944.1;protein…
15863532	KDR -- VEGFC	association	Pubmed 2001:11282897;Pubmed 2002:11824969;Pubmed 2015:25777822;Pubmed 2011:22038228;	Immunohistochemical analysis showed that <b>VEGF-C</b> upregulated <b>VEGFR-2</b> and VEGFR-3 expression and VEGF upregulated VEGFR-2 expression at 4 days after injection.[Pubmed 2001:11282897];The prototype VEGF binds VEGF receptor (VEGFR)-1 and VEGFR-2 and is angiogenic, whereas <b>VEGF-C</b>, which binds to <b>VEGFR-2</b> and VEGFR-3, is either angiogenic or lymphangiogenic in different assays…	521322	Protein	KDR	CD309 antigen;EC 2.7.10.1;Fetal liver kinase 1;FLK-1;FLK1;KDR;Kinase insert domain receptor;Protein-tyrosine kinase receptor flk-1;Vascular endothelial growth factor receptor 2;VEGFR-2;VEGFR2;VGFR2;cd-309;CD309;fetal liver kinase-1;flk 1;flk i;flk- 1;kdr -type;kdr-type;kinase domain insert receptor;kinase insert-domain receptor;kinase-insert domain receptor;receptor 2 of vascular endothelial grow…	SWISSPROT_AC:P35968;SWISSPROT_ID:VGFR2_HUMAN;EMBL:AC021220;EMBL:AC111194;EMBL:AF035121;EMBL:AF063658;EMBL:BC131822;EMBL:EU826563;EMBL:FJ899739;EMBL:L04947;EMBL:X61656;EMBL:X89776;RefSeq:NP_002244.1;ProteinModelPortal:P35968;STRING:9606.ENSP00000263923;SWISSPROT_AC_OLD:A2RRS0;SWISSPROT_AC_OLD:B5A925;SWISSPROT_AC_OLD:C5IFA0;SWISSPROT_AC_OLD:O60723;SWISSPROT_AC_OLD:Q14178;SMR:P35968;GeneID:3791;KEGG…	4345854	Gene	VEGFC	Flt4-L;LMPH1D;vascular endothelial growth factor C;VEGFC;VRP;c-vegf;Flt4 ligand;ligand of flt4;vascular endothelial growth factor related protein;vascular endothelial growth factor type c;vascular endothelial growth factor-c;Vascular endothelial growth factor-related protein;vegf c;vegf type c;vegf- c;VEGF-C;	SWISSPROT_AC:P49767;SWISSPROT_ID:VEGFC_HUMAN;GeneID:7424;Ensembl:ENSG00000150630;HGNC:HGNC:12682;MIM:601528;Vega:OTTHUMG00000160734;protein_accession:AAA85214.1;protein_accession:AAB02909.1;protein_accession:AAB82540.1;protein_accession:AAH35212.1;protein_accession:AAH63685.1;protein_accession:ABM82088.1;protein_accession:ABM84271.1;protein_accession:ABM85407.1;protein_accession:ABM87665.1;protei…
21107112	HGF -- KDR	association	Pubmed 2013:24255881;Pubmed 2009:19281453;	0.01] and a reduced expression of cell cycle progression and angiogenesis-related factors (<b>HGF</b> 40% reduction at day 2; <b>vascular endothelial growth factor receptor 2</b> 50% reduction at days 2 and 5; angiopoietin 1 60% reduction at day 2, all P â¤ 0.01).[Pubmed 2013:24255881];0.01] and a reduced expression of cell cycle progression and angiogenesis-related factors (<b>HGF</b> 40% reduc…	178566	Protein	HGF	Hepatocyte growth factor;Hepatopoietin-A;HGF;HPTA;Scatter factor;SF;DFNB39;F-TCF;factor scatter;factor--scatter;factor-scatter;hepatopoietin a;hgf beta;hgf beta-chain;hgf-beta;HGFB;hgfbeta;hgfbeta-chain;scatter-factor;	SWISSPROT_AC:P14210;SWISSPROT_ID:HGF_HUMAN;EMBL:AC004960;EMBL:AY246560;EMBL:BC022308;EMBL:BC063485;EMBL:BC105797;EMBL:BC130284;EMBL:BC130286;EMBL:CH236949;EMBL:D90334;EMBL:L02931;EMBL:M29145;EMBL:M55379;EMBL:M60718;EMBL:M73239;EMBL:M73240;EMBL:M75966;EMBL:M75967;EMBL:M75968;EMBL:M75969;EMBL:M75971;EMBL:M75972;EMBL:M75973;EMBL:M75974;EMBL:M75975;EMBL:M75976;EMBL:M75977;EMBL:M75978;EMBL:M75979;EMBL…	4342907	Gene	KDR	CD309;FLK1;KDR;kinase insert domain receptor;VEGFR;VEGFR2;cd-309;CD309 antigen;EC 2.7.10.1;Fetal liver kinase 1;fetal liver kinase-1;flk 1;flk i;flk- 1;FLK-1;kdr -type;kdr-type;kinase domain insert receptor;kinase insert-domain receptor;kinase-insert domain receptor;Protein-tyrosine kinase receptor flk-1;receptor 2 of vascular endothelial growth factor;receptor kinase insert domain;receptor kinas…	SWISSPROT_AC:P35968;SWISSPROT_ID:VGFR2_HUMAN;GeneID:3791;Ensembl:ENSG00000128052;HGNC:HGNC:6307;MIM:191306;Vega:OTTHUMG00000128734;protein_accession:AAA59459.1;protein_accession:AAB88005.1;protein_accession:AAC16450.1;protein_accession:AAI31823.1;protein_accession:ACF47599.1;protein_accession:ACR78514.1;protein_accession:AKN45942.1;protein_accession:AKN45943.1;protein_accession:AKN45944.1;protein…
15685224	VEGF-D -- KDR	association	Pubmed 2001:11279005;Pubmed 2002:11824969;Pubmed 2015:25942475;Pubmed 2000:11023993;Pubmed 2011:22040968;	Here we report the unexpected finding that mouse <b>VEGF-D</b> fails to bind mouse <b>VEGFR-2</b> but binds and cross-links VEGFR-3 as demonstrated by biosensor analysis with immobilized receptor domains and bioassays of VEGFR-2 and VEGFR-3 cross-linking.[Pubmed 2001:11279005];Mutation of amino acids in mouse <b>VEGF-D</b> to those in the human homologue indicated that residues important for the …	520257	Protein	VEGF-D	c-Fos-induced growth factor;FIGF;Vascular endothelial growth factor D;VEGF-D;VEGFD;factor vascular endothelial growth d;vascular endothelial growth factor-d;vegf d;vegf- d;	SWISSPROT_AC:O43915;SWISSPROT_ID:VEGFD_HUMAN;EMBL:AJ000185;EMBL:AK313173;EMBL:BC027948;EMBL:CH471074;EMBL:D89630;EMBL:Y12863;EMBL:Y12864;EMBL:Y12865;EMBL:Y12866;EMBL:Y12867;EMBL:Y12868;EMBL:Y12869;EMBL:Y12870;RefSeq:NP_004460.1;ProteinModelPortal:O43915;STRING:9606.ENSP00000297904;SWISSPROT_AC_OLD:B2R7Z3;SMR:O43915;GeneID:2277;KEGG:hsa:2277;eggNOG:ENOG410IVDX;eggNOG:ENOG4111ICH;UniGene:Hs.11392;G…	4342907	Gene	KDR	CD309;FLK1;KDR;kinase insert domain receptor;VEGFR;VEGFR2;cd-309;CD309 antigen;EC 2.7.10.1;Fetal liver kinase 1;fetal liver kinase-1;flk 1;flk i;flk- 1;FLK-1;kdr -type;kdr-type;kinase domain insert receptor;kinase insert-domain receptor;kinase-insert domain receptor;Protein-tyrosine kinase receptor flk-1;receptor 2 of vascular endothelial growth factor;receptor kinase insert domain;receptor kinas…	SWISSPROT_AC:P35968;SWISSPROT_ID:VGFR2_HUMAN;GeneID:3791;Ensembl:ENSG00000128052;HGNC:HGNC:6307;MIM:191306;Vega:OTTHUMG00000128734;protein_accession:AAA59459.1;protein_accession:AAB88005.1;protein_accession:AAC16450.1;protein_accession:AAI31823.1;protein_accession:ACF47599.1;protein_accession:ACR78514.1;protein_accession:AKN45942.1;protein_accession:AKN45943.1;protein_accession:AKN45944.1;protein…
24935834	Shp2 -- KDR	association	Pubmed 2013:23343958;	The positive expression of <b>SHP2</b> correlated significantly with that of <b>VEGFR-2</b> and the MVD and a survival disadvantage was noted in the patients with SHP2-positive tumors.[Pubmed 2013:23343958];	339968	Protein	Shp2	EC 3.1.3.48;Protein-tyrosine phosphatase 1D;Protein-tyrosine phosphatase 2C;PTN11;PTP-1D;PTP-2C;PTP2C;PTPN11;SH-PTP2;SH-PTP3;SHP-2;Shp2;SHPTP2;Tyrosine-protein phosphatase non-receptor type 11;BPTP3;CFC;JMML;METCDS;NS1;protein tyrosine phosphatase 1d;protein tyrosine phosphatase non-receptor 11;protein tyrosine phosphatase non-receptor type 11;protein tyrosine phosphatase type 1d;protein tyrosine…	SWISSPROT_AC:Q06124;SWISSPROT_ID:PTN11_HUMAN;EMBL:AK289854;EMBL:BC008692;EMBL:BT007106;EMBL:CH471054;EMBL:D13540;EMBL:L03535;EMBL:L07527;EMBL:L08807;EMBL:X70766;RefSeq:NP_001317366.1;RefSeq:NP_002825.3;RefSeq:NP_542168.1;ProteinModelPortal:Q06124;STRING:9606.ENSP00000340944;SWISSPROT_AC_OLD:A8K1D9;SWISSPROT_AC_OLD:Q96HD7;SMR:Q06124;GeneID:5781;KEGG:hsa:5781;PIR:JN0805;eggNOG:COG5599;eggNOG:KOG079…	4342907	Gene	KDR	CD309;FLK1;KDR;kinase insert domain receptor;VEGFR;VEGFR2;cd-309;CD309 antigen;EC 2.7.10.1;Fetal liver kinase 1;fetal liver kinase-1;flk 1;flk i;flk- 1;FLK-1;kdr -type;kdr-type;kinase domain insert receptor;kinase insert-domain receptor;kinase-insert domain receptor;Protein-tyrosine kinase receptor flk-1;receptor 2 of vascular endothelial growth factor;receptor kinase insert domain;receptor kinas…	SWISSPROT_AC:P35968;SWISSPROT_ID:VGFR2_HUMAN;GeneID:3791;Ensembl:ENSG00000128052;HGNC:HGNC:6307;MIM:191306;Vega:OTTHUMG00000128734;protein_accession:AAA59459.1;protein_accession:AAB88005.1;protein_accession:AAC16450.1;protein_accession:AAI31823.1;protein_accession:ACF47599.1;protein_accession:ACR78514.1;protein_accession:AKN45942.1;protein_accession:AKN45943.1;protein_accession:AKN45944.1;protein…
15685352	KDR -- VEGFD	association	Pubmed 2001:11279005;Pubmed 2002:11824969;Pubmed 2015:25942475;Pubmed 2000:11023993;Pubmed 2011:22040968;	Here we report the unexpected finding that mouse <b>VEGF-D</b> fails to bind mouse <b>VEGFR-2</b> but binds and cross-links VEGFR-3 as demonstrated by biosensor analysis with immobilized receptor domains and bioassays of VEGFR-2 and VEGFR-3 cross-linking.[Pubmed 2001:11279005];Mutation of amino acids in mouse <b>VEGF-D</b> to those in the human homologue indicated that residues important for the …	4342907	Gene	KDR	CD309;FLK1;KDR;kinase insert domain receptor;VEGFR;VEGFR2;cd-309;CD309 antigen;EC 2.7.10.1;Fetal liver kinase 1;fetal liver kinase-1;flk 1;flk i;flk- 1;FLK-1;kdr -type;kdr-type;kinase domain insert receptor;kinase insert-domain receptor;kinase-insert domain receptor;Protein-tyrosine kinase receptor flk-1;receptor 2 of vascular endothelial growth factor;receptor kinase insert domain;receptor kinas…	SWISSPROT_AC:P35968;SWISSPROT_ID:VGFR2_HUMAN;GeneID:3791;Ensembl:ENSG00000128052;HGNC:HGNC:6307;MIM:191306;Vega:OTTHUMG00000128734;protein_accession:AAA59459.1;protein_accession:AAB88005.1;protein_accession:AAC16450.1;protein_accession:AAI31823.1;protein_accession:ACF47599.1;protein_accession:ACR78514.1;protein_accession:AKN45942.1;protein_accession:AKN45943.1;protein_accession:AKN45944.1;protein…	4341644	Gene	VEGFD	FIGF;vascular endothelial growth factor D;VEGF-D;VEGFD;c-Fos-induced growth factor;factor vascular endothelial growth d;vascular endothelial growth factor-d;vegf d;vegf- d;	SWISSPROT_AC:O43915;SWISSPROT_ID:VEGFD_HUMAN;GeneID:2277;Ensembl:ENSG00000165197;HGNC:HGNC:3708;MIM:300091;Vega:OTTHUMG00000021175;protein_accession:AAH27948.1;protein_accession:BAA24264.1;protein_accession:BAD96880.1;protein_accession:BAG35990.1;protein_accession:CAA03942.1;protein_accession:CAA73370.1;protein_accession:CAA73371.1;protein_accession:CAH23420.1;protein_accession:CAI59113.1;protein…
100088247	KDR -- Shp2	interaction	HPRD:01470;HPRD:01867;		521322	Protein	KDR	CD309 antigen;EC 2.7.10.1;Fetal liver kinase 1;FLK-1;FLK1;KDR;Kinase insert domain receptor;Protein-tyrosine kinase receptor flk-1;Vascular endothelial growth factor receptor 2;VEGFR-2;VEGFR2;VGFR2;cd-309;CD309;fetal liver kinase-1;flk 1;flk i;flk- 1;kdr -type;kdr-type;kinase domain insert receptor;kinase insert-domain receptor;kinase-insert domain receptor;receptor 2 of vascular endothelial grow…	SWISSPROT_AC:P35968;SWISSPROT_ID:VGFR2_HUMAN;EMBL:AC021220;EMBL:AC111194;EMBL:AF035121;EMBL:AF063658;EMBL:BC131822;EMBL:EU826563;EMBL:FJ899739;EMBL:L04947;EMBL:X61656;EMBL:X89776;RefSeq:NP_002244.1;ProteinModelPortal:P35968;STRING:9606.ENSP00000263923;SWISSPROT_AC_OLD:A2RRS0;SWISSPROT_AC_OLD:B5A925;SWISSPROT_AC_OLD:C5IFA0;SWISSPROT_AC_OLD:O60723;SWISSPROT_AC_OLD:Q14178;SMR:P35968;GeneID:3791;KEGG…	339968	Protein	Shp2	EC 3.1.3.48;Protein-tyrosine phosphatase 1D;Protein-tyrosine phosphatase 2C;PTN11;PTP-1D;PTP-2C;PTP2C;PTPN11;SH-PTP2;SH-PTP3;SHP-2;Shp2;SHPTP2;Tyrosine-protein phosphatase non-receptor type 11;BPTP3;CFC;JMML;METCDS;NS1;protein tyrosine phosphatase 1d;protein tyrosine phosphatase non-receptor 11;protein tyrosine phosphatase non-receptor type 11;protein tyrosine phosphatase type 1d;protein tyrosine…	SWISSPROT_AC:Q06124;SWISSPROT_ID:PTN11_HUMAN;EMBL:AK289854;EMBL:BC008692;EMBL:BT007106;EMBL:CH471054;EMBL:D13540;EMBL:L03535;EMBL:L07527;EMBL:L08807;EMBL:X70766;RefSeq:NP_001317366.1;RefSeq:NP_002825.3;RefSeq:NP_542168.1;ProteinModelPortal:Q06124;STRING:9606.ENSP00000340944;SWISSPROT_AC_OLD:A8K1D9;SWISSPROT_AC_OLD:Q96HD7;SMR:Q06124;GeneID:5781;KEGG:hsa:5781;PIR:JN0805;eggNOG:COG5599;eggNOG:KOG079…
15863557	KDR -- VEGFC	association	Pubmed 2001:11282897;Pubmed 2002:11824969;Pubmed 2015:25777822;Pubmed 2011:22038228;	Immunohistochemical analysis showed that <b>VEGF-C</b> upregulated <b>VEGFR-2</b> and VEGFR-3 expression and VEGF upregulated VEGFR-2 expression at 4 days after injection.[Pubmed 2001:11282897];The prototype VEGF binds VEGF receptor (VEGFR)-1 and VEGFR-2 and is angiogenic, whereas <b>VEGF-C</b>, which binds to <b>VEGFR-2</b> and VEGFR-3, is either angiogenic or lymphangiogenic in different assays…	4342907	Gene	KDR	CD309;FLK1;KDR;kinase insert domain receptor;VEGFR;VEGFR2;cd-309;CD309 antigen;EC 2.7.10.1;Fetal liver kinase 1;fetal liver kinase-1;flk 1;flk i;flk- 1;FLK-1;kdr -type;kdr-type;kinase domain insert receptor;kinase insert-domain receptor;kinase-insert domain receptor;Protein-tyrosine kinase receptor flk-1;receptor 2 of vascular endothelial growth factor;receptor kinase insert domain;receptor kinas…	SWISSPROT_AC:P35968;SWISSPROT_ID:VGFR2_HUMAN;GeneID:3791;Ensembl:ENSG00000128052;HGNC:HGNC:6307;MIM:191306;Vega:OTTHUMG00000128734;protein_accession:AAA59459.1;protein_accession:AAB88005.1;protein_accession:AAC16450.1;protein_accession:AAI31823.1;protein_accession:ACF47599.1;protein_accession:ACR78514.1;protein_accession:AKN45942.1;protein_accession:AKN45943.1;protein_accession:AKN45944.1;protein…	4345854	Gene	VEGFC	Flt4-L;LMPH1D;vascular endothelial growth factor C;VEGFC;VRP;c-vegf;Flt4 ligand;ligand of flt4;vascular endothelial growth factor related protein;vascular endothelial growth factor type c;vascular endothelial growth factor-c;Vascular endothelial growth factor-related protein;vegf c;vegf type c;vegf- c;VEGF-C;	SWISSPROT_AC:P49767;SWISSPROT_ID:VEGFC_HUMAN;GeneID:7424;Ensembl:ENSG00000150630;HGNC:HGNC:12682;MIM:601528;Vega:OTTHUMG00000160734;protein_accession:AAA85214.1;protein_accession:AAB02909.1;protein_accession:AAB82540.1;protein_accession:AAH35212.1;protein_accession:AAH63685.1;protein_accession:ABM82088.1;protein_accession:ABM84271.1;protein_accession:ABM85407.1;protein_accession:ABM87665.1;protei…
19733460	KDR -- CBL	association	Pubmed 2008:19050761;	In this study we demonstrate that c-Src kinase directly through its Src homology 2 (SH2) domain and indirectly via <b>c-Cbl</b> binds to phospho-Y1057 of <b>VEGFR-2</b>.[Pubmed 2008:19050761];	4342907	Gene	KDR	CD309;FLK1;KDR;kinase insert domain receptor;VEGFR;VEGFR2;cd-309;CD309 antigen;EC 2.7.10.1;Fetal liver kinase 1;fetal liver kinase-1;flk 1;flk i;flk- 1;FLK-1;kdr -type;kdr-type;kinase domain insert receptor;kinase insert-domain receptor;kinase-insert domain receptor;Protein-tyrosine kinase receptor flk-1;receptor 2 of vascular endothelial growth factor;receptor kinase insert domain;receptor kinas…	SWISSPROT_AC:P35968;SWISSPROT_ID:VGFR2_HUMAN;GeneID:3791;Ensembl:ENSG00000128052;HGNC:HGNC:6307;MIM:191306;Vega:OTTHUMG00000128734;protein_accession:AAA59459.1;protein_accession:AAB88005.1;protein_accession:AAC16450.1;protein_accession:AAI31823.1;protein_accession:ACF47599.1;protein_accession:ACR78514.1;protein_accession:AKN45942.1;protein_accession:AKN45943.1;protein_accession:AKN45944.1;protein…	55959	Protein	CBL	Casitas B-lineage lymphoma proto-oncogene;CBL;CBL2;E3 ubiquitin-protein ligase CBL;EC 2.3.2.27;Proto-oncogene c-Cbl;RING finger protein 55;RING-type E3 ubiquitin transferase CBL;RNF55;Signal transduction protein CBL;C-CBL;cbl c;Cbl proto-oncogene;cbl-c;cbl-c-type;cbl-type;FRA11B;NSLL;proto-oncogene casitas b-lineage lymphoma;proto-oncogene cbl;	SWISSPROT_AC:P22681;SWISSPROT_ID:CBL_HUMAN;EMBL:AP002956;EMBL:BC132733;EMBL:BC136463;EMBL:X57110;RefSeq:NP_005179.2;ProteinModelPortal:P22681;STRING:9606.ENSP00000264033;SWISSPROT_AC_OLD:A3KMP8;SMR:P22681;GeneID:867;KEGG:hsa:867;PIR:A43817;eggNOG:ENOG410YDNH;eggNOG:KOG1785;UniGene:Hs.504096;GO:GO:0003700;GO:GO:0004842;GO:GO:0004871;GO:GO:0005509;GO:GO:0005634;GO:GO:0005737;GO:GO:0005829;GO:GO:000…
24935891	KDR -- PTPN11	association	Pubmed 2013:23343958;	The positive expression of <b>SHP2</b> correlated significantly with that of <b>VEGFR-2</b> and the MVD and a survival disadvantage was noted in the patients with SHP2-positive tumors.[Pubmed 2013:23343958];	4342907	Gene	KDR	CD309;FLK1;KDR;kinase insert domain receptor;VEGFR;VEGFR2;cd-309;CD309 antigen;EC 2.7.10.1;Fetal liver kinase 1;fetal liver kinase-1;flk 1;flk i;flk- 1;FLK-1;kdr -type;kdr-type;kinase domain insert receptor;kinase insert-domain receptor;kinase-insert domain receptor;Protein-tyrosine kinase receptor flk-1;receptor 2 of vascular endothelial growth factor;receptor kinase insert domain;receptor kinas…	SWISSPROT_AC:P35968;SWISSPROT_ID:VGFR2_HUMAN;GeneID:3791;Ensembl:ENSG00000128052;HGNC:HGNC:6307;MIM:191306;Vega:OTTHUMG00000128734;protein_accession:AAA59459.1;protein_accession:AAB88005.1;protein_accession:AAC16450.1;protein_accession:AAI31823.1;protein_accession:ACF47599.1;protein_accession:ACR78514.1;protein_accession:AKN45942.1;protein_accession:AKN45943.1;protein_accession:AKN45944.1;protein…	4344456	Gene	PTPN11	BPTP3;CFC;JMML;METCDS;NS1;protein tyrosine phosphatase, non-receptor type 11;PTP-1D;PTP2C;PTPN11;SH-PTP2;SH-PTP3;SHP2;EC 3.1.3.48;protein tyrosine phosphatase 1d;protein tyrosine phosphatase non-receptor 11;protein tyrosine phosphatase non-receptor type 11;protein tyrosine phosphatase type 1d;protein tyrosine phosphatase, non-receptor-type 11;Protein-tyrosine phosphatase 1D;Protein-tyrosine phosp…	SWISSPROT_AC:Q06124;SWISSPROT_ID:PTN11_HUMAN;GeneID:5781;Ensembl:ENSG00000179295;HGNC:HGNC:9644;MIM:176876;Vega:OTTHUMG00000134334;protein_accession:AAA17022.1;protein_accession:AAA36611.1;protein_accession:AAB21148.2;protein_accession:AAH08692.1;protein_accession:AAH25181.1;protein_accession:AAH30949.1;protein_accession:AAP35770.1;protein_accession:ACE60554.1;protein_accession:ACE60555.1;protein…
45132789	VEGF-D -- KDR	interaction	BioGrid:277370;HPRD:01867;HPRD:02102;Pubmed:15868899;psi-mi:MI:0463;Pubmed 2001:11279005;Pubmed 2000:11023993;	<b>Vascular endothelial growth factor-D</b> (VEGF-D) binds and activates <b>vascular endothelial growth factor receptor-2</b> (VEGFR-2), which signals for angiogenesis, and VEGFR-3, which signals for lymphangiogenesis.[Pubmed:15868899];Here we report the unexpected finding that mouse <b>VEGF-D</b> fails to bind mouse <b>VEGFR-2</b> but binds and cross-links VEGFR-3 as demonstrated by biosensor an…	520257	Protein	VEGF-D	c-Fos-induced growth factor;FIGF;Vascular endothelial growth factor D;VEGF-D;VEGFD;factor vascular endothelial growth d;vascular endothelial growth factor-d;vegf d;vegf- d;	SWISSPROT_AC:O43915;SWISSPROT_ID:VEGFD_HUMAN;EMBL:AJ000185;EMBL:AK313173;EMBL:BC027948;EMBL:CH471074;EMBL:D89630;EMBL:Y12863;EMBL:Y12864;EMBL:Y12865;EMBL:Y12866;EMBL:Y12867;EMBL:Y12868;EMBL:Y12869;EMBL:Y12870;RefSeq:NP_004460.1;ProteinModelPortal:O43915;STRING:9606.ENSP00000297904;SWISSPROT_AC_OLD:B2R7Z3;SMR:O43915;GeneID:2277;KEGG:hsa:2277;eggNOG:ENOG410IVDX;eggNOG:ENOG4111ICH;UniGene:Hs.11392;G…	521322	Protein	KDR	CD309 antigen;EC 2.7.10.1;Fetal liver kinase 1;FLK-1;FLK1;KDR;Kinase insert domain receptor;Protein-tyrosine kinase receptor flk-1;Vascular endothelial growth factor receptor 2;VEGFR-2;VEGFR2;VGFR2;cd-309;CD309;fetal liver kinase-1;flk 1;flk i;flk- 1;kdr -type;kdr-type;kinase domain insert receptor;kinase insert-domain receptor;kinase-insert domain receptor;receptor 2 of vascular endothelial grow…	SWISSPROT_AC:P35968;SWISSPROT_ID:VGFR2_HUMAN;EMBL:AC021220;EMBL:AC111194;EMBL:AF035121;EMBL:AF063658;EMBL:BC131822;EMBL:EU826563;EMBL:FJ899739;EMBL:L04947;EMBL:X61656;EMBL:X89776;RefSeq:NP_002244.1;ProteinModelPortal:P35968;STRING:9606.ENSP00000263923;SWISSPROT_AC_OLD:A2RRS0;SWISSPROT_AC_OLD:B5A925;SWISSPROT_AC_OLD:C5IFA0;SWISSPROT_AC_OLD:O60723;SWISSPROT_AC_OLD:Q14178;SMR:P35968;GeneID:3791;KEGG…
24935856	KDR -- PTPN11	association	Pubmed 2013:23343958;	The positive expression of <b>SHP2</b> correlated significantly with that of <b>VEGFR-2</b> and the MVD and a survival disadvantage was noted in the patients with SHP2-positive tumors.[Pubmed 2013:23343958];	521322	Protein	KDR	CD309 antigen;EC 2.7.10.1;Fetal liver kinase 1;FLK-1;FLK1;KDR;Kinase insert domain receptor;Protein-tyrosine kinase receptor flk-1;Vascular endothelial growth factor receptor 2;VEGFR-2;VEGFR2;VGFR2;cd-309;CD309;fetal liver kinase-1;flk 1;flk i;flk- 1;kdr -type;kdr-type;kinase domain insert receptor;kinase insert-domain receptor;kinase-insert domain receptor;receptor 2 of vascular endothelial grow…	SWISSPROT_AC:P35968;SWISSPROT_ID:VGFR2_HUMAN;EMBL:AC021220;EMBL:AC111194;EMBL:AF035121;EMBL:AF063658;EMBL:BC131822;EMBL:EU826563;EMBL:FJ899739;EMBL:L04947;EMBL:X61656;EMBL:X89776;RefSeq:NP_002244.1;ProteinModelPortal:P35968;STRING:9606.ENSP00000263923;SWISSPROT_AC_OLD:A2RRS0;SWISSPROT_AC_OLD:B5A925;SWISSPROT_AC_OLD:C5IFA0;SWISSPROT_AC_OLD:O60723;SWISSPROT_AC_OLD:Q14178;SMR:P35968;GeneID:3791;KEGG…	4344456	Gene	PTPN11	BPTP3;CFC;JMML;METCDS;NS1;protein tyrosine phosphatase, non-receptor type 11;PTP-1D;PTP2C;PTPN11;SH-PTP2;SH-PTP3;SHP2;EC 3.1.3.48;protein tyrosine phosphatase 1d;protein tyrosine phosphatase non-receptor 11;protein tyrosine phosphatase non-receptor type 11;protein tyrosine phosphatase type 1d;protein tyrosine phosphatase, non-receptor-type 11;Protein-tyrosine phosphatase 1D;Protein-tyrosine phosp…	SWISSPROT_AC:Q06124;SWISSPROT_ID:PTN11_HUMAN;GeneID:5781;Ensembl:ENSG00000179295;HGNC:HGNC:9644;MIM:176876;Vega:OTTHUMG00000134334;protein_accession:AAA17022.1;protein_accession:AAA36611.1;protein_accession:AAB21148.2;protein_accession:AAH08692.1;protein_accession:AAH25181.1;protein_accession:AAH30949.1;protein_accession:AAP35770.1;protein_accession:ACE60554.1;protein_accession:ACE60555.1;protein…
215526	KDR --> KDR	Expression	GeneID:3791;		4342907	Gene	KDR	CD309;FLK1;KDR;kinase insert domain receptor;VEGFR;VEGFR2;cd-309;CD309 antigen;EC 2.7.10.1;Fetal liver kinase 1;fetal liver kinase-1;flk 1;flk i;flk- 1;FLK-1;kdr -type;kdr-type;kinase domain insert receptor;kinase insert-domain receptor;kinase-insert domain receptor;Protein-tyrosine kinase receptor flk-1;receptor 2 of vascular endothelial growth factor;receptor kinase insert domain;receptor kinas…	SWISSPROT_AC:P35968;SWISSPROT_ID:VGFR2_HUMAN;GeneID:3791;Ensembl:ENSG00000128052;HGNC:HGNC:6307;MIM:191306;Vega:OTTHUMG00000128734;protein_accession:AAA59459.1;protein_accession:AAB88005.1;protein_accession:AAC16450.1;protein_accession:AAI31823.1;protein_accession:ACF47599.1;protein_accession:ACR78514.1;protein_accession:AKN45942.1;protein_accession:AKN45943.1;protein_accession:AKN45944.1;protein…	521322	Protein	KDR	CD309 antigen;EC 2.7.10.1;Fetal liver kinase 1;FLK-1;FLK1;KDR;Kinase insert domain receptor;Protein-tyrosine kinase receptor flk-1;Vascular endothelial growth factor receptor 2;VEGFR-2;VEGFR2;VGFR2;cd-309;CD309;fetal liver kinase-1;flk 1;flk i;flk- 1;kdr -type;kdr-type;kinase domain insert receptor;kinase insert-domain receptor;kinase-insert domain receptor;receptor 2 of vascular endothelial grow…	SWISSPROT_AC:P35968;SWISSPROT_ID:VGFR2_HUMAN;EMBL:AC021220;EMBL:AC111194;EMBL:AF035121;EMBL:AF063658;EMBL:BC131822;EMBL:EU826563;EMBL:FJ899739;EMBL:L04947;EMBL:X61656;EMBL:X89776;RefSeq:NP_002244.1;ProteinModelPortal:P35968;STRING:9606.ENSP00000263923;SWISSPROT_AC_OLD:A2RRS0;SWISSPROT_AC_OLD:B5A925;SWISSPROT_AC_OLD:C5IFA0;SWISSPROT_AC_OLD:O60723;SWISSPROT_AC_OLD:Q14178;SMR:P35968;GeneID:3791;KEGG…
15685320	KDR -- VEGFD	association	Pubmed 2001:11279005;Pubmed 2002:11824969;Pubmed 2015:25942475;Pubmed 2000:11023993;Pubmed 2011:22040968;	Here we report the unexpected finding that mouse <b>VEGF-D</b> fails to bind mouse <b>VEGFR-2</b> but binds and cross-links VEGFR-3 as demonstrated by biosensor analysis with immobilized receptor domains and bioassays of VEGFR-2 and VEGFR-3 cross-linking.[Pubmed 2001:11279005];Mutation of amino acids in mouse <b>VEGF-D</b> to those in the human homologue indicated that residues important for the …	521322	Protein	KDR	CD309 antigen;EC 2.7.10.1;Fetal liver kinase 1;FLK-1;FLK1;KDR;Kinase insert domain receptor;Protein-tyrosine kinase receptor flk-1;Vascular endothelial growth factor receptor 2;VEGFR-2;VEGFR2;VGFR2;cd-309;CD309;fetal liver kinase-1;flk 1;flk i;flk- 1;kdr -type;kdr-type;kinase domain insert receptor;kinase insert-domain receptor;kinase-insert domain receptor;receptor 2 of vascular endothelial grow…	SWISSPROT_AC:P35968;SWISSPROT_ID:VGFR2_HUMAN;EMBL:AC021220;EMBL:AC111194;EMBL:AF035121;EMBL:AF063658;EMBL:BC131822;EMBL:EU826563;EMBL:FJ899739;EMBL:L04947;EMBL:X61656;EMBL:X89776;RefSeq:NP_002244.1;ProteinModelPortal:P35968;STRING:9606.ENSP00000263923;SWISSPROT_AC_OLD:A2RRS0;SWISSPROT_AC_OLD:B5A925;SWISSPROT_AC_OLD:C5IFA0;SWISSPROT_AC_OLD:O60723;SWISSPROT_AC_OLD:Q14178;SMR:P35968;GeneID:3791;KEGG…	4341644	Gene	VEGFD	FIGF;vascular endothelial growth factor D;VEGF-D;VEGFD;c-Fos-induced growth factor;factor vascular endothelial growth d;vascular endothelial growth factor-d;vegf d;vegf- d;	SWISSPROT_AC:O43915;SWISSPROT_ID:VEGFD_HUMAN;GeneID:2277;Ensembl:ENSG00000165197;HGNC:HGNC:3708;MIM:300091;Vega:OTTHUMG00000021175;protein_accession:AAH27948.1;protein_accession:BAA24264.1;protein_accession:BAD96880.1;protein_accession:BAG35990.1;protein_accession:CAA03942.1;protein_accession:CAA73370.1;protein_accession:CAA73371.1;protein_accession:CAH23420.1;protein_accession:CAI59113.1;protein…
47291197	KDR -- BCL2	interaction	Pubmed 2004:15235888;	Mutant p53 was not related to VEGF/flk-1 expression, but <b>bcl-2</b> was highly associated with <b>flk-1</b> (P = 0.007).[Pubmed 2004:15235888];	521322	Protein	KDR	CD309 antigen;EC 2.7.10.1;Fetal liver kinase 1;FLK-1;FLK1;KDR;Kinase insert domain receptor;Protein-tyrosine kinase receptor flk-1;Vascular endothelial growth factor receptor 2;VEGFR-2;VEGFR2;VGFR2;cd-309;CD309;fetal liver kinase-1;flk 1;flk i;flk- 1;kdr -type;kdr-type;kinase domain insert receptor;kinase insert-domain receptor;kinase-insert domain receptor;receptor 2 of vascular endothelial grow…	SWISSPROT_AC:P35968;SWISSPROT_ID:VGFR2_HUMAN;EMBL:AC021220;EMBL:AC111194;EMBL:AF035121;EMBL:AF063658;EMBL:BC131822;EMBL:EU826563;EMBL:FJ899739;EMBL:L04947;EMBL:X61656;EMBL:X89776;RefSeq:NP_002244.1;ProteinModelPortal:P35968;STRING:9606.ENSP00000263923;SWISSPROT_AC_OLD:A2RRS0;SWISSPROT_AC_OLD:B5A925;SWISSPROT_AC_OLD:C5IFA0;SWISSPROT_AC_OLD:O60723;SWISSPROT_AC_OLD:Q14178;SMR:P35968;GeneID:3791;KEGG…	43291	Protein	BCL2	Apoptosis regulator Bcl-2;BCL2;apoptosis regulator bcl2;apoptosis regulator of the bcl-2;apoptosis-regulator bcl-2;bcl - 2;bcl -2;bcl 2;bcl- 2;Bcl-2;bcl-2-type;bcl2 apoptosis regulator;BCL2, apoptosis regulator;bcl2--an;PPP1R50;regulator of apoptosis bcl-2;	SWISSPROT_AC:P10415;SWISSPROT_ID:BCL2_HUMAN;EMBL:AC021803;EMBL:AC022726;EMBL:AY220759;EMBL:BC027258;EMBL:CH471096;EMBL:M13994;EMBL:M13995;EMBL:M14745;EMBL:S72602;EMBL:X06487;RefSeq:NP_000624.2;RefSeq:NP_000648.2;ProteinModelPortal:P10415;STRING:9606.ENSP00000329623;SWISSPROT_AC_OLD:C9JHD5;SWISSPROT_AC_OLD:P10416;SWISSPROT_AC_OLD:Q13842;SWISSPROT_AC_OLD:Q16197;SMR:P10415;GeneID:596;KEGG:hsa:596;PI…
19733590	KDR -- CBL	association	Pubmed 2008:19050761;	In this study we demonstrate that c-Src kinase directly through its Src homology 2 (SH2) domain and indirectly via <b>c-Cbl</b> binds to phospho-Y1057 of <b>VEGFR-2</b>.[Pubmed 2008:19050761];	521322	Protein	KDR	CD309 antigen;EC 2.7.10.1;Fetal liver kinase 1;FLK-1;FLK1;KDR;Kinase insert domain receptor;Protein-tyrosine kinase receptor flk-1;Vascular endothelial growth factor receptor 2;VEGFR-2;VEGFR2;VGFR2;cd-309;CD309;fetal liver kinase-1;flk 1;flk i;flk- 1;kdr -type;kdr-type;kinase domain insert receptor;kinase insert-domain receptor;kinase-insert domain receptor;receptor 2 of vascular endothelial grow…	SWISSPROT_AC:P35968;SWISSPROT_ID:VGFR2_HUMAN;EMBL:AC021220;EMBL:AC111194;EMBL:AF035121;EMBL:AF063658;EMBL:BC131822;EMBL:EU826563;EMBL:FJ899739;EMBL:L04947;EMBL:X61656;EMBL:X89776;RefSeq:NP_002244.1;ProteinModelPortal:P35968;STRING:9606.ENSP00000263923;SWISSPROT_AC_OLD:A2RRS0;SWISSPROT_AC_OLD:B5A925;SWISSPROT_AC_OLD:C5IFA0;SWISSPROT_AC_OLD:O60723;SWISSPROT_AC_OLD:Q14178;SMR:P35968;GeneID:3791;KEGG…	4340510	Gene	CBL	C-CBL;CBL;Cbl proto-oncogene;CBL2;FRA11B;NSLL;RNF55;Casitas B-lineage lymphoma proto-oncogene;cbl c;cbl-c;cbl-c-type;cbl-type;E3 ubiquitin-protein ligase CBL;EC 2.3.2.27;Proto-oncogene c-Cbl;proto-oncogene casitas b-lineage lymphoma;proto-oncogene cbl;RING finger protein 55;RING-type E3 ubiquitin transferase CBL;Signal transduction protein CBL;	SWISSPROT_AC:P22681;SWISSPROT_ID:CBL_HUMAN;GeneID:867;Ensembl:ENSG00000110395;HGNC:HGNC:1541;MIM:165360;Vega:OTTHUMG00000166170;protein_accession:AAI32734.1;protein_accession:AAI36464.1;protein_accession:AJW66371.1;protein_accession:CAA40393.1;protein_accession:CAA57977.1;protein_accession:EAW67476.1;protein_accession:NP_005179.2;protein_accession:P22681.2;protein_accession:XP_011541359.1;protein…
585470	KDR -- KDR	association	Pubmed 2002:12549858;Pubmed 2015:25411163;Pubmed 2014:24193868;	A monoclonal antibody that blocks VEGF binding to <b>VEGFR2</b> (KDR/Flk-1) inhibits vascular expression of <b>Flk-1</b> and tumor growth in an orthotopic human breast cancer model.[Pubmed 2002:12549858];Identification of a variant in <b>KDR</b> associated with serum <b>VEGFR2</b> and pharmacodynamics of Pazopanib.[Pubmed 2015:25411163];In overall survival time, there was no statistical significa…	4342907	Gene	KDR	CD309;FLK1;KDR;kinase insert domain receptor;VEGFR;VEGFR2;cd-309;CD309 antigen;EC 2.7.10.1;Fetal liver kinase 1;fetal liver kinase-1;flk 1;flk i;flk- 1;FLK-1;kdr -type;kdr-type;kinase domain insert receptor;kinase insert-domain receptor;kinase-insert domain receptor;Protein-tyrosine kinase receptor flk-1;receptor 2 of vascular endothelial growth factor;receptor kinase insert domain;receptor kinas…	SWISSPROT_AC:P35968;SWISSPROT_ID:VGFR2_HUMAN;GeneID:3791;Ensembl:ENSG00000128052;HGNC:HGNC:6307;MIM:191306;Vega:OTTHUMG00000128734;protein_accession:AAA59459.1;protein_accession:AAB88005.1;protein_accession:AAC16450.1;protein_accession:AAI31823.1;protein_accession:ACF47599.1;protein_accession:ACR78514.1;protein_accession:AKN45942.1;protein_accession:AKN45943.1;protein_accession:AKN45944.1;protein…	521322	Protein	KDR	CD309 antigen;EC 2.7.10.1;Fetal liver kinase 1;FLK-1;FLK1;KDR;Kinase insert domain receptor;Protein-tyrosine kinase receptor flk-1;Vascular endothelial growth factor receptor 2;VEGFR-2;VEGFR2;VGFR2;cd-309;CD309;fetal liver kinase-1;flk 1;flk i;flk- 1;kdr -type;kdr-type;kinase domain insert receptor;kinase insert-domain receptor;kinase-insert domain receptor;receptor 2 of vascular endothelial grow…	SWISSPROT_AC:P35968;SWISSPROT_ID:VGFR2_HUMAN;EMBL:AC021220;EMBL:AC111194;EMBL:AF035121;EMBL:AF063658;EMBL:BC131822;EMBL:EU826563;EMBL:FJ899739;EMBL:L04947;EMBL:X61656;EMBL:X89776;RefSeq:NP_002244.1;ProteinModelPortal:P35968;STRING:9606.ENSP00000263923;SWISSPROT_AC_OLD:A2RRS0;SWISSPROT_AC_OLD:B5A925;SWISSPROT_AC_OLD:C5IFA0;SWISSPROT_AC_OLD:O60723;SWISSPROT_AC_OLD:Q14178;SMR:P35968;GeneID:3791;KEGG…
44999932	VEGF-C --> KDR	expression upregulation	Pubmed 2001:11282897;	Immunohistochemical analysis showed that <b>VEGF-C</b> upregulated <b>VEGFR-2</b> and VEGFR-3 expression and VEGF upregulated VEGFR-2 expression at 4 days after injection.[Pubmed 2001:11282897];	520253	Protein	VEGF-C	Flt4 ligand;Flt4-L;Vascular endothelial growth factor C;Vascular endothelial growth factor-related protein;VEGF-C;VEGFC;VRP;c-vegf;ligand of flt4;LMPH1D;vascular endothelial growth factor related protein;vascular endothelial growth factor type c;vascular endothelial growth factor-c;vegf c;vegf type c;vegf- c;	SWISSPROT_AC:P49767;SWISSPROT_ID:VEGFC_HUMAN;EMBL:AC092673;EMBL:AC093801;EMBL:AK313879;EMBL:BC035212;EMBL:BC063685;EMBL:CH471056;EMBL:U43142;EMBL:U58111;EMBL:X94216;RefSeq:NP_005420.1;ProteinModelPortal:P49767;STRING:9606.ENSP00000280193;SWISSPROT_AC_OLD:B2R9Q8;SMR:P49767;GeneID:7424;KEGG:hsa:7424;PIR:S69207;eggNOG:ENOG410IFTP;eggNOG:ENOG410YGVZ;UniGene:Hs.435215;GO:GO:0001525;GO:GO:0001666;GO:GO…	4342907	Gene	KDR	CD309;FLK1;KDR;kinase insert domain receptor;VEGFR;VEGFR2;cd-309;CD309 antigen;EC 2.7.10.1;Fetal liver kinase 1;fetal liver kinase-1;flk 1;flk i;flk- 1;FLK-1;kdr -type;kdr-type;kinase domain insert receptor;kinase insert-domain receptor;kinase-insert domain receptor;Protein-tyrosine kinase receptor flk-1;receptor 2 of vascular endothelial growth factor;receptor kinase insert domain;receptor kinas…	SWISSPROT_AC:P35968;SWISSPROT_ID:VGFR2_HUMAN;GeneID:3791;Ensembl:ENSG00000128052;HGNC:HGNC:6307;MIM:191306;Vega:OTTHUMG00000128734;protein_accession:AAA59459.1;protein_accession:AAB88005.1;protein_accession:AAC16450.1;protein_accession:AAI31823.1;protein_accession:ACF47599.1;protein_accession:ACR78514.1;protein_accession:AKN45942.1;protein_accession:AKN45943.1;protein_accession:AKN45944.1;protein…
45136551	KDR -- VEGF-C	interaction	DIP:DIP-185532E;HPRD:01867;HPRD:03317;Pubmed 2001:11282897;Pubmed 2000:11023993;Pubmed 2011:22169285;Pubmed 1999:10451350;	The prototype VEGF binds VEGF receptor (VEGFR)-1 and VEGFR-2 and is angiogenic, whereas <b>VEGF-C</b>, which binds to <b>VEGFR-2</b> and VEGFR-3, is either angiogenic or lymphangiogenic in different assays.[Pubmed 2001:11282897];<b>VEGF-C</b> and VEGF-D, which bind both <b>VEGFR-2</b> and VEGFR-3 were expressed in vascular smooth muscle cells.[Pubmed 2000:11023993];It is concluded that CYR61, CTG…	521322	Protein	KDR	CD309 antigen;EC 2.7.10.1;Fetal liver kinase 1;FLK-1;FLK1;KDR;Kinase insert domain receptor;Protein-tyrosine kinase receptor flk-1;Vascular endothelial growth factor receptor 2;VEGFR-2;VEGFR2;VGFR2;cd-309;CD309;fetal liver kinase-1;flk 1;flk i;flk- 1;kdr -type;kdr-type;kinase domain insert receptor;kinase insert-domain receptor;kinase-insert domain receptor;receptor 2 of vascular endothelial grow…	SWISSPROT_AC:P35968;SWISSPROT_ID:VGFR2_HUMAN;EMBL:AC021220;EMBL:AC111194;EMBL:AF035121;EMBL:AF063658;EMBL:BC131822;EMBL:EU826563;EMBL:FJ899739;EMBL:L04947;EMBL:X61656;EMBL:X89776;RefSeq:NP_002244.1;ProteinModelPortal:P35968;STRING:9606.ENSP00000263923;SWISSPROT_AC_OLD:A2RRS0;SWISSPROT_AC_OLD:B5A925;SWISSPROT_AC_OLD:C5IFA0;SWISSPROT_AC_OLD:O60723;SWISSPROT_AC_OLD:Q14178;SMR:P35968;GeneID:3791;KEGG…	520253	Protein	VEGF-C	Flt4 ligand;Flt4-L;Vascular endothelial growth factor C;Vascular endothelial growth factor-related protein;VEGF-C;VEGFC;VRP;c-vegf;ligand of flt4;LMPH1D;vascular endothelial growth factor related protein;vascular endothelial growth factor type c;vascular endothelial growth factor-c;vegf c;vegf type c;vegf- c;	SWISSPROT_AC:P49767;SWISSPROT_ID:VEGFC_HUMAN;EMBL:AC092673;EMBL:AC093801;EMBL:AK313879;EMBL:BC035212;EMBL:BC063685;EMBL:CH471056;EMBL:U43142;EMBL:U58111;EMBL:X94216;RefSeq:NP_005420.1;ProteinModelPortal:P49767;STRING:9606.ENSP00000280193;SWISSPROT_AC_OLD:B2R9Q8;SMR:P49767;GeneID:7424;KEGG:hsa:7424;PIR:S69207;eggNOG:ENOG410IFTP;eggNOG:ENOG410YGVZ;UniGene:Hs.435215;GO:GO:0001525;GO:GO:0001666;GO:GO…
14299448	VEGFR-3 -- KDR	association	Pubmed 2008:18177496;Pubmed 2014:24407031;Pubmed 2014:24959299;Pubmed 1996:9012504;Pubmed 2016:27354584;Pubmed 2017:27991863;	Gefitinib is an inhibitor of epidermal growth factor receptor tyrosine kinase activity (EGFR) and vandetanib selectively targets <b>vascular endothelial growth factor receptor-2</b> (VEGFR-2) with additional activity against <b>VEGFR-3</b>, EGFR and RET kinase receptors.[Pubmed 2008:18177496];The reduced retinal angiogenesis correlates with reduced expression in <b>VEGFR-3</b> despite increased <…	521326	Protein	VEGFR-3	EC 2.7.10.1;FLT-4;FLT4;Fms-like tyrosine kinase 4;Tyrosine-protein kinase receptor FLT4;Vascular endothelial growth factor receptor 3;VEGFR-3;VEGFR3;VGFR3;FLT41;fms related tyrosine kinase 4;fms-like tyrosine kinase-4;fms-related tyrosine kinase-4;LMPH1A;PCL;pcl-type;vascular endothelial growth factor receptor type 3;vascular endothelial growth factor receptor-3;vascular endothelial growth factor…	SWISSPROT_AC:P35916;SWISSPROT_ID:VGFR3_HUMAN;EMBL:AC122714;EMBL:AK291679;EMBL:AY233382;EMBL:AY233383;EMBL:EU826564;EMBL:S66407;EMBL:U43143;EMBL:X68203;EMBL:X69878;RefSeq:NP_002011.2;RefSeq:NP_891555.2;ProteinModelPortal:P35916;STRING:9606.ENSP00000261937;SWISSPROT_AC_OLD:A8K6L4;SWISSPROT_AC_OLD:B5A926;SWISSPROT_AC_OLD:Q16067;SWISSPROT_AC_OLD:Q86W07;SWISSPROT_AC_OLD:Q86W08;SMR:P35916;GeneID:2324;K…	4342907	Gene	KDR	CD309;FLK1;KDR;kinase insert domain receptor;VEGFR;VEGFR2;cd-309;CD309 antigen;EC 2.7.10.1;Fetal liver kinase 1;fetal liver kinase-1;flk 1;flk i;flk- 1;FLK-1;kdr -type;kdr-type;kinase domain insert receptor;kinase insert-domain receptor;kinase-insert domain receptor;Protein-tyrosine kinase receptor flk-1;receptor 2 of vascular endothelial growth factor;receptor kinase insert domain;receptor kinas…	SWISSPROT_AC:P35968;SWISSPROT_ID:VGFR2_HUMAN;GeneID:3791;Ensembl:ENSG00000128052;HGNC:HGNC:6307;MIM:191306;Vega:OTTHUMG00000128734;protein_accession:AAA59459.1;protein_accession:AAB88005.1;protein_accession:AAC16450.1;protein_accession:AAI31823.1;protein_accession:ACF47599.1;protein_accession:ACR78514.1;protein_accession:AKN45942.1;protein_accession:AKN45943.1;protein_accession:AKN45944.1;protein…
21106978	HGF -- KDR	association	Pubmed 2013:24255881;Pubmed 2009:19281453;	0.01] and a reduced expression of cell cycle progression and angiogenesis-related factors (<b>HGF</b> 40% reduction at day 2; <b>vascular endothelial growth factor receptor 2</b> 50% reduction at days 2 and 5; angiopoietin 1 60% reduction at day 2, all P â¤ 0.01).[Pubmed 2013:24255881];0.01] and a reduced expression of cell cycle progression and angiogenesis-related factors (<b>HGF</b> 40% reduc…	4342342	Gene	HGF	DFNB39;F-TCF;hepatocyte growth factor;HGF;HGFB;HPTA;SF;factor scatter;factor--scatter;factor-scatter;hepatopoietin a;Hepatopoietin-A;hgf beta;hgf beta-chain;hgf-beta;hgfbeta;hgfbeta-chain;Scatter factor;scatter-factor;	SWISSPROT_AC:P14210;SWISSPROT_ID:HGF_HUMAN;GeneID:3082;Ensembl:ENSG00000019991;HGNC:HGNC:4893;MIM:142409;Vega:OTTHUMG00000023804;protein_accession:AAA35980.1;protein_accession:AAA52648.1;protein_accession:AAA52649.1;protein_accession:AAA52650.1;protein_accession:AAA64239.1;protein_accession:AAA64297.1;protein_accession:AAC50539.1;protein_accession:AAC71655.1;protein_accession:AAG53459.1;protein_a…	521322	Protein	KDR	CD309 antigen;EC 2.7.10.1;Fetal liver kinase 1;FLK-1;FLK1;KDR;Kinase insert domain receptor;Protein-tyrosine kinase receptor flk-1;Vascular endothelial growth factor receptor 2;VEGFR-2;VEGFR2;VGFR2;cd-309;CD309;fetal liver kinase-1;flk 1;flk i;flk- 1;kdr -type;kdr-type;kinase domain insert receptor;kinase insert-domain receptor;kinase-insert domain receptor;receptor 2 of vascular endothelial grow…	SWISSPROT_AC:P35968;SWISSPROT_ID:VGFR2_HUMAN;EMBL:AC021220;EMBL:AC111194;EMBL:AF035121;EMBL:AF063658;EMBL:BC131822;EMBL:EU826563;EMBL:FJ899739;EMBL:L04947;EMBL:X61656;EMBL:X89776;RefSeq:NP_002244.1;ProteinModelPortal:P35968;STRING:9606.ENSP00000263923;SWISSPROT_AC_OLD:A2RRS0;SWISSPROT_AC_OLD:B5A925;SWISSPROT_AC_OLD:C5IFA0;SWISSPROT_AC_OLD:O60723;SWISSPROT_AC_OLD:Q14178;SMR:P35968;GeneID:3791;KEGG…
10527458	KDR -- Shp2	association	Pubmed 2013:23343958;	The positive expression of <b>SHP2</b> correlated significantly with that of <b>VEGFR-2</b> and the MVD and a survival disadvantage was noted in the patients with SHP2-positive tumors.[Pubmed 2013:23343958];	521322	Protein	KDR	CD309 antigen;EC 2.7.10.1;Fetal liver kinase 1;FLK-1;FLK1;KDR;Kinase insert domain receptor;Protein-tyrosine kinase receptor flk-1;Vascular endothelial growth factor receptor 2;VEGFR-2;VEGFR2;VGFR2;cd-309;CD309;fetal liver kinase-1;flk 1;flk i;flk- 1;kdr -type;kdr-type;kinase domain insert receptor;kinase insert-domain receptor;kinase-insert domain receptor;receptor 2 of vascular endothelial grow…	SWISSPROT_AC:P35968;SWISSPROT_ID:VGFR2_HUMAN;EMBL:AC021220;EMBL:AC111194;EMBL:AF035121;EMBL:AF063658;EMBL:BC131822;EMBL:EU826563;EMBL:FJ899739;EMBL:L04947;EMBL:X61656;EMBL:X89776;RefSeq:NP_002244.1;ProteinModelPortal:P35968;STRING:9606.ENSP00000263923;SWISSPROT_AC_OLD:A2RRS0;SWISSPROT_AC_OLD:B5A925;SWISSPROT_AC_OLD:C5IFA0;SWISSPROT_AC_OLD:O60723;SWISSPROT_AC_OLD:Q14178;SMR:P35968;GeneID:3791;KEGG…	339968	Protein	Shp2	EC 3.1.3.48;Protein-tyrosine phosphatase 1D;Protein-tyrosine phosphatase 2C;PTN11;PTP-1D;PTP-2C;PTP2C;PTPN11;SH-PTP2;SH-PTP3;SHP-2;Shp2;SHPTP2;Tyrosine-protein phosphatase non-receptor type 11;BPTP3;CFC;JMML;METCDS;NS1;protein tyrosine phosphatase 1d;protein tyrosine phosphatase non-receptor 11;protein tyrosine phosphatase non-receptor type 11;protein tyrosine phosphatase type 1d;protein tyrosine…	SWISSPROT_AC:Q06124;SWISSPROT_ID:PTN11_HUMAN;EMBL:AK289854;EMBL:BC008692;EMBL:BT007106;EMBL:CH471054;EMBL:D13540;EMBL:L03535;EMBL:L07527;EMBL:L08807;EMBL:X70766;RefSeq:NP_001317366.1;RefSeq:NP_002825.3;RefSeq:NP_542168.1;ProteinModelPortal:Q06124;STRING:9606.ENSP00000340944;SWISSPROT_AC_OLD:A8K1D9;SWISSPROT_AC_OLD:Q96HD7;SMR:Q06124;GeneID:5781;KEGG:hsa:5781;PIR:JN0805;eggNOG:COG5599;eggNOG:KOG079…
17153897	BCL2 -- KDR	association	Pubmed 2004:15235888;Pubmed 2012:21878661;	Mutant p53 was not related to VEGF/flk-1 expression, but <b>bcl-2</b> was highly associated with <b>flk-1</b> (P = 0.007).[Pubmed 2004:15235888];Knockdown of VEGFR-2 attenuated the sunitinib-induced effects, including apoptosis and inhibition of signaling pathways such as the phosphorylation of Akt as well as mTOR, and <b>Bcl-2</b>, which confirmed that these effects could be mediated by <b>VEGFR…	43291	Protein	BCL2	Apoptosis regulator Bcl-2;BCL2;apoptosis regulator bcl2;apoptosis regulator of the bcl-2;apoptosis-regulator bcl-2;bcl - 2;bcl -2;bcl 2;bcl- 2;Bcl-2;bcl-2-type;bcl2 apoptosis regulator;BCL2, apoptosis regulator;bcl2--an;PPP1R50;regulator of apoptosis bcl-2;	SWISSPROT_AC:P10415;SWISSPROT_ID:BCL2_HUMAN;EMBL:AC021803;EMBL:AC022726;EMBL:AY220759;EMBL:BC027258;EMBL:CH471096;EMBL:M13994;EMBL:M13995;EMBL:M14745;EMBL:S72602;EMBL:X06487;RefSeq:NP_000624.2;RefSeq:NP_000648.2;ProteinModelPortal:P10415;STRING:9606.ENSP00000329623;SWISSPROT_AC_OLD:C9JHD5;SWISSPROT_AC_OLD:P10416;SWISSPROT_AC_OLD:Q13842;SWISSPROT_AC_OLD:Q16197;SMR:P10415;GeneID:596;KEGG:hsa:596;PI…	4342907	Gene	KDR	CD309;FLK1;KDR;kinase insert domain receptor;VEGFR;VEGFR2;cd-309;CD309 antigen;EC 2.7.10.1;Fetal liver kinase 1;fetal liver kinase-1;flk 1;flk i;flk- 1;FLK-1;kdr -type;kdr-type;kinase domain insert receptor;kinase insert-domain receptor;kinase-insert domain receptor;Protein-tyrosine kinase receptor flk-1;receptor 2 of vascular endothelial growth factor;receptor kinase insert domain;receptor kinas…	SWISSPROT_AC:P35968;SWISSPROT_ID:VGFR2_HUMAN;GeneID:3791;Ensembl:ENSG00000128052;HGNC:HGNC:6307;MIM:191306;Vega:OTTHUMG00000128734;protein_accession:AAA59459.1;protein_accession:AAB88005.1;protein_accession:AAC16450.1;protein_accession:AAI31823.1;protein_accession:ACF47599.1;protein_accession:ACR78514.1;protein_accession:AKN45942.1;protein_accession:AKN45943.1;protein_accession:AKN45944.1;protein…
2263076	VEGFR-3 -- KDR	association	Pubmed 2008:18177496;Pubmed 2014:24407031;Pubmed 2014:24959299;Pubmed 1996:9012504;Pubmed 2016:27354584;Pubmed 2017:27991863;	Gefitinib is an inhibitor of epidermal growth factor receptor tyrosine kinase activity (EGFR) and vandetanib selectively targets <b>vascular endothelial growth factor receptor-2</b> (VEGFR-2) with additional activity against <b>VEGFR-3</b>, EGFR and RET kinase receptors.[Pubmed 2008:18177496];The reduced retinal angiogenesis correlates with reduced expression in <b>VEGFR-3</b> despite increased <…	521326	Protein	VEGFR-3	EC 2.7.10.1;FLT-4;FLT4;Fms-like tyrosine kinase 4;Tyrosine-protein kinase receptor FLT4;Vascular endothelial growth factor receptor 3;VEGFR-3;VEGFR3;VGFR3;FLT41;fms related tyrosine kinase 4;fms-like tyrosine kinase-4;fms-related tyrosine kinase-4;LMPH1A;PCL;pcl-type;vascular endothelial growth factor receptor type 3;vascular endothelial growth factor receptor-3;vascular endothelial growth factor…	SWISSPROT_AC:P35916;SWISSPROT_ID:VGFR3_HUMAN;EMBL:AC122714;EMBL:AK291679;EMBL:AY233382;EMBL:AY233383;EMBL:EU826564;EMBL:S66407;EMBL:U43143;EMBL:X68203;EMBL:X69878;RefSeq:NP_002011.2;RefSeq:NP_891555.2;ProteinModelPortal:P35916;STRING:9606.ENSP00000261937;SWISSPROT_AC_OLD:A8K6L4;SWISSPROT_AC_OLD:B5A926;SWISSPROT_AC_OLD:Q16067;SWISSPROT_AC_OLD:Q86W07;SWISSPROT_AC_OLD:Q86W08;SMR:P35916;GeneID:2324;K…	521322	Protein	KDR	CD309 antigen;EC 2.7.10.1;Fetal liver kinase 1;FLK-1;FLK1;KDR;Kinase insert domain receptor;Protein-tyrosine kinase receptor flk-1;Vascular endothelial growth factor receptor 2;VEGFR-2;VEGFR2;VGFR2;cd-309;CD309;fetal liver kinase-1;flk 1;flk i;flk- 1;kdr -type;kdr-type;kinase domain insert receptor;kinase insert-domain receptor;kinase-insert domain receptor;receptor 2 of vascular endothelial grow…	SWISSPROT_AC:P35968;SWISSPROT_ID:VGFR2_HUMAN;EMBL:AC021220;EMBL:AC111194;EMBL:AF035121;EMBL:AF063658;EMBL:BC131822;EMBL:EU826563;EMBL:FJ899739;EMBL:L04947;EMBL:X61656;EMBL:X89776;RefSeq:NP_002244.1;ProteinModelPortal:P35968;STRING:9606.ENSP00000263923;SWISSPROT_AC_OLD:A2RRS0;SWISSPROT_AC_OLD:B5A925;SWISSPROT_AC_OLD:C5IFA0;SWISSPROT_AC_OLD:O60723;SWISSPROT_AC_OLD:Q14178;SMR:P35968;GeneID:3791;KEGG…
3526359	VEGF-C -- KDR	association	Pubmed 2001:11282897;Pubmed 2002:11824969;Pubmed 2015:25777822;Pubmed 2011:22038228;	Immunohistochemical analysis showed that <b>VEGF-C</b> upregulated <b>VEGFR-2</b> and VEGFR-3 expression and VEGF upregulated VEGFR-2 expression at 4 days after injection.[Pubmed 2001:11282897];The prototype VEGF binds VEGF receptor (VEGFR)-1 and VEGFR-2 and is angiogenic, whereas <b>VEGF-C</b>, which binds to <b>VEGFR-2</b> and VEGFR-3, is either angiogenic or lymphangiogenic in different assays…	520253	Protein	VEGF-C	Flt4 ligand;Flt4-L;Vascular endothelial growth factor C;Vascular endothelial growth factor-related protein;VEGF-C;VEGFC;VRP;c-vegf;ligand of flt4;LMPH1D;vascular endothelial growth factor related protein;vascular endothelial growth factor type c;vascular endothelial growth factor-c;vegf c;vegf type c;vegf- c;	SWISSPROT_AC:P49767;SWISSPROT_ID:VEGFC_HUMAN;EMBL:AC092673;EMBL:AC093801;EMBL:AK313879;EMBL:BC035212;EMBL:BC063685;EMBL:CH471056;EMBL:U43142;EMBL:U58111;EMBL:X94216;RefSeq:NP_005420.1;ProteinModelPortal:P49767;STRING:9606.ENSP00000280193;SWISSPROT_AC_OLD:B2R9Q8;SMR:P49767;GeneID:7424;KEGG:hsa:7424;PIR:S69207;eggNOG:ENOG410IFTP;eggNOG:ENOG410YGVZ;UniGene:Hs.435215;GO:GO:0001525;GO:GO:0001666;GO:GO…	521322	Protein	KDR	CD309 antigen;EC 2.7.10.1;Fetal liver kinase 1;FLK-1;FLK1;KDR;Kinase insert domain receptor;Protein-tyrosine kinase receptor flk-1;Vascular endothelial growth factor receptor 2;VEGFR-2;VEGFR2;VGFR2;cd-309;CD309;fetal liver kinase-1;flk 1;flk i;flk- 1;kdr -type;kdr-type;kinase domain insert receptor;kinase insert-domain receptor;kinase-insert domain receptor;receptor 2 of vascular endothelial grow…	SWISSPROT_AC:P35968;SWISSPROT_ID:VGFR2_HUMAN;EMBL:AC021220;EMBL:AC111194;EMBL:AF035121;EMBL:AF063658;EMBL:BC131822;EMBL:EU826563;EMBL:FJ899739;EMBL:L04947;EMBL:X61656;EMBL:X89776;RefSeq:NP_002244.1;ProteinModelPortal:P35968;STRING:9606.ENSP00000263923;SWISSPROT_AC_OLD:A2RRS0;SWISSPROT_AC_OLD:B5A925;SWISSPROT_AC_OLD:C5IFA0;SWISSPROT_AC_OLD:O60723;SWISSPROT_AC_OLD:Q14178;SMR:P35968;GeneID:3791;KEGG…
44892425	VEGF-C -<> KDR	expression regulation	Pubmed 2001:11282897;	Immunohistochemical analysis showed that <b>VEGF-C</b> upregulated <b>VEGFR-2</b> and VEGFR-3 expression and VEGF upregulated VEGFR-2 expression at 4 days after injection.[Pubmed 2001:11282897];	520253	Protein	VEGF-C	Flt4 ligand;Flt4-L;Vascular endothelial growth factor C;Vascular endothelial growth factor-related protein;VEGF-C;VEGFC;VRP;c-vegf;ligand of flt4;LMPH1D;vascular endothelial growth factor related protein;vascular endothelial growth factor type c;vascular endothelial growth factor-c;vegf c;vegf type c;vegf- c;	SWISSPROT_AC:P49767;SWISSPROT_ID:VEGFC_HUMAN;EMBL:AC092673;EMBL:AC093801;EMBL:AK313879;EMBL:BC035212;EMBL:BC063685;EMBL:CH471056;EMBL:U43142;EMBL:U58111;EMBL:X94216;RefSeq:NP_005420.1;ProteinModelPortal:P49767;STRING:9606.ENSP00000280193;SWISSPROT_AC_OLD:B2R9Q8;SMR:P49767;GeneID:7424;KEGG:hsa:7424;PIR:S69207;eggNOG:ENOG410IFTP;eggNOG:ENOG410YGVZ;UniGene:Hs.435215;GO:GO:0001525;GO:GO:0001666;GO:GO…	4342907	Gene	KDR	CD309;FLK1;KDR;kinase insert domain receptor;VEGFR;VEGFR2;cd-309;CD309 antigen;EC 2.7.10.1;Fetal liver kinase 1;fetal liver kinase-1;flk 1;flk i;flk- 1;FLK-1;kdr -type;kdr-type;kinase domain insert receptor;kinase insert-domain receptor;kinase-insert domain receptor;Protein-tyrosine kinase receptor flk-1;receptor 2 of vascular endothelial growth factor;receptor kinase insert domain;receptor kinas…	SWISSPROT_AC:P35968;SWISSPROT_ID:VGFR2_HUMAN;GeneID:3791;Ensembl:ENSG00000128052;HGNC:HGNC:6307;MIM:191306;Vega:OTTHUMG00000128734;protein_accession:AAA59459.1;protein_accession:AAB88005.1;protein_accession:AAC16450.1;protein_accession:AAI31823.1;protein_accession:ACF47599.1;protein_accession:ACR78514.1;protein_accession:AKN45942.1;protein_accession:AKN45943.1;protein_accession:AKN45944.1;protein…
15863503	VEGF-C -- KDR	association	Pubmed 2001:11282897;Pubmed 2002:11824969;Pubmed 2015:25777822;Pubmed 2011:22038228;	Immunohistochemical analysis showed that <b>VEGF-C</b> upregulated <b>VEGFR-2</b> and VEGFR-3 expression and VEGF upregulated VEGFR-2 expression at 4 days after injection.[Pubmed 2001:11282897];The prototype VEGF binds VEGF receptor (VEGFR)-1 and VEGFR-2 and is angiogenic, whereas <b>VEGF-C</b>, which binds to <b>VEGFR-2</b> and VEGFR-3, is either angiogenic or lymphangiogenic in different assays…	520253	Protein	VEGF-C	Flt4 ligand;Flt4-L;Vascular endothelial growth factor C;Vascular endothelial growth factor-related protein;VEGF-C;VEGFC;VRP;c-vegf;ligand of flt4;LMPH1D;vascular endothelial growth factor related protein;vascular endothelial growth factor type c;vascular endothelial growth factor-c;vegf c;vegf type c;vegf- c;	SWISSPROT_AC:P49767;SWISSPROT_ID:VEGFC_HUMAN;EMBL:AC092673;EMBL:AC093801;EMBL:AK313879;EMBL:BC035212;EMBL:BC063685;EMBL:CH471056;EMBL:U43142;EMBL:U58111;EMBL:X94216;RefSeq:NP_005420.1;ProteinModelPortal:P49767;STRING:9606.ENSP00000280193;SWISSPROT_AC_OLD:B2R9Q8;SMR:P49767;GeneID:7424;KEGG:hsa:7424;PIR:S69207;eggNOG:ENOG410IFTP;eggNOG:ENOG410YGVZ;UniGene:Hs.435215;GO:GO:0001525;GO:GO:0001666;GO:GO…	4342907	Gene	KDR	CD309;FLK1;KDR;kinase insert domain receptor;VEGFR;VEGFR2;cd-309;CD309 antigen;EC 2.7.10.1;Fetal liver kinase 1;fetal liver kinase-1;flk 1;flk i;flk- 1;FLK-1;kdr -type;kdr-type;kinase domain insert receptor;kinase insert-domain receptor;kinase-insert domain receptor;Protein-tyrosine kinase receptor flk-1;receptor 2 of vascular endothelial growth factor;receptor kinase insert domain;receptor kinas…	SWISSPROT_AC:P35968;SWISSPROT_ID:VGFR2_HUMAN;GeneID:3791;Ensembl:ENSG00000128052;HGNC:HGNC:6307;MIM:191306;Vega:OTTHUMG00000128734;protein_accession:AAA59459.1;protein_accession:AAB88005.1;protein_accession:AAC16450.1;protein_accession:AAI31823.1;protein_accession:ACF47599.1;protein_accession:ACR78514.1;protein_accession:AKN45942.1;protein_accession:AKN45943.1;protein_accession:AKN45944.1;protein…
44852750	KDR --| KDR	expression downregulation	Pubmed 2002:12549858;	A monoclonal antibody that blocks VEGF binding to <b>VEGFR2</b> (KDR/Flk-1) inhibits vascular expression of <b>Flk-1</b> and tumor growth in an orthotopic human breast cancer model.[Pubmed 2002:12549858];	521322	Protein	KDR	CD309 antigen;EC 2.7.10.1;Fetal liver kinase 1;FLK-1;FLK1;KDR;Kinase insert domain receptor;Protein-tyrosine kinase receptor flk-1;Vascular endothelial growth factor receptor 2;VEGFR-2;VEGFR2;VGFR2;cd-309;CD309;fetal liver kinase-1;flk 1;flk i;flk- 1;kdr -type;kdr-type;kinase domain insert receptor;kinase insert-domain receptor;kinase-insert domain receptor;receptor 2 of vascular endothelial grow…	SWISSPROT_AC:P35968;SWISSPROT_ID:VGFR2_HUMAN;EMBL:AC021220;EMBL:AC111194;EMBL:AF035121;EMBL:AF063658;EMBL:BC131822;EMBL:EU826563;EMBL:FJ899739;EMBL:L04947;EMBL:X61656;EMBL:X89776;RefSeq:NP_002244.1;ProteinModelPortal:P35968;STRING:9606.ENSP00000263923;SWISSPROT_AC_OLD:A2RRS0;SWISSPROT_AC_OLD:B5A925;SWISSPROT_AC_OLD:C5IFA0;SWISSPROT_AC_OLD:O60723;SWISSPROT_AC_OLD:Q14178;SMR:P35968;GeneID:3791;KEGG…	4342907	Gene	KDR	CD309;FLK1;KDR;kinase insert domain receptor;VEGFR;VEGFR2;cd-309;CD309 antigen;EC 2.7.10.1;Fetal liver kinase 1;fetal liver kinase-1;flk 1;flk i;flk- 1;FLK-1;kdr -type;kdr-type;kinase domain insert receptor;kinase insert-domain receptor;kinase-insert domain receptor;Protein-tyrosine kinase receptor flk-1;receptor 2 of vascular endothelial growth factor;receptor kinase insert domain;receptor kinas…	SWISSPROT_AC:P35968;SWISSPROT_ID:VGFR2_HUMAN;GeneID:3791;Ensembl:ENSG00000128052;HGNC:HGNC:6307;MIM:191306;Vega:OTTHUMG00000128734;protein_accession:AAA59459.1;protein_accession:AAB88005.1;protein_accession:AAC16450.1;protein_accession:AAI31823.1;protein_accession:ACF47599.1;protein_accession:ACR78514.1;protein_accession:AKN45942.1;protein_accession:AKN45943.1;protein_accession:AKN45944.1;protein…
7616163	KDR -- HGF	association	Pubmed 2013:24255881;Pubmed 2009:19281453;	0.01] and a reduced expression of cell cycle progression and angiogenesis-related factors (<b>HGF</b> 40% reduction at day 2; <b>vascular endothelial growth factor receptor 2</b> 50% reduction at days 2 and 5; angiopoietin 1 60% reduction at day 2, all P â¤ 0.01).[Pubmed 2013:24255881];0.01] and a reduced expression of cell cycle progression and angiogenesis-related factors (<b>HGF</b> 40% reduc…	521322	Protein	KDR	CD309 antigen;EC 2.7.10.1;Fetal liver kinase 1;FLK-1;FLK1;KDR;Kinase insert domain receptor;Protein-tyrosine kinase receptor flk-1;Vascular endothelial growth factor receptor 2;VEGFR-2;VEGFR2;VGFR2;cd-309;CD309;fetal liver kinase-1;flk 1;flk i;flk- 1;kdr -type;kdr-type;kinase domain insert receptor;kinase insert-domain receptor;kinase-insert domain receptor;receptor 2 of vascular endothelial grow…	SWISSPROT_AC:P35968;SWISSPROT_ID:VGFR2_HUMAN;EMBL:AC021220;EMBL:AC111194;EMBL:AF035121;EMBL:AF063658;EMBL:BC131822;EMBL:EU826563;EMBL:FJ899739;EMBL:L04947;EMBL:X61656;EMBL:X89776;RefSeq:NP_002244.1;ProteinModelPortal:P35968;STRING:9606.ENSP00000263923;SWISSPROT_AC_OLD:A2RRS0;SWISSPROT_AC_OLD:B5A925;SWISSPROT_AC_OLD:C5IFA0;SWISSPROT_AC_OLD:O60723;SWISSPROT_AC_OLD:Q14178;SMR:P35968;GeneID:3791;KEGG…	178566	Protein	HGF	Hepatocyte growth factor;Hepatopoietin-A;HGF;HPTA;Scatter factor;SF;DFNB39;F-TCF;factor scatter;factor--scatter;factor-scatter;hepatopoietin a;hgf beta;hgf beta-chain;hgf-beta;HGFB;hgfbeta;hgfbeta-chain;scatter-factor;	SWISSPROT_AC:P14210;SWISSPROT_ID:HGF_HUMAN;EMBL:AC004960;EMBL:AY246560;EMBL:BC022308;EMBL:BC063485;EMBL:BC105797;EMBL:BC130284;EMBL:BC130286;EMBL:CH236949;EMBL:D90334;EMBL:L02931;EMBL:M29145;EMBL:M55379;EMBL:M60718;EMBL:M73239;EMBL:M73240;EMBL:M75966;EMBL:M75967;EMBL:M75968;EMBL:M75969;EMBL:M75971;EMBL:M75972;EMBL:M75973;EMBL:M75974;EMBL:M75975;EMBL:M75976;EMBL:M75977;EMBL:M75978;EMBL:M75979;EMBL…
14299624	KDR -- FLT4	association	Pubmed 2008:18177496;Pubmed 2014:24407031;Pubmed 2014:24959299;Pubmed 1996:9012504;Pubmed 2016:27354584;Pubmed 2017:27991863;	Gefitinib is an inhibitor of epidermal growth factor receptor tyrosine kinase activity (EGFR) and vandetanib selectively targets <b>vascular endothelial growth factor receptor-2</b> (VEGFR-2) with additional activity against <b>VEGFR-3</b>, EGFR and RET kinase receptors.[Pubmed 2008:18177496];The reduced retinal angiogenesis correlates with reduced expression in <b>VEGFR-3</b> despite increased <…	4342907	Gene	KDR	CD309;FLK1;KDR;kinase insert domain receptor;VEGFR;VEGFR2;cd-309;CD309 antigen;EC 2.7.10.1;Fetal liver kinase 1;fetal liver kinase-1;flk 1;flk i;flk- 1;FLK-1;kdr -type;kdr-type;kinase domain insert receptor;kinase insert-domain receptor;kinase-insert domain receptor;Protein-tyrosine kinase receptor flk-1;receptor 2 of vascular endothelial growth factor;receptor kinase insert domain;receptor kinas…	SWISSPROT_AC:P35968;SWISSPROT_ID:VGFR2_HUMAN;GeneID:3791;Ensembl:ENSG00000128052;HGNC:HGNC:6307;MIM:191306;Vega:OTTHUMG00000128734;protein_accession:AAA59459.1;protein_accession:AAB88005.1;protein_accession:AAC16450.1;protein_accession:AAI31823.1;protein_accession:ACF47599.1;protein_accession:ACR78514.1;protein_accession:AKN45942.1;protein_accession:AKN45943.1;protein_accession:AKN45944.1;protein…	4341689	Gene	FLT4	FLT-4;FLT4;FLT41;fms related tyrosine kinase 4;LMPH1A;PCL;VEGFR-3;VEGFR3;EC 2.7.10.1;Fms-like tyrosine kinase 4;fms-like tyrosine kinase-4;fms-related tyrosine kinase-4;pcl-type;Tyrosine-protein kinase receptor FLT4;Vascular endothelial growth factor receptor 3;vascular endothelial growth factor receptor type 3;vascular endothelial growth factor receptor-3;vascular endothelial growth factor recep…	SWISSPROT_AC:P35916;SWISSPROT_ID:VGFR3_HUMAN;GeneID:2324;Ensembl:ENSG00000037280;HGNC:HGNC:3767;MIM:136352;Vega:OTTHUMG00000130931;protein_accession:AAA85215.1;protein_accession:AAB23636.1;protein_accession:AAB28539.1;protein_accession:AAI67816.1;protein_accession:AAO89504.1;protein_accession:AAO89505.1;protein_accession:ACF47600.1;protein_accession:ACF47601.1;protein_accession:ACF47602.1;protein…
14299591	KDR -- FLT4	association	Pubmed 2008:18177496;Pubmed 2014:24407031;Pubmed 2014:24959299;Pubmed 1996:9012504;Pubmed 2016:27354584;Pubmed 2017:27991863;	Gefitinib is an inhibitor of epidermal growth factor receptor tyrosine kinase activity (EGFR) and vandetanib selectively targets <b>vascular endothelial growth factor receptor-2</b> (VEGFR-2) with additional activity against <b>VEGFR-3</b>, EGFR and RET kinase receptors.[Pubmed 2008:18177496];The reduced retinal angiogenesis correlates with reduced expression in <b>VEGFR-3</b> despite increased <…	521322	Protein	KDR	CD309 antigen;EC 2.7.10.1;Fetal liver kinase 1;FLK-1;FLK1;KDR;Kinase insert domain receptor;Protein-tyrosine kinase receptor flk-1;Vascular endothelial growth factor receptor 2;VEGFR-2;VEGFR2;VGFR2;cd-309;CD309;fetal liver kinase-1;flk 1;flk i;flk- 1;kdr -type;kdr-type;kinase domain insert receptor;kinase insert-domain receptor;kinase-insert domain receptor;receptor 2 of vascular endothelial grow…	SWISSPROT_AC:P35968;SWISSPROT_ID:VGFR2_HUMAN;EMBL:AC021220;EMBL:AC111194;EMBL:AF035121;EMBL:AF063658;EMBL:BC131822;EMBL:EU826563;EMBL:FJ899739;EMBL:L04947;EMBL:X61656;EMBL:X89776;RefSeq:NP_002244.1;ProteinModelPortal:P35968;STRING:9606.ENSP00000263923;SWISSPROT_AC_OLD:A2RRS0;SWISSPROT_AC_OLD:B5A925;SWISSPROT_AC_OLD:C5IFA0;SWISSPROT_AC_OLD:O60723;SWISSPROT_AC_OLD:Q14178;SMR:P35968;GeneID:3791;KEGG…	4341689	Gene	FLT4	FLT-4;FLT4;FLT41;fms related tyrosine kinase 4;LMPH1A;PCL;VEGFR-3;VEGFR3;EC 2.7.10.1;Fms-like tyrosine kinase 4;fms-like tyrosine kinase-4;fms-related tyrosine kinase-4;pcl-type;Tyrosine-protein kinase receptor FLT4;Vascular endothelial growth factor receptor 3;vascular endothelial growth factor receptor type 3;vascular endothelial growth factor receptor-3;vascular endothelial growth factor recep…	SWISSPROT_AC:P35916;SWISSPROT_ID:VGFR3_HUMAN;GeneID:2324;Ensembl:ENSG00000037280;HGNC:HGNC:3767;MIM:136352;Vega:OTTHUMG00000130931;protein_accession:AAA85215.1;protein_accession:AAB23636.1;protein_accession:AAB28539.1;protein_accession:AAI67816.1;protein_accession:AAO89504.1;protein_accession:AAO89505.1;protein_accession:ACF47600.1;protein_accession:ACF47601.1;protein_accession:ACF47602.1;protein…
45129675	VEGFR-3 -- KDR	interaction	HPRD:00636;HPRD:01867;Pubmed 2000:10785369;Pubmed 2000:11023993;Pubmed 2003:12709414;Pubmed 2003:12963694;Pubmed 2016:27354584;	We demonstrate, using bioassays for the binding and cross-linking of <b>VEGFR-2</b> and <b>VEGFR-3</b> and biosensor analysis with immobilized receptors, that one of the mAbs, designated VD1, is able to compete potently with mature VEGF-D for binding to both VEGFR-2 and VEGFR-3 for binding to mature VEGF-D.[Pubmed 2000:10785369];VEGF-C and VEGF-D, which bind both <b>VEGFR-2</b> and <b>VEGFR-3</b>…	521326	Protein	VEGFR-3	EC 2.7.10.1;FLT-4;FLT4;Fms-like tyrosine kinase 4;Tyrosine-protein kinase receptor FLT4;Vascular endothelial growth factor receptor 3;VEGFR-3;VEGFR3;VGFR3;FLT41;fms related tyrosine kinase 4;fms-like tyrosine kinase-4;fms-related tyrosine kinase-4;LMPH1A;PCL;pcl-type;vascular endothelial growth factor receptor type 3;vascular endothelial growth factor receptor-3;vascular endothelial growth factor…	SWISSPROT_AC:P35916;SWISSPROT_ID:VGFR3_HUMAN;EMBL:AC122714;EMBL:AK291679;EMBL:AY233382;EMBL:AY233383;EMBL:EU826564;EMBL:S66407;EMBL:U43143;EMBL:X68203;EMBL:X69878;RefSeq:NP_002011.2;RefSeq:NP_891555.2;ProteinModelPortal:P35916;STRING:9606.ENSP00000261937;SWISSPROT_AC_OLD:A8K6L4;SWISSPROT_AC_OLD:B5A926;SWISSPROT_AC_OLD:Q16067;SWISSPROT_AC_OLD:Q86W07;SWISSPROT_AC_OLD:Q86W08;SMR:P35916;GeneID:2324;K…	521322	Protein	KDR	CD309 antigen;EC 2.7.10.1;Fetal liver kinase 1;FLK-1;FLK1;KDR;Kinase insert domain receptor;Protein-tyrosine kinase receptor flk-1;Vascular endothelial growth factor receptor 2;VEGFR-2;VEGFR2;VGFR2;cd-309;CD309;fetal liver kinase-1;flk 1;flk i;flk- 1;kdr -type;kdr-type;kinase domain insert receptor;kinase insert-domain receptor;kinase-insert domain receptor;receptor 2 of vascular endothelial grow…	SWISSPROT_AC:P35968;SWISSPROT_ID:VGFR2_HUMAN;EMBL:AC021220;EMBL:AC111194;EMBL:AF035121;EMBL:AF063658;EMBL:BC131822;EMBL:EU826563;EMBL:FJ899739;EMBL:L04947;EMBL:X61656;EMBL:X89776;RefSeq:NP_002244.1;ProteinModelPortal:P35968;STRING:9606.ENSP00000263923;SWISSPROT_AC_OLD:A2RRS0;SWISSPROT_AC_OLD:B5A925;SWISSPROT_AC_OLD:C5IFA0;SWISSPROT_AC_OLD:O60723;SWISSPROT_AC_OLD:Q14178;SMR:P35968;GeneID:3791;KEGG…
45221585	CBL -- KDR	interaction	BioGrid:426751;BioGrid:692150;HPRD:01320;HPRD:01867;psi-mi:MI:0463;Pubmed 2008:19050761;	In this study we demonstrate that c-Src kinase directly through its Src homology 2 (SH2) domain and indirectly via <b>c-Cbl</b> binds to phospho-Y1057 of <b>VEGFR-2</b>.[Pubmed 2008:19050761];	55959	Protein	CBL	Casitas B-lineage lymphoma proto-oncogene;CBL;CBL2;E3 ubiquitin-protein ligase CBL;EC 2.3.2.27;Proto-oncogene c-Cbl;RING finger protein 55;RING-type E3 ubiquitin transferase CBL;RNF55;Signal transduction protein CBL;C-CBL;cbl c;Cbl proto-oncogene;cbl-c;cbl-c-type;cbl-type;FRA11B;NSLL;proto-oncogene casitas b-lineage lymphoma;proto-oncogene cbl;	SWISSPROT_AC:P22681;SWISSPROT_ID:CBL_HUMAN;EMBL:AP002956;EMBL:BC132733;EMBL:BC136463;EMBL:X57110;RefSeq:NP_005179.2;ProteinModelPortal:P22681;STRING:9606.ENSP00000264033;SWISSPROT_AC_OLD:A3KMP8;SMR:P22681;GeneID:867;KEGG:hsa:867;PIR:A43817;eggNOG:ENOG410YDNH;eggNOG:KOG1785;UniGene:Hs.504096;GO:GO:0003700;GO:GO:0004842;GO:GO:0004871;GO:GO:0005509;GO:GO:0005634;GO:GO:0005737;GO:GO:0005829;GO:GO:000…	521322	Protein	KDR	CD309 antigen;EC 2.7.10.1;Fetal liver kinase 1;FLK-1;FLK1;KDR;Kinase insert domain receptor;Protein-tyrosine kinase receptor flk-1;Vascular endothelial growth factor receptor 2;VEGFR-2;VEGFR2;VGFR2;cd-309;CD309;fetal liver kinase-1;flk 1;flk i;flk- 1;kdr -type;kdr-type;kinase domain insert receptor;kinase insert-domain receptor;kinase-insert domain receptor;receptor 2 of vascular endothelial grow…	SWISSPROT_AC:P35968;SWISSPROT_ID:VGFR2_HUMAN;EMBL:AC021220;EMBL:AC111194;EMBL:AF035121;EMBL:AF063658;EMBL:BC131822;EMBL:EU826563;EMBL:FJ899739;EMBL:L04947;EMBL:X61656;EMBL:X89776;RefSeq:NP_002244.1;ProteinModelPortal:P35968;STRING:9606.ENSP00000263923;SWISSPROT_AC_OLD:A2RRS0;SWISSPROT_AC_OLD:B5A925;SWISSPROT_AC_OLD:C5IFA0;SWISSPROT_AC_OLD:O60723;SWISSPROT_AC_OLD:Q14178;SMR:P35968;GeneID:3791;KEGG…
4542229	KDR -- BCL2	association	Pubmed 2004:15235888;Pubmed 2012:21878661;	Mutant p53 was not related to VEGF/flk-1 expression, but <b>bcl-2</b> was highly associated with <b>flk-1</b> (P = 0.007).[Pubmed 2004:15235888];Knockdown of VEGFR-2 attenuated the sunitinib-induced effects, including apoptosis and inhibition of signaling pathways such as the phosphorylation of Akt as well as mTOR, and <b>Bcl-2</b>, which confirmed that these effects could be mediated by <b>VEGFR…	521322	Protein	KDR	CD309 antigen;EC 2.7.10.1;Fetal liver kinase 1;FLK-1;FLK1;KDR;Kinase insert domain receptor;Protein-tyrosine kinase receptor flk-1;Vascular endothelial growth factor receptor 2;VEGFR-2;VEGFR2;VGFR2;cd-309;CD309;fetal liver kinase-1;flk 1;flk i;flk- 1;kdr -type;kdr-type;kinase domain insert receptor;kinase insert-domain receptor;kinase-insert domain receptor;receptor 2 of vascular endothelial grow…	SWISSPROT_AC:P35968;SWISSPROT_ID:VGFR2_HUMAN;EMBL:AC021220;EMBL:AC111194;EMBL:AF035121;EMBL:AF063658;EMBL:BC131822;EMBL:EU826563;EMBL:FJ899739;EMBL:L04947;EMBL:X61656;EMBL:X89776;RefSeq:NP_002244.1;ProteinModelPortal:P35968;STRING:9606.ENSP00000263923;SWISSPROT_AC_OLD:A2RRS0;SWISSPROT_AC_OLD:B5A925;SWISSPROT_AC_OLD:C5IFA0;SWISSPROT_AC_OLD:O60723;SWISSPROT_AC_OLD:Q14178;SMR:P35968;GeneID:3791;KEGG…	43291	Protein	BCL2	Apoptosis regulator Bcl-2;BCL2;apoptosis regulator bcl2;apoptosis regulator of the bcl-2;apoptosis-regulator bcl-2;bcl - 2;bcl -2;bcl 2;bcl- 2;Bcl-2;bcl-2-type;bcl2 apoptosis regulator;BCL2, apoptosis regulator;bcl2--an;PPP1R50;regulator of apoptosis bcl-2;	SWISSPROT_AC:P10415;SWISSPROT_ID:BCL2_HUMAN;EMBL:AC021803;EMBL:AC022726;EMBL:AY220759;EMBL:BC027258;EMBL:CH471096;EMBL:M13994;EMBL:M13995;EMBL:M14745;EMBL:S72602;EMBL:X06487;RefSeq:NP_000624.2;RefSeq:NP_000648.2;ProteinModelPortal:P10415;STRING:9606.ENSP00000329623;SWISSPROT_AC_OLD:C9JHD5;SWISSPROT_AC_OLD:P10416;SWISSPROT_AC_OLD:Q13842;SWISSPROT_AC_OLD:Q16197;SMR:P10415;GeneID:596;KEGG:hsa:596;PI…
21107181	HGF -- KDR	association	Pubmed 2013:24255881;Pubmed 2009:19281453;	0.01] and a reduced expression of cell cycle progression and angiogenesis-related factors (<b>HGF</b> 40% reduction at day 2; <b>vascular endothelial growth factor receptor 2</b> 50% reduction at days 2 and 5; angiopoietin 1 60% reduction at day 2, all P â¤ 0.01).[Pubmed 2013:24255881];0.01] and a reduced expression of cell cycle progression and angiogenesis-related factors (<b>HGF</b> 40% reduc…	4342342	Gene	HGF	DFNB39;F-TCF;hepatocyte growth factor;HGF;HGFB;HPTA;SF;factor scatter;factor--scatter;factor-scatter;hepatopoietin a;Hepatopoietin-A;hgf beta;hgf beta-chain;hgf-beta;hgfbeta;hgfbeta-chain;Scatter factor;scatter-factor;	SWISSPROT_AC:P14210;SWISSPROT_ID:HGF_HUMAN;GeneID:3082;Ensembl:ENSG00000019991;HGNC:HGNC:4893;MIM:142409;Vega:OTTHUMG00000023804;protein_accession:AAA35980.1;protein_accession:AAA52648.1;protein_accession:AAA52649.1;protein_accession:AAA52650.1;protein_accession:AAA64239.1;protein_accession:AAA64297.1;protein_accession:AAC50539.1;protein_accession:AAC71655.1;protein_accession:AAG53459.1;protein_a…	4342907	Gene	KDR	CD309;FLK1;KDR;kinase insert domain receptor;VEGFR;VEGFR2;cd-309;CD309 antigen;EC 2.7.10.1;Fetal liver kinase 1;fetal liver kinase-1;flk 1;flk i;flk- 1;FLK-1;kdr -type;kdr-type;kinase domain insert receptor;kinase insert-domain receptor;kinase-insert domain receptor;Protein-tyrosine kinase receptor flk-1;receptor 2 of vascular endothelial growth factor;receptor kinase insert domain;receptor kinas…	SWISSPROT_AC:P35968;SWISSPROT_ID:VGFR2_HUMAN;GeneID:3791;Ensembl:ENSG00000128052;HGNC:HGNC:6307;MIM:191306;Vega:OTTHUMG00000128734;protein_accession:AAA59459.1;protein_accession:AAB88005.1;protein_accession:AAC16450.1;protein_accession:AAI31823.1;protein_accession:ACF47599.1;protein_accession:ACR78514.1;protein_accession:AKN45942.1;protein_accession:AKN45943.1;protein_accession:AKN45944.1;protein…
3383346	VEGF-D -- KDR	association	Pubmed 2001:11279005;Pubmed 2002:11824969;Pubmed 2015:25942475;Pubmed 2000:11023993;Pubmed 2011:22040968;	Here we report the unexpected finding that mouse <b>VEGF-D</b> fails to bind mouse <b>VEGFR-2</b> but binds and cross-links VEGFR-3 as demonstrated by biosensor analysis with immobilized receptor domains and bioassays of VEGFR-2 and VEGFR-3 cross-linking.[Pubmed 2001:11279005];Mutation of amino acids in mouse <b>VEGF-D</b> to those in the human homologue indicated that residues important for the …	520257	Protein	VEGF-D	c-Fos-induced growth factor;FIGF;Vascular endothelial growth factor D;VEGF-D;VEGFD;factor vascular endothelial growth d;vascular endothelial growth factor-d;vegf d;vegf- d;	SWISSPROT_AC:O43915;SWISSPROT_ID:VEGFD_HUMAN;EMBL:AJ000185;EMBL:AK313173;EMBL:BC027948;EMBL:CH471074;EMBL:D89630;EMBL:Y12863;EMBL:Y12864;EMBL:Y12865;EMBL:Y12866;EMBL:Y12867;EMBL:Y12868;EMBL:Y12869;EMBL:Y12870;RefSeq:NP_004460.1;ProteinModelPortal:O43915;STRING:9606.ENSP00000297904;SWISSPROT_AC_OLD:B2R7Z3;SMR:O43915;GeneID:2277;KEGG:hsa:2277;eggNOG:ENOG410IVDX;eggNOG:ENOG4111ICH;UniGene:Hs.11392;G…	521322	Protein	KDR	CD309 antigen;EC 2.7.10.1;Fetal liver kinase 1;FLK-1;FLK1;KDR;Kinase insert domain receptor;Protein-tyrosine kinase receptor flk-1;Vascular endothelial growth factor receptor 2;VEGFR-2;VEGFR2;VGFR2;cd-309;CD309;fetal liver kinase-1;flk 1;flk i;flk- 1;kdr -type;kdr-type;kinase domain insert receptor;kinase insert-domain receptor;kinase-insert domain receptor;receptor 2 of vascular endothelial grow…	SWISSPROT_AC:P35968;SWISSPROT_ID:VGFR2_HUMAN;EMBL:AC021220;EMBL:AC111194;EMBL:AF035121;EMBL:AF063658;EMBL:BC131822;EMBL:EU826563;EMBL:FJ899739;EMBL:L04947;EMBL:X61656;EMBL:X89776;RefSeq:NP_002244.1;ProteinModelPortal:P35968;STRING:9606.ENSP00000263923;SWISSPROT_AC_OLD:A2RRS0;SWISSPROT_AC_OLD:B5A925;SWISSPROT_AC_OLD:C5IFA0;SWISSPROT_AC_OLD:O60723;SWISSPROT_AC_OLD:Q14178;SMR:P35968;GeneID:3791;KEGG…
19733626	CBL -- KDR	association	Pubmed 2008:19050761;	In this study we demonstrate that c-Src kinase directly through its Src homology 2 (SH2) domain and indirectly via <b>c-Cbl</b> binds to phospho-Y1057 of <b>VEGFR-2</b>.[Pubmed 2008:19050761];	4340510	Gene	CBL	C-CBL;CBL;Cbl proto-oncogene;CBL2;FRA11B;NSLL;RNF55;Casitas B-lineage lymphoma proto-oncogene;cbl c;cbl-c;cbl-c-type;cbl-type;E3 ubiquitin-protein ligase CBL;EC 2.3.2.27;Proto-oncogene c-Cbl;proto-oncogene casitas b-lineage lymphoma;proto-oncogene cbl;RING finger protein 55;RING-type E3 ubiquitin transferase CBL;Signal transduction protein CBL;	SWISSPROT_AC:P22681;SWISSPROT_ID:CBL_HUMAN;GeneID:867;Ensembl:ENSG00000110395;HGNC:HGNC:1541;MIM:165360;Vega:OTTHUMG00000166170;protein_accession:AAI32734.1;protein_accession:AAI36464.1;protein_accession:AJW66371.1;protein_accession:CAA40393.1;protein_accession:CAA57977.1;protein_accession:EAW67476.1;protein_accession:NP_005179.2;protein_accession:P22681.2;protein_accession:XP_011541359.1;protein…	4342907	Gene	KDR	CD309;FLK1;KDR;kinase insert domain receptor;VEGFR;VEGFR2;cd-309;CD309 antigen;EC 2.7.10.1;Fetal liver kinase 1;fetal liver kinase-1;flk 1;flk i;flk- 1;FLK-1;kdr -type;kdr-type;kinase domain insert receptor;kinase insert-domain receptor;kinase-insert domain receptor;Protein-tyrosine kinase receptor flk-1;receptor 2 of vascular endothelial growth factor;receptor kinase insert domain;receptor kinas…	SWISSPROT_AC:P35968;SWISSPROT_ID:VGFR2_HUMAN;GeneID:3791;Ensembl:ENSG00000128052;HGNC:HGNC:6307;MIM:191306;Vega:OTTHUMG00000128734;protein_accession:AAA59459.1;protein_accession:AAB88005.1;protein_accession:AAC16450.1;protein_accession:AAI31823.1;protein_accession:ACF47599.1;protein_accession:ACR78514.1;protein_accession:AKN45942.1;protein_accession:AKN45943.1;protein_accession:AKN45944.1;protein…
6556411	CBL -- KDR	association	Pubmed 2008:19050761;	In this study we demonstrate that c-Src kinase directly through its Src homology 2 (SH2) domain and indirectly via <b>c-Cbl</b> binds to phospho-Y1057 of <b>VEGFR-2</b>.[Pubmed 2008:19050761];	55959	Protein	CBL	Casitas B-lineage lymphoma proto-oncogene;CBL;CBL2;E3 ubiquitin-protein ligase CBL;EC 2.3.2.27;Proto-oncogene c-Cbl;RING finger protein 55;RING-type E3 ubiquitin transferase CBL;RNF55;Signal transduction protein CBL;C-CBL;cbl c;Cbl proto-oncogene;cbl-c;cbl-c-type;cbl-type;FRA11B;NSLL;proto-oncogene casitas b-lineage lymphoma;proto-oncogene cbl;	SWISSPROT_AC:P22681;SWISSPROT_ID:CBL_HUMAN;EMBL:AP002956;EMBL:BC132733;EMBL:BC136463;EMBL:X57110;RefSeq:NP_005179.2;ProteinModelPortal:P22681;STRING:9606.ENSP00000264033;SWISSPROT_AC_OLD:A3KMP8;SMR:P22681;GeneID:867;KEGG:hsa:867;PIR:A43817;eggNOG:ENOG410YDNH;eggNOG:KOG1785;UniGene:Hs.504096;GO:GO:0003700;GO:GO:0004842;GO:GO:0004871;GO:GO:0005509;GO:GO:0005634;GO:GO:0005737;GO:GO:0005829;GO:GO:000…	521322	Protein	KDR	CD309 antigen;EC 2.7.10.1;Fetal liver kinase 1;FLK-1;FLK1;KDR;Kinase insert domain receptor;Protein-tyrosine kinase receptor flk-1;Vascular endothelial growth factor receptor 2;VEGFR-2;VEGFR2;VGFR2;cd-309;CD309;fetal liver kinase-1;flk 1;flk i;flk- 1;kdr -type;kdr-type;kinase domain insert receptor;kinase insert-domain receptor;kinase-insert domain receptor;receptor 2 of vascular endothelial grow…	SWISSPROT_AC:P35968;SWISSPROT_ID:VGFR2_HUMAN;EMBL:AC021220;EMBL:AC111194;EMBL:AF035121;EMBL:AF063658;EMBL:BC131822;EMBL:EU826563;EMBL:FJ899739;EMBL:L04947;EMBL:X61656;EMBL:X89776;RefSeq:NP_002244.1;ProteinModelPortal:P35968;STRING:9606.ENSP00000263923;SWISSPROT_AC_OLD:A2RRS0;SWISSPROT_AC_OLD:B5A925;SWISSPROT_AC_OLD:C5IFA0;SWISSPROT_AC_OLD:O60723;SWISSPROT_AC_OLD:Q14178;SMR:P35968;GeneID:3791;KEGG…
28242	CBL --> CBL	Expression	GeneID:867;		4340510	Gene	CBL	C-CBL;CBL;Cbl proto-oncogene;CBL2;FRA11B;NSLL;RNF55;Casitas B-lineage lymphoma proto-oncogene;cbl c;cbl-c;cbl-c-type;cbl-type;E3 ubiquitin-protein ligase CBL;EC 2.3.2.27;Proto-oncogene c-Cbl;proto-oncogene casitas b-lineage lymphoma;proto-oncogene cbl;RING finger protein 55;RING-type E3 ubiquitin transferase CBL;Signal transduction protein CBL;	SWISSPROT_AC:P22681;SWISSPROT_ID:CBL_HUMAN;GeneID:867;Ensembl:ENSG00000110395;HGNC:HGNC:1541;MIM:165360;Vega:OTTHUMG00000166170;protein_accession:AAI32734.1;protein_accession:AAI36464.1;protein_accession:AJW66371.1;protein_accession:CAA40393.1;protein_accession:CAA57977.1;protein_accession:EAW67476.1;protein_accession:NP_005179.2;protein_accession:P22681.2;protein_accession:XP_011541359.1;protein…	55959	Protein	CBL	Casitas B-lineage lymphoma proto-oncogene;CBL;CBL2;E3 ubiquitin-protein ligase CBL;EC 2.3.2.27;Proto-oncogene c-Cbl;RING finger protein 55;RING-type E3 ubiquitin transferase CBL;RNF55;Signal transduction protein CBL;C-CBL;cbl c;Cbl proto-oncogene;cbl-c;cbl-c-type;cbl-type;FRA11B;NSLL;proto-oncogene casitas b-lineage lymphoma;proto-oncogene cbl;	SWISSPROT_AC:P22681;SWISSPROT_ID:CBL_HUMAN;EMBL:AP002956;EMBL:BC132733;EMBL:BC136463;EMBL:X57110;RefSeq:NP_005179.2;ProteinModelPortal:P22681;STRING:9606.ENSP00000264033;SWISSPROT_AC_OLD:A3KMP8;SMR:P22681;GeneID:867;KEGG:hsa:867;PIR:A43817;eggNOG:ENOG410YDNH;eggNOG:KOG1785;UniGene:Hs.504096;GO:GO:0003700;GO:GO:0004842;GO:GO:0004871;GO:GO:0005509;GO:GO:0005634;GO:GO:0005737;GO:GO:0005829;GO:GO:000…
80074	HGF --> HGF	Expression	GeneID:3082;		4342342	Gene	HGF	DFNB39;F-TCF;hepatocyte growth factor;HGF;HGFB;HPTA;SF;factor scatter;factor--scatter;factor-scatter;hepatopoietin a;Hepatopoietin-A;hgf beta;hgf beta-chain;hgf-beta;hgfbeta;hgfbeta-chain;Scatter factor;scatter-factor;	SWISSPROT_AC:P14210;SWISSPROT_ID:HGF_HUMAN;GeneID:3082;Ensembl:ENSG00000019991;HGNC:HGNC:4893;MIM:142409;Vega:OTTHUMG00000023804;protein_accession:AAA35980.1;protein_accession:AAA52648.1;protein_accession:AAA52649.1;protein_accession:AAA52650.1;protein_accession:AAA64239.1;protein_accession:AAA64297.1;protein_accession:AAC50539.1;protein_accession:AAC71655.1;protein_accession:AAG53459.1;protein_a…	178566	Protein	HGF	Hepatocyte growth factor;Hepatopoietin-A;HGF;HPTA;Scatter factor;SF;DFNB39;F-TCF;factor scatter;factor--scatter;factor-scatter;hepatopoietin a;hgf beta;hgf beta-chain;hgf-beta;HGFB;hgfbeta;hgfbeta-chain;scatter-factor;	SWISSPROT_AC:P14210;SWISSPROT_ID:HGF_HUMAN;EMBL:AC004960;EMBL:AY246560;EMBL:BC022308;EMBL:BC063485;EMBL:BC105797;EMBL:BC130284;EMBL:BC130286;EMBL:CH236949;EMBL:D90334;EMBL:L02931;EMBL:M29145;EMBL:M55379;EMBL:M60718;EMBL:M73239;EMBL:M73240;EMBL:M75966;EMBL:M75967;EMBL:M75968;EMBL:M75969;EMBL:M75971;EMBL:M75972;EMBL:M75973;EMBL:M75974;EMBL:M75975;EMBL:M75976;EMBL:M75977;EMBL:M75978;EMBL:M75979;EMBL…
146008	PTPN11 --> Shp2	Expression	GeneID:5781;		4344456	Gene	PTPN11	BPTP3;CFC;JMML;METCDS;NS1;protein tyrosine phosphatase, non-receptor type 11;PTP-1D;PTP2C;PTPN11;SH-PTP2;SH-PTP3;SHP2;EC 3.1.3.48;protein tyrosine phosphatase 1d;protein tyrosine phosphatase non-receptor 11;protein tyrosine phosphatase non-receptor type 11;protein tyrosine phosphatase type 1d;protein tyrosine phosphatase, non-receptor-type 11;Protein-tyrosine phosphatase 1D;Protein-tyrosine phosp…	SWISSPROT_AC:Q06124;SWISSPROT_ID:PTN11_HUMAN;GeneID:5781;Ensembl:ENSG00000179295;HGNC:HGNC:9644;MIM:176876;Vega:OTTHUMG00000134334;protein_accession:AAA17022.1;protein_accession:AAA36611.1;protein_accession:AAB21148.2;protein_accession:AAH08692.1;protein_accession:AAH25181.1;protein_accession:AAH30949.1;protein_accession:AAP35770.1;protein_accession:ACE60554.1;protein_accession:ACE60555.1;protein…	339968	Protein	Shp2	EC 3.1.3.48;Protein-tyrosine phosphatase 1D;Protein-tyrosine phosphatase 2C;PTN11;PTP-1D;PTP-2C;PTP2C;PTPN11;SH-PTP2;SH-PTP3;SHP-2;Shp2;SHPTP2;Tyrosine-protein phosphatase non-receptor type 11;BPTP3;CFC;JMML;METCDS;NS1;protein tyrosine phosphatase 1d;protein tyrosine phosphatase non-receptor 11;protein tyrosine phosphatase non-receptor type 11;protein tyrosine phosphatase type 1d;protein tyrosine…	SWISSPROT_AC:Q06124;SWISSPROT_ID:PTN11_HUMAN;EMBL:AK289854;EMBL:BC008692;EMBL:BT007106;EMBL:CH471054;EMBL:D13540;EMBL:L03535;EMBL:L07527;EMBL:L08807;EMBL:X70766;RefSeq:NP_001317366.1;RefSeq:NP_002825.3;RefSeq:NP_542168.1;ProteinModelPortal:Q06124;STRING:9606.ENSP00000340944;SWISSPROT_AC_OLD:A8K1D9;SWISSPROT_AC_OLD:Q96HD7;SMR:Q06124;GeneID:5781;KEGG:hsa:5781;PIR:JN0805;eggNOG:COG5599;eggNOG:KOG079…
215114	VEGFD --> VEGF-D	Expression	GeneID:2277;		4341644	Gene	VEGFD	FIGF;vascular endothelial growth factor D;VEGF-D;VEGFD;c-Fos-induced growth factor;factor vascular endothelial growth d;vascular endothelial growth factor-d;vegf d;vegf- d;	SWISSPROT_AC:O43915;SWISSPROT_ID:VEGFD_HUMAN;GeneID:2277;Ensembl:ENSG00000165197;HGNC:HGNC:3708;MIM:300091;Vega:OTTHUMG00000021175;protein_accession:AAH27948.1;protein_accession:BAA24264.1;protein_accession:BAD96880.1;protein_accession:BAG35990.1;protein_accession:CAA03942.1;protein_accession:CAA73370.1;protein_accession:CAA73371.1;protein_accession:CAH23420.1;protein_accession:CAI59113.1;protein…	520257	Protein	VEGF-D	c-Fos-induced growth factor;FIGF;Vascular endothelial growth factor D;VEGF-D;VEGFD;factor vascular endothelial growth d;vascular endothelial growth factor-d;vegf d;vegf- d;	SWISSPROT_AC:O43915;SWISSPROT_ID:VEGFD_HUMAN;EMBL:AJ000185;EMBL:AK313173;EMBL:BC027948;EMBL:CH471074;EMBL:D89630;EMBL:Y12863;EMBL:Y12864;EMBL:Y12865;EMBL:Y12866;EMBL:Y12867;EMBL:Y12868;EMBL:Y12869;EMBL:Y12870;RefSeq:NP_004460.1;ProteinModelPortal:O43915;STRING:9606.ENSP00000297904;SWISSPROT_AC_OLD:B2R7Z3;SMR:O43915;GeneID:2277;KEGG:hsa:2277;eggNOG:ENOG410IVDX;eggNOG:ENOG4111ICH;UniGene:Hs.11392;G…
215120	VEGFC --> VEGF-C	Expression	GeneID:7424;		4345854	Gene	VEGFC	Flt4-L;LMPH1D;vascular endothelial growth factor C;VEGFC;VRP;c-vegf;Flt4 ligand;ligand of flt4;vascular endothelial growth factor related protein;vascular endothelial growth factor type c;vascular endothelial growth factor-c;Vascular endothelial growth factor-related protein;vegf c;vegf type c;vegf- c;VEGF-C;	SWISSPROT_AC:P49767;SWISSPROT_ID:VEGFC_HUMAN;GeneID:7424;Ensembl:ENSG00000150630;HGNC:HGNC:12682;MIM:601528;Vega:OTTHUMG00000160734;protein_accession:AAA85214.1;protein_accession:AAB02909.1;protein_accession:AAB82540.1;protein_accession:AAH35212.1;protein_accession:AAH63685.1;protein_accession:ABM82088.1;protein_accession:ABM84271.1;protein_accession:ABM85407.1;protein_accession:ABM87665.1;protei…	520253	Protein	VEGF-C	Flt4 ligand;Flt4-L;Vascular endothelial growth factor C;Vascular endothelial growth factor-related protein;VEGF-C;VEGFC;VRP;c-vegf;ligand of flt4;LMPH1D;vascular endothelial growth factor related protein;vascular endothelial growth factor type c;vascular endothelial growth factor-c;vegf c;vegf type c;vegf- c;	SWISSPROT_AC:P49767;SWISSPROT_ID:VEGFC_HUMAN;EMBL:AC092673;EMBL:AC093801;EMBL:AK313879;EMBL:BC035212;EMBL:BC063685;EMBL:CH471056;EMBL:U43142;EMBL:U58111;EMBL:X94216;RefSeq:NP_005420.1;ProteinModelPortal:P49767;STRING:9606.ENSP00000280193;SWISSPROT_AC_OLD:B2R9Q8;SMR:P49767;GeneID:7424;KEGG:hsa:7424;PIR:S69207;eggNOG:ENOG410IFTP;eggNOG:ENOG410YGVZ;UniGene:Hs.435215;GO:GO:0001525;GO:GO:0001666;GO:GO…
215512	FLT4 --> VEGFR-3	Expression	GeneID:2324;		4341689	Gene	FLT4	FLT-4;FLT4;FLT41;fms related tyrosine kinase 4;LMPH1A;PCL;VEGFR-3;VEGFR3;EC 2.7.10.1;Fms-like tyrosine kinase 4;fms-like tyrosine kinase-4;fms-related tyrosine kinase-4;pcl-type;Tyrosine-protein kinase receptor FLT4;Vascular endothelial growth factor receptor 3;vascular endothelial growth factor receptor type 3;vascular endothelial growth factor receptor-3;vascular endothelial growth factor recep…	SWISSPROT_AC:P35916;SWISSPROT_ID:VGFR3_HUMAN;GeneID:2324;Ensembl:ENSG00000037280;HGNC:HGNC:3767;MIM:136352;Vega:OTTHUMG00000130931;protein_accession:AAA85215.1;protein_accession:AAB23636.1;protein_accession:AAB28539.1;protein_accession:AAI67816.1;protein_accession:AAO89504.1;protein_accession:AAO89505.1;protein_accession:ACF47600.1;protein_accession:ACF47601.1;protein_accession:ACF47602.1;protein…	521326	Protein	VEGFR-3	EC 2.7.10.1;FLT-4;FLT4;Fms-like tyrosine kinase 4;Tyrosine-protein kinase receptor FLT4;Vascular endothelial growth factor receptor 3;VEGFR-3;VEGFR3;VGFR3;FLT41;fms related tyrosine kinase 4;fms-like tyrosine kinase-4;fms-related tyrosine kinase-4;LMPH1A;PCL;pcl-type;vascular endothelial growth factor receptor type 3;vascular endothelial growth factor receptor-3;vascular endothelial growth factor…	SWISSPROT_AC:P35916;SWISSPROT_ID:VGFR3_HUMAN;EMBL:AC122714;EMBL:AK291679;EMBL:AY233382;EMBL:AY233383;EMBL:EU826564;EMBL:S66407;EMBL:U43143;EMBL:X68203;EMBL:X69878;RefSeq:NP_002011.2;RefSeq:NP_891555.2;ProteinModelPortal:P35916;STRING:9606.ENSP00000261937;SWISSPROT_AC_OLD:A8K6L4;SWISSPROT_AC_OLD:B5A926;SWISSPROT_AC_OLD:Q16067;SWISSPROT_AC_OLD:Q86W07;SWISSPROT_AC_OLD:Q86W08;SMR:P35916;GeneID:2324;K…
506103	FLT4 -- VEGF-C	association	Pubmed 2006:16465426;Pubmed 2006:16480594;Pubmed 2006:16508727;Pubmed 2006:16669874;Pubmed 2006:16755294;Pubmed 2006:16944571;Pubmed 2001:11282897;Pubmed 2001:11381041;Pubmed 2001:11477575;Pubmed 2004:14760756;Pubmed 2004:15150322;Pubmed 2015:25777822;Pubmed 2008:18440723;Pubmed 2008:18561194;Pubmed 2007:17234768;Pubmed 2000:10728593;Pubmed 2000:11106244;Pubmed 2014:24858271;Pubmed 2011:21161269;…	A significant correlation was found between the <b>VEGF-C</b> and <b>VEGFR-3</b> protein levels.[Pubmed 2006:16465426];The cumulative 5-year survival rates of the patients with positive expression of either VEGF-C or <b>Flt-4</b> were significantly lower than those of the patients with negative expression of either <b>VEGF-C</b> or Flt-4 (45.08% vs. 68.25%, and 38.03% vs. 75.46%, P<0.05).[Pubmed …	4341689	Gene	FLT4	FLT-4;FLT4;FLT41;fms related tyrosine kinase 4;LMPH1A;PCL;VEGFR-3;VEGFR3;EC 2.7.10.1;Fms-like tyrosine kinase 4;fms-like tyrosine kinase-4;fms-related tyrosine kinase-4;pcl-type;Tyrosine-protein kinase receptor FLT4;Vascular endothelial growth factor receptor 3;vascular endothelial growth factor receptor type 3;vascular endothelial growth factor receptor-3;vascular endothelial growth factor recep…	SWISSPROT_AC:P35916;SWISSPROT_ID:VGFR3_HUMAN;GeneID:2324;Ensembl:ENSG00000037280;HGNC:HGNC:3767;MIM:136352;Vega:OTTHUMG00000130931;protein_accession:AAA85215.1;protein_accession:AAB23636.1;protein_accession:AAB28539.1;protein_accession:AAI67816.1;protein_accession:AAO89504.1;protein_accession:AAO89505.1;protein_accession:ACF47600.1;protein_accession:ACF47601.1;protein_accession:ACF47602.1;protein…	520253	Protein	VEGF-C	Flt4 ligand;Flt4-L;Vascular endothelial growth factor C;Vascular endothelial growth factor-related protein;VEGF-C;VEGFC;VRP;c-vegf;ligand of flt4;LMPH1D;vascular endothelial growth factor related protein;vascular endothelial growth factor type c;vascular endothelial growth factor-c;vegf c;vegf type c;vegf- c;	SWISSPROT_AC:P49767;SWISSPROT_ID:VEGFC_HUMAN;EMBL:AC092673;EMBL:AC093801;EMBL:AK313879;EMBL:BC035212;EMBL:BC063685;EMBL:CH471056;EMBL:U43142;EMBL:U58111;EMBL:X94216;RefSeq:NP_005420.1;ProteinModelPortal:P49767;STRING:9606.ENSP00000280193;SWISSPROT_AC_OLD:B2R9Q8;SMR:P49767;GeneID:7424;KEGG:hsa:7424;PIR:S69207;eggNOG:ENOG410IFTP;eggNOG:ENOG410YGVZ;UniGene:Hs.435215;GO:GO:0001525;GO:GO:0001666;GO:GO…
535776	VEGFC -- VEGFR-3	association	Pubmed 2006:16465426;Pubmed 2006:16480594;Pubmed 2006:16508727;Pubmed 2006:16669874;Pubmed 2006:16755294;Pubmed 2006:16944571;Pubmed 2001:11282897;Pubmed 2001:11381041;Pubmed 2001:11477575;Pubmed 2004:14760756;Pubmed 2004:15150322;Pubmed 2015:25777822;Pubmed 2008:18440723;Pubmed 2008:18561194;Pubmed 2007:17234768;Pubmed 2000:10728593;Pubmed 2000:11106244;Pubmed 2014:24858271;Pubmed 2011:21161269;…	A significant correlation was found between the <b>VEGF-C</b> and <b>VEGFR-3</b> protein levels.[Pubmed 2006:16465426];The cumulative 5-year survival rates of the patients with positive expression of either VEGF-C or <b>Flt-4</b> were significantly lower than those of the patients with negative expression of either <b>VEGF-C</b> or Flt-4 (45.08% vs. 68.25%, and 38.03% vs. 75.46%, P<0.05).[Pubmed …	4345854	Gene	VEGFC	Flt4-L;LMPH1D;vascular endothelial growth factor C;VEGFC;VRP;c-vegf;Flt4 ligand;ligand of flt4;vascular endothelial growth factor related protein;vascular endothelial growth factor type c;vascular endothelial growth factor-c;Vascular endothelial growth factor-related protein;vegf c;vegf type c;vegf- c;VEGF-C;	SWISSPROT_AC:P49767;SWISSPROT_ID:VEGFC_HUMAN;GeneID:7424;Ensembl:ENSG00000150630;HGNC:HGNC:12682;MIM:601528;Vega:OTTHUMG00000160734;protein_accession:AAA85214.1;protein_accession:AAB02909.1;protein_accession:AAB82540.1;protein_accession:AAH35212.1;protein_accession:AAH63685.1;protein_accession:ABM82088.1;protein_accession:ABM84271.1;protein_accession:ABM85407.1;protein_accession:ABM87665.1;protei…	521326	Protein	VEGFR-3	EC 2.7.10.1;FLT-4;FLT4;Fms-like tyrosine kinase 4;Tyrosine-protein kinase receptor FLT4;Vascular endothelial growth factor receptor 3;VEGFR-3;VEGFR3;VGFR3;FLT41;fms related tyrosine kinase 4;fms-like tyrosine kinase-4;fms-related tyrosine kinase-4;LMPH1A;PCL;pcl-type;vascular endothelial growth factor receptor type 3;vascular endothelial growth factor receptor-3;vascular endothelial growth factor…	SWISSPROT_AC:P35916;SWISSPROT_ID:VGFR3_HUMAN;EMBL:AC122714;EMBL:AK291679;EMBL:AY233382;EMBL:AY233383;EMBL:EU826564;EMBL:S66407;EMBL:U43143;EMBL:X68203;EMBL:X69878;RefSeq:NP_002011.2;RefSeq:NP_891555.2;ProteinModelPortal:P35916;STRING:9606.ENSP00000261937;SWISSPROT_AC_OLD:A8K6L4;SWISSPROT_AC_OLD:B5A926;SWISSPROT_AC_OLD:Q16067;SWISSPROT_AC_OLD:Q86W07;SWISSPROT_AC_OLD:Q86W08;SMR:P35916;GeneID:2324;K…
2402725	VEGF-D -- VEGF-C	association	Pubmed:17695450;Pubmed 2006:16344322;Pubmed 2004:14720324;Pubmed 2012:22562155;Pubmed 2007:17931169;Pubmed 2007:18074680;Pubmed 2010:19821158;Pubmed 2010:20450586;Pubmed 2009:20164015;Pubmed 1997:9205122;Pubmed 2003:12610509;Pubmed 1998:9435229;	A significant relationship between <b>VEGF-C</b> and <b>VEGF-D</b> expression (p=0.000002) was noted.[Pubmed:17695450];Therefore, we analyzed expression and prognostic significance of <b>VEGF-D</b> along with <b>VEGF-C</b>, and VEGFR-3 in gastric adenocarcinomas.[Pubmed 2006:16344322];No correlation was observed between <b>VEGF-C</b> and <b>VEGF-D</b> expression in tumors.[Pubmed 2004:14720324];N…	520257	Protein	VEGF-D	c-Fos-induced growth factor;FIGF;Vascular endothelial growth factor D;VEGF-D;VEGFD;factor vascular endothelial growth d;vascular endothelial growth factor-d;vegf d;vegf- d;	SWISSPROT_AC:O43915;SWISSPROT_ID:VEGFD_HUMAN;EMBL:AJ000185;EMBL:AK313173;EMBL:BC027948;EMBL:CH471074;EMBL:D89630;EMBL:Y12863;EMBL:Y12864;EMBL:Y12865;EMBL:Y12866;EMBL:Y12867;EMBL:Y12868;EMBL:Y12869;EMBL:Y12870;RefSeq:NP_004460.1;ProteinModelPortal:O43915;STRING:9606.ENSP00000297904;SWISSPROT_AC_OLD:B2R7Z3;SMR:O43915;GeneID:2277;KEGG:hsa:2277;eggNOG:ENOG410IVDX;eggNOG:ENOG4111ICH;UniGene:Hs.11392;G…	520253	Protein	VEGF-C	Flt4 ligand;Flt4-L;Vascular endothelial growth factor C;Vascular endothelial growth factor-related protein;VEGF-C;VEGFC;VRP;c-vegf;ligand of flt4;LMPH1D;vascular endothelial growth factor related protein;vascular endothelial growth factor type c;vascular endothelial growth factor-c;vegf c;vegf type c;vegf- c;	SWISSPROT_AC:P49767;SWISSPROT_ID:VEGFC_HUMAN;EMBL:AC092673;EMBL:AC093801;EMBL:AK313879;EMBL:BC035212;EMBL:BC063685;EMBL:CH471056;EMBL:U43142;EMBL:U58111;EMBL:X94216;RefSeq:NP_005420.1;ProteinModelPortal:P49767;STRING:9606.ENSP00000280193;SWISSPROT_AC_OLD:B2R9Q8;SMR:P49767;GeneID:7424;KEGG:hsa:7424;PIR:S69207;eggNOG:ENOG410IFTP;eggNOG:ENOG410YGVZ;UniGene:Hs.435215;GO:GO:0001525;GO:GO:0001666;GO:GO…
2420972	VEGFR-3 -- VEGF-C	association	Pubmed 2006:16465426;Pubmed 2006:16480594;Pubmed 2006:16508727;Pubmed 2006:16669874;Pubmed 2006:16755294;Pubmed 2006:16944571;Pubmed 2001:11282897;Pubmed 2001:11381041;Pubmed 2001:11477575;Pubmed 2004:14760756;Pubmed 2004:15150322;Pubmed 2015:25777822;Pubmed 2008:18440723;Pubmed 2008:18561194;Pubmed 2007:17234768;Pubmed 2000:10728593;Pubmed 2000:11106244;Pubmed 2014:24858271;Pubmed 2011:21161269;…	A significant correlation was found between the <b>VEGF-C</b> and <b>VEGFR-3</b> protein levels.[Pubmed 2006:16465426];The cumulative 5-year survival rates of the patients with positive expression of either VEGF-C or <b>Flt-4</b> were significantly lower than those of the patients with negative expression of either <b>VEGF-C</b> or Flt-4 (45.08% vs. 68.25%, and 38.03% vs. 75.46%, P<0.05).[Pubmed …	521326	Protein	VEGFR-3	EC 2.7.10.1;FLT-4;FLT4;Fms-like tyrosine kinase 4;Tyrosine-protein kinase receptor FLT4;Vascular endothelial growth factor receptor 3;VEGFR-3;VEGFR3;VGFR3;FLT41;fms related tyrosine kinase 4;fms-like tyrosine kinase-4;fms-related tyrosine kinase-4;LMPH1A;PCL;pcl-type;vascular endothelial growth factor receptor type 3;vascular endothelial growth factor receptor-3;vascular endothelial growth factor…	SWISSPROT_AC:P35916;SWISSPROT_ID:VGFR3_HUMAN;EMBL:AC122714;EMBL:AK291679;EMBL:AY233382;EMBL:AY233383;EMBL:EU826564;EMBL:S66407;EMBL:U43143;EMBL:X68203;EMBL:X69878;RefSeq:NP_002011.2;RefSeq:NP_891555.2;ProteinModelPortal:P35916;STRING:9606.ENSP00000261937;SWISSPROT_AC_OLD:A8K6L4;SWISSPROT_AC_OLD:B5A926;SWISSPROT_AC_OLD:Q16067;SWISSPROT_AC_OLD:Q86W07;SWISSPROT_AC_OLD:Q86W08;SMR:P35916;GeneID:2324;K…	520253	Protein	VEGF-C	Flt4 ligand;Flt4-L;Vascular endothelial growth factor C;Vascular endothelial growth factor-related protein;VEGF-C;VEGFC;VRP;c-vegf;ligand of flt4;LMPH1D;vascular endothelial growth factor related protein;vascular endothelial growth factor type c;vascular endothelial growth factor-c;vegf c;vegf type c;vegf- c;	SWISSPROT_AC:P49767;SWISSPROT_ID:VEGFC_HUMAN;EMBL:AC092673;EMBL:AC093801;EMBL:AK313879;EMBL:BC035212;EMBL:BC063685;EMBL:CH471056;EMBL:U43142;EMBL:U58111;EMBL:X94216;RefSeq:NP_005420.1;ProteinModelPortal:P49767;STRING:9606.ENSP00000280193;SWISSPROT_AC_OLD:B2R9Q8;SMR:P49767;GeneID:7424;KEGG:hsa:7424;PIR:S69207;eggNOG:ENOG410IFTP;eggNOG:ENOG410YGVZ;UniGene:Hs.435215;GO:GO:0001525;GO:GO:0001666;GO:GO…
3383363	VEGFR-3 -- VEGF-D	association	Pubmed:23995616;Pubmed 2006:16508727;Pubmed 2002:11824969;Pubmed 2008:18561194;Pubmed 2007:17234768;Pubmed 2007:17951197;Pubmed 2000:11023993;Pubmed 2011:22130231;Pubmed 2003:12709414;	Among these mAbs, BDD073 was demonstrated to inhibit the interaction of soluble <b>VEGFR-3</b> with <b>VEGF-D</b> and the proliferation of HEL cells.[Pubmed:23995616];<b>VEGFR-3</b> expression was associated both with VEGF-C and <b>VEGF-D</b> expression, but not with lymph node metastasis.[Pubmed 2006:16508727];To localize vascular endothelial growth factor C (VEGF-C) and <b>VEGF-D</b> in synovia…	521326	Protein	VEGFR-3	EC 2.7.10.1;FLT-4;FLT4;Fms-like tyrosine kinase 4;Tyrosine-protein kinase receptor FLT4;Vascular endothelial growth factor receptor 3;VEGFR-3;VEGFR3;VGFR3;FLT41;fms related tyrosine kinase 4;fms-like tyrosine kinase-4;fms-related tyrosine kinase-4;LMPH1A;PCL;pcl-type;vascular endothelial growth factor receptor type 3;vascular endothelial growth factor receptor-3;vascular endothelial growth factor…	SWISSPROT_AC:P35916;SWISSPROT_ID:VGFR3_HUMAN;EMBL:AC122714;EMBL:AK291679;EMBL:AY233382;EMBL:AY233383;EMBL:EU826564;EMBL:S66407;EMBL:U43143;EMBL:X68203;EMBL:X69878;RefSeq:NP_002011.2;RefSeq:NP_891555.2;ProteinModelPortal:P35916;STRING:9606.ENSP00000261937;SWISSPROT_AC_OLD:A8K6L4;SWISSPROT_AC_OLD:B5A926;SWISSPROT_AC_OLD:Q16067;SWISSPROT_AC_OLD:Q86W07;SWISSPROT_AC_OLD:Q86W08;SMR:P35916;GeneID:2324;K…	520257	Protein	VEGF-D	c-Fos-induced growth factor;FIGF;Vascular endothelial growth factor D;VEGF-D;VEGFD;factor vascular endothelial growth d;vascular endothelial growth factor-d;vegf d;vegf- d;	SWISSPROT_AC:O43915;SWISSPROT_ID:VEGFD_HUMAN;EMBL:AJ000185;EMBL:AK313173;EMBL:BC027948;EMBL:CH471074;EMBL:D89630;EMBL:Y12863;EMBL:Y12864;EMBL:Y12865;EMBL:Y12866;EMBL:Y12867;EMBL:Y12868;EMBL:Y12869;EMBL:Y12870;RefSeq:NP_004460.1;ProteinModelPortal:O43915;STRING:9606.ENSP00000297904;SWISSPROT_AC_OLD:B2R7Z3;SMR:O43915;GeneID:2277;KEGG:hsa:2277;eggNOG:ENOG410IVDX;eggNOG:ENOG4111ICH;UniGene:Hs.11392;G…
4006821	HGF -- BCL2	association	Pubmed 2002:12145177;	High D-glucose significantly increased bax protein, but not bcl-2, and activated caspase 3-like and 9, whereas <b>HGF</b> significantly increased <b>bcl-2</b> expression without affecting bax level and attenuated the increase in caspase 3 and 9 activity.[Pubmed 2002:12145177];These findings suggest that <b>HGF</b> can activate <b>bcl-2</b> expression and inhibit translocation of bax protein upstr…	178566	Protein	HGF	Hepatocyte growth factor;Hepatopoietin-A;HGF;HPTA;Scatter factor;SF;DFNB39;F-TCF;factor scatter;factor--scatter;factor-scatter;hepatopoietin a;hgf beta;hgf beta-chain;hgf-beta;HGFB;hgfbeta;hgfbeta-chain;scatter-factor;	SWISSPROT_AC:P14210;SWISSPROT_ID:HGF_HUMAN;EMBL:AC004960;EMBL:AY246560;EMBL:BC022308;EMBL:BC063485;EMBL:BC105797;EMBL:BC130284;EMBL:BC130286;EMBL:CH236949;EMBL:D90334;EMBL:L02931;EMBL:M29145;EMBL:M55379;EMBL:M60718;EMBL:M73239;EMBL:M73240;EMBL:M75966;EMBL:M75967;EMBL:M75968;EMBL:M75969;EMBL:M75971;EMBL:M75972;EMBL:M75973;EMBL:M75974;EMBL:M75975;EMBL:M75976;EMBL:M75977;EMBL:M75978;EMBL:M75979;EMBL…	43291	Protein	BCL2	Apoptosis regulator Bcl-2;BCL2;apoptosis regulator bcl2;apoptosis regulator of the bcl-2;apoptosis-regulator bcl-2;bcl - 2;bcl -2;bcl 2;bcl- 2;Bcl-2;bcl-2-type;bcl2 apoptosis regulator;BCL2, apoptosis regulator;bcl2--an;PPP1R50;regulator of apoptosis bcl-2;	SWISSPROT_AC:P10415;SWISSPROT_ID:BCL2_HUMAN;EMBL:AC021803;EMBL:AC022726;EMBL:AY220759;EMBL:BC027258;EMBL:CH471096;EMBL:M13994;EMBL:M13995;EMBL:M14745;EMBL:S72602;EMBL:X06487;RefSeq:NP_000624.2;RefSeq:NP_000648.2;ProteinModelPortal:P10415;STRING:9606.ENSP00000329623;SWISSPROT_AC_OLD:C9JHD5;SWISSPROT_AC_OLD:P10416;SWISSPROT_AC_OLD:Q13842;SWISSPROT_AC_OLD:Q16197;SMR:P10415;GeneID:596;KEGG:hsa:596;PI…
8912834	VEGF-C -- BCL2	association	Pubmed 2012:21936874;	<b>VEGF-C</b> induced <b>Bcl-2</b> expression in lymphatic endothelial cells via VEGFR-3 and PI3k/Akt signaling.[Pubmed 2012:21936874];	520253	Protein	VEGF-C	Flt4 ligand;Flt4-L;Vascular endothelial growth factor C;Vascular endothelial growth factor-related protein;VEGF-C;VEGFC;VRP;c-vegf;ligand of flt4;LMPH1D;vascular endothelial growth factor related protein;vascular endothelial growth factor type c;vascular endothelial growth factor-c;vegf c;vegf type c;vegf- c;	SWISSPROT_AC:P49767;SWISSPROT_ID:VEGFC_HUMAN;EMBL:AC092673;EMBL:AC093801;EMBL:AK313879;EMBL:BC035212;EMBL:BC063685;EMBL:CH471056;EMBL:U43142;EMBL:U58111;EMBL:X94216;RefSeq:NP_005420.1;ProteinModelPortal:P49767;STRING:9606.ENSP00000280193;SWISSPROT_AC_OLD:B2R9Q8;SMR:P49767;GeneID:7424;KEGG:hsa:7424;PIR:S69207;eggNOG:ENOG410IFTP;eggNOG:ENOG410YGVZ;UniGene:Hs.435215;GO:GO:0001525;GO:GO:0001666;GO:GO…	43291	Protein	BCL2	Apoptosis regulator Bcl-2;BCL2;apoptosis regulator bcl2;apoptosis regulator of the bcl-2;apoptosis-regulator bcl-2;bcl - 2;bcl -2;bcl 2;bcl- 2;Bcl-2;bcl-2-type;bcl2 apoptosis regulator;BCL2, apoptosis regulator;bcl2--an;PPP1R50;regulator of apoptosis bcl-2;	SWISSPROT_AC:P10415;SWISSPROT_ID:BCL2_HUMAN;EMBL:AC021803;EMBL:AC022726;EMBL:AY220759;EMBL:BC027258;EMBL:CH471096;EMBL:M13994;EMBL:M13995;EMBL:M14745;EMBL:S72602;EMBL:X06487;RefSeq:NP_000624.2;RefSeq:NP_000648.2;ProteinModelPortal:P10415;STRING:9606.ENSP00000329623;SWISSPROT_AC_OLD:C9JHD5;SWISSPROT_AC_OLD:P10416;SWISSPROT_AC_OLD:Q13842;SWISSPROT_AC_OLD:Q16197;SMR:P10415;GeneID:596;KEGG:hsa:596;PI…
12599205	HGF -- HGF	association	Pubmed 2003:12817761;Pubmed 1991:1833232;	Human adult chondrocytes express hepatocyte growth factor (HGF) isoforms but not <b>HgF</b>: potential implication of osteoblasts on the presence of <b>HGF</b> in cartilage.[Pubmed 2003:12817761];Sequence information suggests that <b>SF</b> from 3T3 cells is closely related to <b>hepatocyte growth factor</b>.[Pubmed 1991:1833232];	4342342	Gene	HGF	DFNB39;F-TCF;hepatocyte growth factor;HGF;HGFB;HPTA;SF;factor scatter;factor--scatter;factor-scatter;hepatopoietin a;Hepatopoietin-A;hgf beta;hgf beta-chain;hgf-beta;hgfbeta;hgfbeta-chain;Scatter factor;scatter-factor;	SWISSPROT_AC:P14210;SWISSPROT_ID:HGF_HUMAN;GeneID:3082;Ensembl:ENSG00000019991;HGNC:HGNC:4893;MIM:142409;Vega:OTTHUMG00000023804;protein_accession:AAA35980.1;protein_accession:AAA52648.1;protein_accession:AAA52649.1;protein_accession:AAA52650.1;protein_accession:AAA64239.1;protein_accession:AAA64297.1;protein_accession:AAC50539.1;protein_accession:AAC71655.1;protein_accession:AAG53459.1;protein_a…	178566	Protein	HGF	Hepatocyte growth factor;Hepatopoietin-A;HGF;HPTA;Scatter factor;SF;DFNB39;F-TCF;factor scatter;factor--scatter;factor-scatter;hepatopoietin a;hgf beta;hgf beta-chain;hgf-beta;HGFB;hgfbeta;hgfbeta-chain;scatter-factor;	SWISSPROT_AC:P14210;SWISSPROT_ID:HGF_HUMAN;EMBL:AC004960;EMBL:AY246560;EMBL:BC022308;EMBL:BC063485;EMBL:BC105797;EMBL:BC130284;EMBL:BC130286;EMBL:CH236949;EMBL:D90334;EMBL:L02931;EMBL:M29145;EMBL:M55379;EMBL:M60718;EMBL:M73239;EMBL:M73240;EMBL:M75966;EMBL:M75967;EMBL:M75968;EMBL:M75969;EMBL:M75971;EMBL:M75972;EMBL:M75973;EMBL:M75974;EMBL:M75975;EMBL:M75976;EMBL:M75977;EMBL:M75978;EMBL:M75979;EMBL…
14470288	VEGFC -- VEGF-D	association	Pubmed:17695450;Pubmed 2006:16344322;Pubmed 2004:14720324;Pubmed 2012:22562155;Pubmed 2007:17931169;Pubmed 2007:18074680;Pubmed 2010:19821158;Pubmed 2010:20450586;Pubmed 2009:20164015;Pubmed 1997:9205122;Pubmed 2003:12610509;Pubmed 1998:9435229;	A significant relationship between <b>VEGF-C</b> and <b>VEGF-D</b> expression (p=0.000002) was noted.[Pubmed:17695450];Therefore, we analyzed expression and prognostic significance of <b>VEGF-D</b> along with <b>VEGF-C</b>, and VEGFR-3 in gastric adenocarcinomas.[Pubmed 2006:16344322];No correlation was observed between <b>VEGF-C</b> and <b>VEGF-D</b> expression in tumors.[Pubmed 2004:14720324];N…	4345854	Gene	VEGFC	Flt4-L;LMPH1D;vascular endothelial growth factor C;VEGFC;VRP;c-vegf;Flt4 ligand;ligand of flt4;vascular endothelial growth factor related protein;vascular endothelial growth factor type c;vascular endothelial growth factor-c;Vascular endothelial growth factor-related protein;vegf c;vegf type c;vegf- c;VEGF-C;	SWISSPROT_AC:P49767;SWISSPROT_ID:VEGFC_HUMAN;GeneID:7424;Ensembl:ENSG00000150630;HGNC:HGNC:12682;MIM:601528;Vega:OTTHUMG00000160734;protein_accession:AAA85214.1;protein_accession:AAB02909.1;protein_accession:AAB82540.1;protein_accession:AAH35212.1;protein_accession:AAH63685.1;protein_accession:ABM82088.1;protein_accession:ABM84271.1;protein_accession:ABM85407.1;protein_accession:ABM87665.1;protei…	520257	Protein	VEGF-D	c-Fos-induced growth factor;FIGF;Vascular endothelial growth factor D;VEGF-D;VEGFD;factor vascular endothelial growth d;vascular endothelial growth factor-d;vegf d;vegf- d;	SWISSPROT_AC:O43915;SWISSPROT_ID:VEGFD_HUMAN;EMBL:AJ000185;EMBL:AK313173;EMBL:BC027948;EMBL:CH471074;EMBL:D89630;EMBL:Y12863;EMBL:Y12864;EMBL:Y12865;EMBL:Y12866;EMBL:Y12867;EMBL:Y12868;EMBL:Y12869;EMBL:Y12870;RefSeq:NP_004460.1;ProteinModelPortal:O43915;STRING:9606.ENSP00000297904;SWISSPROT_AC_OLD:B2R7Z3;SMR:O43915;GeneID:2277;KEGG:hsa:2277;eggNOG:ENOG410IVDX;eggNOG:ENOG4111ICH;UniGene:Hs.11392;G…
14470492	VEGFD -- VEGF-C	association	Pubmed:17695450;Pubmed 2006:16344322;Pubmed 2004:14720324;Pubmed 2012:22562155;Pubmed 2007:17931169;Pubmed 2007:18074680;Pubmed 2010:19821158;Pubmed 2010:20450586;Pubmed 2009:20164015;Pubmed 1997:9205122;Pubmed 2003:12610509;Pubmed 1998:9435229;	A significant relationship between <b>VEGF-C</b> and <b>VEGF-D</b> expression (p=0.000002) was noted.[Pubmed:17695450];Therefore, we analyzed expression and prognostic significance of <b>VEGF-D</b> along with <b>VEGF-C</b>, and VEGFR-3 in gastric adenocarcinomas.[Pubmed 2006:16344322];No correlation was observed between <b>VEGF-C</b> and <b>VEGF-D</b> expression in tumors.[Pubmed 2004:14720324];N…	4341644	Gene	VEGFD	FIGF;vascular endothelial growth factor D;VEGF-D;VEGFD;c-Fos-induced growth factor;factor vascular endothelial growth d;vascular endothelial growth factor-d;vegf d;vegf- d;	SWISSPROT_AC:O43915;SWISSPROT_ID:VEGFD_HUMAN;GeneID:2277;Ensembl:ENSG00000165197;HGNC:HGNC:3708;MIM:300091;Vega:OTTHUMG00000021175;protein_accession:AAH27948.1;protein_accession:BAA24264.1;protein_accession:BAD96880.1;protein_accession:BAG35990.1;protein_accession:CAA03942.1;protein_accession:CAA73370.1;protein_accession:CAA73371.1;protein_accession:CAH23420.1;protein_accession:CAI59113.1;protein…	520253	Protein	VEGF-C	Flt4 ligand;Flt4-L;Vascular endothelial growth factor C;Vascular endothelial growth factor-related protein;VEGF-C;VEGFC;VRP;c-vegf;ligand of flt4;LMPH1D;vascular endothelial growth factor related protein;vascular endothelial growth factor type c;vascular endothelial growth factor-c;vegf c;vegf type c;vegf- c;	SWISSPROT_AC:P49767;SWISSPROT_ID:VEGFC_HUMAN;EMBL:AC092673;EMBL:AC093801;EMBL:AK313879;EMBL:BC035212;EMBL:BC063685;EMBL:CH471056;EMBL:U43142;EMBL:U58111;EMBL:X94216;RefSeq:NP_005420.1;ProteinModelPortal:P49767;STRING:9606.ENSP00000280193;SWISSPROT_AC_OLD:B2R9Q8;SMR:P49767;GeneID:7424;KEGG:hsa:7424;PIR:S69207;eggNOG:ENOG410IFTP;eggNOG:ENOG410YGVZ;UniGene:Hs.435215;GO:GO:0001525;GO:GO:0001666;GO:GO…
14470539	VEGFC -- VEGFD	association	Pubmed:17695450;Pubmed 2006:16344322;Pubmed 2004:14720324;Pubmed 2012:22562155;Pubmed 2007:17931169;Pubmed 2007:18074680;Pubmed 2010:19821158;Pubmed 2010:20450586;Pubmed 2009:20164015;Pubmed 1997:9205122;Pubmed 2003:12610509;Pubmed 1998:9435229;	A significant relationship between <b>VEGF-C</b> and <b>VEGF-D</b> expression (p=0.000002) was noted.[Pubmed:17695450];Therefore, we analyzed expression and prognostic significance of <b>VEGF-D</b> along with <b>VEGF-C</b>, and VEGFR-3 in gastric adenocarcinomas.[Pubmed 2006:16344322];No correlation was observed between <b>VEGF-C</b> and <b>VEGF-D</b> expression in tumors.[Pubmed 2004:14720324];N…	4345854	Gene	VEGFC	Flt4-L;LMPH1D;vascular endothelial growth factor C;VEGFC;VRP;c-vegf;Flt4 ligand;ligand of flt4;vascular endothelial growth factor related protein;vascular endothelial growth factor type c;vascular endothelial growth factor-c;Vascular endothelial growth factor-related protein;vegf c;vegf type c;vegf- c;VEGF-C;	SWISSPROT_AC:P49767;SWISSPROT_ID:VEGFC_HUMAN;GeneID:7424;Ensembl:ENSG00000150630;HGNC:HGNC:12682;MIM:601528;Vega:OTTHUMG00000160734;protein_accession:AAA85214.1;protein_accession:AAB02909.1;protein_accession:AAB82540.1;protein_accession:AAH35212.1;protein_accession:AAH63685.1;protein_accession:ABM82088.1;protein_accession:ABM84271.1;protein_accession:ABM85407.1;protein_accession:ABM87665.1;protei…	4341644	Gene	VEGFD	FIGF;vascular endothelial growth factor D;VEGF-D;VEGFD;c-Fos-induced growth factor;factor vascular endothelial growth d;vascular endothelial growth factor-d;vegf d;vegf- d;	SWISSPROT_AC:O43915;SWISSPROT_ID:VEGFD_HUMAN;GeneID:2277;Ensembl:ENSG00000165197;HGNC:HGNC:3708;MIM:300091;Vega:OTTHUMG00000021175;protein_accession:AAH27948.1;protein_accession:BAA24264.1;protein_accession:BAD96880.1;protein_accession:BAG35990.1;protein_accession:CAA03942.1;protein_accession:CAA73370.1;protein_accession:CAA73371.1;protein_accession:CAH23420.1;protein_accession:CAI59113.1;protein…
14492599	VEGFC -- FLT4	association	Pubmed 2006:16465426;Pubmed 2006:16480594;Pubmed 2006:16508727;Pubmed 2006:16669874;Pubmed 2006:16755294;Pubmed 2006:16944571;Pubmed 2001:11282897;Pubmed 2001:11381041;Pubmed 2001:11477575;Pubmed 2004:14760756;Pubmed 2004:15150322;Pubmed 2015:25777822;Pubmed 2008:18440723;Pubmed 2008:18561194;Pubmed 2007:17234768;Pubmed 2000:10728593;Pubmed 2000:11106244;Pubmed 2014:24858271;Pubmed 2011:21161269;…	A significant correlation was found between the <b>VEGF-C</b> and <b>VEGFR-3</b> protein levels.[Pubmed 2006:16465426];The cumulative 5-year survival rates of the patients with positive expression of either VEGF-C or <b>Flt-4</b> were significantly lower than those of the patients with negative expression of either <b>VEGF-C</b> or Flt-4 (45.08% vs. 68.25%, and 38.03% vs. 75.46%, P<0.05).[Pubmed …	4345854	Gene	VEGFC	Flt4-L;LMPH1D;vascular endothelial growth factor C;VEGFC;VRP;c-vegf;Flt4 ligand;ligand of flt4;vascular endothelial growth factor related protein;vascular endothelial growth factor type c;vascular endothelial growth factor-c;Vascular endothelial growth factor-related protein;vegf c;vegf type c;vegf- c;VEGF-C;	SWISSPROT_AC:P49767;SWISSPROT_ID:VEGFC_HUMAN;GeneID:7424;Ensembl:ENSG00000150630;HGNC:HGNC:12682;MIM:601528;Vega:OTTHUMG00000160734;protein_accession:AAA85214.1;protein_accession:AAB02909.1;protein_accession:AAB82540.1;protein_accession:AAH35212.1;protein_accession:AAH63685.1;protein_accession:ABM82088.1;protein_accession:ABM84271.1;protein_accession:ABM85407.1;protein_accession:ABM87665.1;protei…	4341689	Gene	FLT4	FLT-4;FLT4;FLT41;fms related tyrosine kinase 4;LMPH1A;PCL;VEGFR-3;VEGFR3;EC 2.7.10.1;Fms-like tyrosine kinase 4;fms-like tyrosine kinase-4;fms-related tyrosine kinase-4;pcl-type;Tyrosine-protein kinase receptor FLT4;Vascular endothelial growth factor receptor 3;vascular endothelial growth factor receptor type 3;vascular endothelial growth factor receptor-3;vascular endothelial growth factor recep…	SWISSPROT_AC:P35916;SWISSPROT_ID:VGFR3_HUMAN;GeneID:2324;Ensembl:ENSG00000037280;HGNC:HGNC:3767;MIM:136352;Vega:OTTHUMG00000130931;protein_accession:AAA85215.1;protein_accession:AAB23636.1;protein_accession:AAB28539.1;protein_accession:AAI67816.1;protein_accession:AAO89504.1;protein_accession:AAO89505.1;protein_accession:ACF47600.1;protein_accession:ACF47601.1;protein_accession:ACF47602.1;protein…
15685236	FLT4 -- VEGF-D	association	Pubmed:23995616;Pubmed 2006:16508727;Pubmed 2002:11824969;Pubmed 2008:18561194;Pubmed 2007:17234768;Pubmed 2007:17951197;Pubmed 2000:11023993;Pubmed 2011:22130231;Pubmed 2003:12709414;	Among these mAbs, BDD073 was demonstrated to inhibit the interaction of soluble <b>VEGFR-3</b> with <b>VEGF-D</b> and the proliferation of HEL cells.[Pubmed:23995616];<b>VEGFR-3</b> expression was associated both with VEGF-C and <b>VEGF-D</b> expression, but not with lymph node metastasis.[Pubmed 2006:16508727];To localize vascular endothelial growth factor C (VEGF-C) and <b>VEGF-D</b> in synovia…	4341689	Gene	FLT4	FLT-4;FLT4;FLT41;fms related tyrosine kinase 4;LMPH1A;PCL;VEGFR-3;VEGFR3;EC 2.7.10.1;Fms-like tyrosine kinase 4;fms-like tyrosine kinase-4;fms-related tyrosine kinase-4;pcl-type;Tyrosine-protein kinase receptor FLT4;Vascular endothelial growth factor receptor 3;vascular endothelial growth factor receptor type 3;vascular endothelial growth factor receptor-3;vascular endothelial growth factor recep…	SWISSPROT_AC:P35916;SWISSPROT_ID:VGFR3_HUMAN;GeneID:2324;Ensembl:ENSG00000037280;HGNC:HGNC:3767;MIM:136352;Vega:OTTHUMG00000130931;protein_accession:AAA85215.1;protein_accession:AAB23636.1;protein_accession:AAB28539.1;protein_accession:AAI67816.1;protein_accession:AAO89504.1;protein_accession:AAO89505.1;protein_accession:ACF47600.1;protein_accession:ACF47601.1;protein_accession:ACF47602.1;protein…	520257	Protein	VEGF-D	c-Fos-induced growth factor;FIGF;Vascular endothelial growth factor D;VEGF-D;VEGFD;factor vascular endothelial growth d;vascular endothelial growth factor-d;vegf d;vegf- d;	SWISSPROT_AC:O43915;SWISSPROT_ID:VEGFD_HUMAN;EMBL:AJ000185;EMBL:AK313173;EMBL:BC027948;EMBL:CH471074;EMBL:D89630;EMBL:Y12863;EMBL:Y12864;EMBL:Y12865;EMBL:Y12866;EMBL:Y12867;EMBL:Y12868;EMBL:Y12869;EMBL:Y12870;RefSeq:NP_004460.1;ProteinModelPortal:O43915;STRING:9606.ENSP00000297904;SWISSPROT_AC_OLD:B2R7Z3;SMR:O43915;GeneID:2277;KEGG:hsa:2277;eggNOG:ENOG410IVDX;eggNOG:ENOG4111ICH;UniGene:Hs.11392;G…
15685299	VEGFD -- VEGFR-3	association	Pubmed:23995616;Pubmed 2006:16508727;Pubmed 2002:11824969;Pubmed 2008:18561194;Pubmed 2007:17234768;Pubmed 2007:17951197;Pubmed 2000:11023993;Pubmed 2011:22130231;Pubmed 2003:12709414;	Among these mAbs, BDD073 was demonstrated to inhibit the interaction of soluble <b>VEGFR-3</b> with <b>VEGF-D</b> and the proliferation of HEL cells.[Pubmed:23995616];<b>VEGFR-3</b> expression was associated both with VEGF-C and <b>VEGF-D</b> expression, but not with lymph node metastasis.[Pubmed 2006:16508727];To localize vascular endothelial growth factor C (VEGF-C) and <b>VEGF-D</b> in synovia…	4341644	Gene	VEGFD	FIGF;vascular endothelial growth factor D;VEGF-D;VEGFD;c-Fos-induced growth factor;factor vascular endothelial growth d;vascular endothelial growth factor-d;vegf d;vegf- d;	SWISSPROT_AC:O43915;SWISSPROT_ID:VEGFD_HUMAN;GeneID:2277;Ensembl:ENSG00000165197;HGNC:HGNC:3708;MIM:300091;Vega:OTTHUMG00000021175;protein_accession:AAH27948.1;protein_accession:BAA24264.1;protein_accession:BAD96880.1;protein_accession:BAG35990.1;protein_accession:CAA03942.1;protein_accession:CAA73370.1;protein_accession:CAA73371.1;protein_accession:CAH23420.1;protein_accession:CAI59113.1;protein…	521326	Protein	VEGFR-3	EC 2.7.10.1;FLT-4;FLT4;Fms-like tyrosine kinase 4;Tyrosine-protein kinase receptor FLT4;Vascular endothelial growth factor receptor 3;VEGFR-3;VEGFR3;VGFR3;FLT41;fms related tyrosine kinase 4;fms-like tyrosine kinase-4;fms-related tyrosine kinase-4;LMPH1A;PCL;pcl-type;vascular endothelial growth factor receptor type 3;vascular endothelial growth factor receptor-3;vascular endothelial growth factor…	SWISSPROT_AC:P35916;SWISSPROT_ID:VGFR3_HUMAN;EMBL:AC122714;EMBL:AK291679;EMBL:AY233382;EMBL:AY233383;EMBL:EU826564;EMBL:S66407;EMBL:U43143;EMBL:X68203;EMBL:X69878;RefSeq:NP_002011.2;RefSeq:NP_891555.2;ProteinModelPortal:P35916;STRING:9606.ENSP00000261937;SWISSPROT_AC_OLD:A8K6L4;SWISSPROT_AC_OLD:B5A926;SWISSPROT_AC_OLD:Q16067;SWISSPROT_AC_OLD:Q86W07;SWISSPROT_AC_OLD:Q86W08;SMR:P35916;GeneID:2324;K…
15685325	FLT4 -- VEGFD	association	Pubmed:23995616;Pubmed 2006:16508727;Pubmed 2002:11824969;Pubmed 2008:18561194;Pubmed 2007:17234768;Pubmed 2007:17951197;Pubmed 2000:11023993;Pubmed 2011:22130231;Pubmed 2003:12709414;	Among these mAbs, BDD073 was demonstrated to inhibit the interaction of soluble <b>VEGFR-3</b> with <b>VEGF-D</b> and the proliferation of HEL cells.[Pubmed:23995616];<b>VEGFR-3</b> expression was associated both with VEGF-C and <b>VEGF-D</b> expression, but not with lymph node metastasis.[Pubmed 2006:16508727];To localize vascular endothelial growth factor C (VEGF-C) and <b>VEGF-D</b> in synovia…	4341689	Gene	FLT4	FLT-4;FLT4;FLT41;fms related tyrosine kinase 4;LMPH1A;PCL;VEGFR-3;VEGFR3;EC 2.7.10.1;Fms-like tyrosine kinase 4;fms-like tyrosine kinase-4;fms-related tyrosine kinase-4;pcl-type;Tyrosine-protein kinase receptor FLT4;Vascular endothelial growth factor receptor 3;vascular endothelial growth factor receptor type 3;vascular endothelial growth factor receptor-3;vascular endothelial growth factor recep…	SWISSPROT_AC:P35916;SWISSPROT_ID:VGFR3_HUMAN;GeneID:2324;Ensembl:ENSG00000037280;HGNC:HGNC:3767;MIM:136352;Vega:OTTHUMG00000130931;protein_accession:AAA85215.1;protein_accession:AAB23636.1;protein_accession:AAB28539.1;protein_accession:AAI67816.1;protein_accession:AAO89504.1;protein_accession:AAO89505.1;protein_accession:ACF47600.1;protein_accession:ACF47601.1;protein_accession:ACF47602.1;protein…	4341644	Gene	VEGFD	FIGF;vascular endothelial growth factor D;VEGF-D;VEGFD;c-Fos-induced growth factor;factor vascular endothelial growth d;vascular endothelial growth factor-d;vegf d;vegf- d;	SWISSPROT_AC:O43915;SWISSPROT_ID:VEGFD_HUMAN;GeneID:2277;Ensembl:ENSG00000165197;HGNC:HGNC:3708;MIM:300091;Vega:OTTHUMG00000021175;protein_accession:AAH27948.1;protein_accession:BAA24264.1;protein_accession:BAD96880.1;protein_accession:BAG35990.1;protein_accession:CAA03942.1;protein_accession:CAA73370.1;protein_accession:CAA73371.1;protein_accession:CAH23420.1;protein_accession:CAI59113.1;protein…
21147709	PTPN11 -- Shp2	association	Pubmed 2014:24736444;Pubmed 2014:24865967;Pubmed 2014:24891296;Pubmed 2011:21068439;Pubmed 2010:20648242;Pubmed 2009:19760651;Pubmed 2016:27041571;Pubmed 2016:27614952;	The <b>ptpn11</b> mutants provide a good basis for further unravelling of the function of <b>Shp2</b> in vertebrate development.[Pubmed 2014:24736444];Enhanced PZR-mediated membrane recruitment of <b>Shp2</b> serves as a common mechanism to direct overlapping pathophysiological characteristics of these <b>PTPN11</b> mutations.[Pubmed 2014:24865967];A <b>PTPN11</b> allele encoding a catalytically …	4344456	Gene	PTPN11	BPTP3;CFC;JMML;METCDS;NS1;protein tyrosine phosphatase, non-receptor type 11;PTP-1D;PTP2C;PTPN11;SH-PTP2;SH-PTP3;SHP2;EC 3.1.3.48;protein tyrosine phosphatase 1d;protein tyrosine phosphatase non-receptor 11;protein tyrosine phosphatase non-receptor type 11;protein tyrosine phosphatase type 1d;protein tyrosine phosphatase, non-receptor-type 11;Protein-tyrosine phosphatase 1D;Protein-tyrosine phosp…	SWISSPROT_AC:Q06124;SWISSPROT_ID:PTN11_HUMAN;GeneID:5781;Ensembl:ENSG00000179295;HGNC:HGNC:9644;MIM:176876;Vega:OTTHUMG00000134334;protein_accession:AAA17022.1;protein_accession:AAA36611.1;protein_accession:AAB21148.2;protein_accession:AAH08692.1;protein_accession:AAH25181.1;protein_accession:AAH30949.1;protein_accession:AAP35770.1;protein_accession:ACE60554.1;protein_accession:ACE60555.1;protein…	339968	Protein	Shp2	EC 3.1.3.48;Protein-tyrosine phosphatase 1D;Protein-tyrosine phosphatase 2C;PTN11;PTP-1D;PTP-2C;PTP2C;PTPN11;SH-PTP2;SH-PTP3;SHP-2;Shp2;SHPTP2;Tyrosine-protein phosphatase non-receptor type 11;BPTP3;CFC;JMML;METCDS;NS1;protein tyrosine phosphatase 1d;protein tyrosine phosphatase non-receptor 11;protein tyrosine phosphatase non-receptor type 11;protein tyrosine phosphatase type 1d;protein tyrosine…	SWISSPROT_AC:Q06124;SWISSPROT_ID:PTN11_HUMAN;EMBL:AK289854;EMBL:BC008692;EMBL:BT007106;EMBL:CH471054;EMBL:D13540;EMBL:L03535;EMBL:L07527;EMBL:L08807;EMBL:X70766;RefSeq:NP_001317366.1;RefSeq:NP_002825.3;RefSeq:NP_542168.1;ProteinModelPortal:Q06124;STRING:9606.ENSP00000340944;SWISSPROT_AC_OLD:A8K1D9;SWISSPROT_AC_OLD:Q96HD7;SMR:Q06124;GeneID:5781;KEGG:hsa:5781;PIR:JN0805;eggNOG:COG5599;eggNOG:KOG079…
22816463	VEGFC -- BCL2	association	Pubmed 2012:21936874;	<b>VEGF-C</b> induced <b>Bcl-2</b> expression in lymphatic endothelial cells via VEGFR-3 and PI3k/Akt signaling.[Pubmed 2012:21936874];	4345854	Gene	VEGFC	Flt4-L;LMPH1D;vascular endothelial growth factor C;VEGFC;VRP;c-vegf;Flt4 ligand;ligand of flt4;vascular endothelial growth factor related protein;vascular endothelial growth factor type c;vascular endothelial growth factor-c;Vascular endothelial growth factor-related protein;vegf c;vegf type c;vegf- c;VEGF-C;	SWISSPROT_AC:P49767;SWISSPROT_ID:VEGFC_HUMAN;GeneID:7424;Ensembl:ENSG00000150630;HGNC:HGNC:12682;MIM:601528;Vega:OTTHUMG00000160734;protein_accession:AAA85214.1;protein_accession:AAB02909.1;protein_accession:AAB82540.1;protein_accession:AAH35212.1;protein_accession:AAH63685.1;protein_accession:ABM82088.1;protein_accession:ABM84271.1;protein_accession:ABM85407.1;protein_accession:ABM87665.1;protei…	43291	Protein	BCL2	Apoptosis regulator Bcl-2;BCL2;apoptosis regulator bcl2;apoptosis regulator of the bcl-2;apoptosis-regulator bcl-2;bcl - 2;bcl -2;bcl 2;bcl- 2;Bcl-2;bcl-2-type;bcl2 apoptosis regulator;BCL2, apoptosis regulator;bcl2--an;PPP1R50;regulator of apoptosis bcl-2;	SWISSPROT_AC:P10415;SWISSPROT_ID:BCL2_HUMAN;EMBL:AC021803;EMBL:AC022726;EMBL:AY220759;EMBL:BC027258;EMBL:CH471096;EMBL:M13994;EMBL:M13995;EMBL:M14745;EMBL:S72602;EMBL:X06487;RefSeq:NP_000624.2;RefSeq:NP_000648.2;ProteinModelPortal:P10415;STRING:9606.ENSP00000329623;SWISSPROT_AC_OLD:C9JHD5;SWISSPROT_AC_OLD:P10416;SWISSPROT_AC_OLD:Q13842;SWISSPROT_AC_OLD:Q16197;SMR:P10415;GeneID:596;KEGG:hsa:596;PI…
24252798	CBL -- CBL	association	Pubmed 2013:23400592;Pubmed 2015:24469048;	Here, we identify <b>c-Cbl</b> (henceforth referred to as <b>Cbl</b>) as a GM-CSF receptor (GMR) adaptor protein that targets Src for ubiquitin-mediated destruction upon GM-CSF stimulation and show that a loss of negative regulation of Src is pivotal in the hyperactivation of GMR signaling in Cbl-mutated JMML cells.[Pubmed 2013:23400592];We recently identified <b>c-Cbl</b> (henceforth referred to…	4340510	Gene	CBL	C-CBL;CBL;Cbl proto-oncogene;CBL2;FRA11B;NSLL;RNF55;Casitas B-lineage lymphoma proto-oncogene;cbl c;cbl-c;cbl-c-type;cbl-type;E3 ubiquitin-protein ligase CBL;EC 2.3.2.27;Proto-oncogene c-Cbl;proto-oncogene casitas b-lineage lymphoma;proto-oncogene cbl;RING finger protein 55;RING-type E3 ubiquitin transferase CBL;Signal transduction protein CBL;	SWISSPROT_AC:P22681;SWISSPROT_ID:CBL_HUMAN;GeneID:867;Ensembl:ENSG00000110395;HGNC:HGNC:1541;MIM:165360;Vega:OTTHUMG00000166170;protein_accession:AAI32734.1;protein_accession:AAI36464.1;protein_accession:AJW66371.1;protein_accession:CAA40393.1;protein_accession:CAA57977.1;protein_accession:EAW67476.1;protein_accession:NP_005179.2;protein_accession:P22681.2;protein_accession:XP_011541359.1;protein…	55959	Protein	CBL	Casitas B-lineage lymphoma proto-oncogene;CBL;CBL2;E3 ubiquitin-protein ligase CBL;EC 2.3.2.27;Proto-oncogene c-Cbl;RING finger protein 55;RING-type E3 ubiquitin transferase CBL;RNF55;Signal transduction protein CBL;C-CBL;cbl c;Cbl proto-oncogene;cbl-c;cbl-c-type;cbl-type;FRA11B;NSLL;proto-oncogene casitas b-lineage lymphoma;proto-oncogene cbl;	SWISSPROT_AC:P22681;SWISSPROT_ID:CBL_HUMAN;EMBL:AP002956;EMBL:BC132733;EMBL:BC136463;EMBL:X57110;RefSeq:NP_005179.2;ProteinModelPortal:P22681;STRING:9606.ENSP00000264033;SWISSPROT_AC_OLD:A3KMP8;SMR:P22681;GeneID:867;KEGG:hsa:867;PIR:A43817;eggNOG:ENOG410YDNH;eggNOG:KOG1785;UniGene:Hs.504096;GO:GO:0003700;GO:GO:0004842;GO:GO:0004871;GO:GO:0005509;GO:GO:0005634;GO:GO:0005737;GO:GO:0005829;GO:GO:000…
27523186	VEGFC -- FLT4	coexpression	Pubmed 2000:10728593;Pubmed 2003:12875690;	Co-expression of <b>VEGFR3</b> and <b>VEGFc</b> was observed in most samples.[Pubmed 2000:10728593];Clinical significance of co-expression of <b>VEGF-C</b> and <b>VEGFR-3</b> in non-small cell lung cancer.[Pubmed 2003:12875690];	4345854	Gene	VEGFC	Flt4-L;LMPH1D;vascular endothelial growth factor C;VEGFC;VRP;c-vegf;Flt4 ligand;ligand of flt4;vascular endothelial growth factor related protein;vascular endothelial growth factor type c;vascular endothelial growth factor-c;Vascular endothelial growth factor-related protein;vegf c;vegf type c;vegf- c;VEGF-C;	SWISSPROT_AC:P49767;SWISSPROT_ID:VEGFC_HUMAN;GeneID:7424;Ensembl:ENSG00000150630;HGNC:HGNC:12682;MIM:601528;Vega:OTTHUMG00000160734;protein_accession:AAA85214.1;protein_accession:AAB02909.1;protein_accession:AAB82540.1;protein_accession:AAH35212.1;protein_accession:AAH63685.1;protein_accession:ABM82088.1;protein_accession:ABM84271.1;protein_accession:ABM85407.1;protein_accession:ABM87665.1;protei…	4341689	Gene	FLT4	FLT-4;FLT4;FLT41;fms related tyrosine kinase 4;LMPH1A;PCL;VEGFR-3;VEGFR3;EC 2.7.10.1;Fms-like tyrosine kinase 4;fms-like tyrosine kinase-4;fms-related tyrosine kinase-4;pcl-type;Tyrosine-protein kinase receptor FLT4;Vascular endothelial growth factor receptor 3;vascular endothelial growth factor receptor type 3;vascular endothelial growth factor receptor-3;vascular endothelial growth factor recep…	SWISSPROT_AC:P35916;SWISSPROT_ID:VGFR3_HUMAN;GeneID:2324;Ensembl:ENSG00000037280;HGNC:HGNC:3767;MIM:136352;Vega:OTTHUMG00000130931;protein_accession:AAA85215.1;protein_accession:AAB23636.1;protein_accession:AAB28539.1;protein_accession:AAI67816.1;protein_accession:AAO89504.1;protein_accession:AAO89505.1;protein_accession:ACF47600.1;protein_accession:ACF47601.1;protein_accession:ACF47602.1;protein…
44892450	VEGF-C -<> FLT4	expression regulation	Pubmed 2001:11282897;	Immunohistochemical analysis showed that <b>VEGF-C</b> upregulated VEGFR-2 and <b>VEGFR-3</b> expression and VEGF upregulated VEGFR-2 expression at 4 days after injection.[Pubmed 2001:11282897];	520253	Protein	VEGF-C	Flt4 ligand;Flt4-L;Vascular endothelial growth factor C;Vascular endothelial growth factor-related protein;VEGF-C;VEGFC;VRP;c-vegf;ligand of flt4;LMPH1D;vascular endothelial growth factor related protein;vascular endothelial growth factor type c;vascular endothelial growth factor-c;vegf c;vegf type c;vegf- c;	SWISSPROT_AC:P49767;SWISSPROT_ID:VEGFC_HUMAN;EMBL:AC092673;EMBL:AC093801;EMBL:AK313879;EMBL:BC035212;EMBL:BC063685;EMBL:CH471056;EMBL:U43142;EMBL:U58111;EMBL:X94216;RefSeq:NP_005420.1;ProteinModelPortal:P49767;STRING:9606.ENSP00000280193;SWISSPROT_AC_OLD:B2R9Q8;SMR:P49767;GeneID:7424;KEGG:hsa:7424;PIR:S69207;eggNOG:ENOG410IFTP;eggNOG:ENOG410YGVZ;UniGene:Hs.435215;GO:GO:0001525;GO:GO:0001666;GO:GO…	4341689	Gene	FLT4	FLT-4;FLT4;FLT41;fms related tyrosine kinase 4;LMPH1A;PCL;VEGFR-3;VEGFR3;EC 2.7.10.1;Fms-like tyrosine kinase 4;fms-like tyrosine kinase-4;fms-related tyrosine kinase-4;pcl-type;Tyrosine-protein kinase receptor FLT4;Vascular endothelial growth factor receptor 3;vascular endothelial growth factor receptor type 3;vascular endothelial growth factor receptor-3;vascular endothelial growth factor recep…	SWISSPROT_AC:P35916;SWISSPROT_ID:VGFR3_HUMAN;GeneID:2324;Ensembl:ENSG00000037280;HGNC:HGNC:3767;MIM:136352;Vega:OTTHUMG00000130931;protein_accession:AAA85215.1;protein_accession:AAB23636.1;protein_accession:AAB28539.1;protein_accession:AAI67816.1;protein_accession:AAO89504.1;protein_accession:AAO89505.1;protein_accession:ACF47600.1;protein_accession:ACF47601.1;protein_accession:ACF47602.1;protein…
44999952	VEGF-C --> FLT4	expression upregulation	Pubmed 2001:11282897;	Immunohistochemical analysis showed that <b>VEGF-C</b> upregulated VEGFR-2 and <b>VEGFR-3</b> expression and VEGF upregulated VEGFR-2 expression at 4 days after injection.[Pubmed 2001:11282897];	520253	Protein	VEGF-C	Flt4 ligand;Flt4-L;Vascular endothelial growth factor C;Vascular endothelial growth factor-related protein;VEGF-C;VEGFC;VRP;c-vegf;ligand of flt4;LMPH1D;vascular endothelial growth factor related protein;vascular endothelial growth factor type c;vascular endothelial growth factor-c;vegf c;vegf type c;vegf- c;	SWISSPROT_AC:P49767;SWISSPROT_ID:VEGFC_HUMAN;EMBL:AC092673;EMBL:AC093801;EMBL:AK313879;EMBL:BC035212;EMBL:BC063685;EMBL:CH471056;EMBL:U43142;EMBL:U58111;EMBL:X94216;RefSeq:NP_005420.1;ProteinModelPortal:P49767;STRING:9606.ENSP00000280193;SWISSPROT_AC_OLD:B2R9Q8;SMR:P49767;GeneID:7424;KEGG:hsa:7424;PIR:S69207;eggNOG:ENOG410IFTP;eggNOG:ENOG410YGVZ;UniGene:Hs.435215;GO:GO:0001525;GO:GO:0001666;GO:GO…	4341689	Gene	FLT4	FLT-4;FLT4;FLT41;fms related tyrosine kinase 4;LMPH1A;PCL;VEGFR-3;VEGFR3;EC 2.7.10.1;Fms-like tyrosine kinase 4;fms-like tyrosine kinase-4;fms-related tyrosine kinase-4;pcl-type;Tyrosine-protein kinase receptor FLT4;Vascular endothelial growth factor receptor 3;vascular endothelial growth factor receptor type 3;vascular endothelial growth factor receptor-3;vascular endothelial growth factor recep…	SWISSPROT_AC:P35916;SWISSPROT_ID:VGFR3_HUMAN;GeneID:2324;Ensembl:ENSG00000037280;HGNC:HGNC:3767;MIM:136352;Vega:OTTHUMG00000130931;protein_accession:AAA85215.1;protein_accession:AAB23636.1;protein_accession:AAB28539.1;protein_accession:AAI67816.1;protein_accession:AAO89504.1;protein_accession:AAO89505.1;protein_accession:ACF47600.1;protein_accession:ACF47601.1;protein_accession:ACF47602.1;protein…
45129099	VEGFR-3 -- VEGF-C	interaction	BioGrid:277052;DIP:DIP-9868E;DIP:DIP-9879E;HPRD:00636;HPRD:03317;psi-mi:MI:0463;Pubmed 2006:16755294;Pubmed 2001:11282897;Pubmed 2004:15150322;Pubmed 2012:23059885;Pubmed 2007:17234768;Pubmed 2000:10728593;Pubmed 2011:22130231;	We failed to find a positive association between <b>VEGF-C</b> and <b>VEGFR-3</b> mRNA expression and lymph node metastasis in NSCLC.[Pubmed 2006:16755294];The prototype VEGF binds VEGF receptor (VEGFR)-1 and VEGFR-2 and is angiogenic, whereas <b>VEGF-C</b>, which binds to VEGFR-2 and <b>VEGFR-3</b>, is either angiogenic or lymphangiogenic in different assays.[Pubmed 2001:11282897];The binding af…	521326	Protein	VEGFR-3	EC 2.7.10.1;FLT-4;FLT4;Fms-like tyrosine kinase 4;Tyrosine-protein kinase receptor FLT4;Vascular endothelial growth factor receptor 3;VEGFR-3;VEGFR3;VGFR3;FLT41;fms related tyrosine kinase 4;fms-like tyrosine kinase-4;fms-related tyrosine kinase-4;LMPH1A;PCL;pcl-type;vascular endothelial growth factor receptor type 3;vascular endothelial growth factor receptor-3;vascular endothelial growth factor…	SWISSPROT_AC:P35916;SWISSPROT_ID:VGFR3_HUMAN;EMBL:AC122714;EMBL:AK291679;EMBL:AY233382;EMBL:AY233383;EMBL:EU826564;EMBL:S66407;EMBL:U43143;EMBL:X68203;EMBL:X69878;RefSeq:NP_002011.2;RefSeq:NP_891555.2;ProteinModelPortal:P35916;STRING:9606.ENSP00000261937;SWISSPROT_AC_OLD:A8K6L4;SWISSPROT_AC_OLD:B5A926;SWISSPROT_AC_OLD:Q16067;SWISSPROT_AC_OLD:Q86W07;SWISSPROT_AC_OLD:Q86W08;SMR:P35916;GeneID:2324;K…	520253	Protein	VEGF-C	Flt4 ligand;Flt4-L;Vascular endothelial growth factor C;Vascular endothelial growth factor-related protein;VEGF-C;VEGFC;VRP;c-vegf;ligand of flt4;LMPH1D;vascular endothelial growth factor related protein;vascular endothelial growth factor type c;vascular endothelial growth factor-c;vegf c;vegf type c;vegf- c;	SWISSPROT_AC:P49767;SWISSPROT_ID:VEGFC_HUMAN;EMBL:AC092673;EMBL:AC093801;EMBL:AK313879;EMBL:BC035212;EMBL:BC063685;EMBL:CH471056;EMBL:U43142;EMBL:U58111;EMBL:X94216;RefSeq:NP_005420.1;ProteinModelPortal:P49767;STRING:9606.ENSP00000280193;SWISSPROT_AC_OLD:B2R9Q8;SMR:P49767;GeneID:7424;KEGG:hsa:7424;PIR:S69207;eggNOG:ENOG410IFTP;eggNOG:ENOG410YGVZ;UniGene:Hs.435215;GO:GO:0001525;GO:GO:0001666;GO:GO…
45273078	VEGFR-3 -- VEGF-D	interaction	BioGrid:824429;HPRD:00636;HPRD:02102;Pubmed:23995616;psi-mi:MI:0463;Pubmed 2008:18561194;Pubmed 2007:17234768;Pubmed 2000:11023993;Pubmed 2014:24048323;Pubmed 2011:22130231;	Among these mAbs, BDD073 was demonstrated to inhibit the interaction of soluble <b>VEGFR-3</b> with <b>VEGF-D</b> and the proliferation of HEL cells.[Pubmed:23995616];VEGF-C and <b>VEGF-D</b> expressions were associated with <b>VEGFR-3</b> expression and were significantly correlated with both peritumoral lymphangiogenesis and lymph node metastasis.[Pubmed 2008:18561194];<b>Vascular endothelial g…	521326	Protein	VEGFR-3	EC 2.7.10.1;FLT-4;FLT4;Fms-like tyrosine kinase 4;Tyrosine-protein kinase receptor FLT4;Vascular endothelial growth factor receptor 3;VEGFR-3;VEGFR3;VGFR3;FLT41;fms related tyrosine kinase 4;fms-like tyrosine kinase-4;fms-related tyrosine kinase-4;LMPH1A;PCL;pcl-type;vascular endothelial growth factor receptor type 3;vascular endothelial growth factor receptor-3;vascular endothelial growth factor…	SWISSPROT_AC:P35916;SWISSPROT_ID:VGFR3_HUMAN;EMBL:AC122714;EMBL:AK291679;EMBL:AY233382;EMBL:AY233383;EMBL:EU826564;EMBL:S66407;EMBL:U43143;EMBL:X68203;EMBL:X69878;RefSeq:NP_002011.2;RefSeq:NP_891555.2;ProteinModelPortal:P35916;STRING:9606.ENSP00000261937;SWISSPROT_AC_OLD:A8K6L4;SWISSPROT_AC_OLD:B5A926;SWISSPROT_AC_OLD:Q16067;SWISSPROT_AC_OLD:Q86W07;SWISSPROT_AC_OLD:Q86W08;SMR:P35916;GeneID:2324;K…	520257	Protein	VEGF-D	c-Fos-induced growth factor;FIGF;Vascular endothelial growth factor D;VEGF-D;VEGFD;factor vascular endothelial growth d;vascular endothelial growth factor-d;vegf d;vegf- d;	SWISSPROT_AC:O43915;SWISSPROT_ID:VEGFD_HUMAN;EMBL:AJ000185;EMBL:AK313173;EMBL:BC027948;EMBL:CH471074;EMBL:D89630;EMBL:Y12863;EMBL:Y12864;EMBL:Y12865;EMBL:Y12866;EMBL:Y12867;EMBL:Y12868;EMBL:Y12869;EMBL:Y12870;RefSeq:NP_004460.1;ProteinModelPortal:O43915;STRING:9606.ENSP00000297904;SWISSPROT_AC_OLD:B2R7Z3;SMR:O43915;GeneID:2277;KEGG:hsa:2277;eggNOG:ENOG410IVDX;eggNOG:ENOG4111ICH;UniGene:Hs.11392;G…
47316704	VEGF-D -- VEGF-C	interaction	Pubmed 2007:17234768;	Vascular endothelial growth factor receptor 3 (VEGFR-3) binds <b>VEGF-C</b> and <b>VEGF-D</b> and is essential for the development of the lymphatic vasculature.[Pubmed 2007:17234768];	520257	Protein	VEGF-D	c-Fos-induced growth factor;FIGF;Vascular endothelial growth factor D;VEGF-D;VEGFD;factor vascular endothelial growth d;vascular endothelial growth factor-d;vegf d;vegf- d;	SWISSPROT_AC:O43915;SWISSPROT_ID:VEGFD_HUMAN;EMBL:AJ000185;EMBL:AK313173;EMBL:BC027948;EMBL:CH471074;EMBL:D89630;EMBL:Y12863;EMBL:Y12864;EMBL:Y12865;EMBL:Y12866;EMBL:Y12867;EMBL:Y12868;EMBL:Y12869;EMBL:Y12870;RefSeq:NP_004460.1;ProteinModelPortal:O43915;STRING:9606.ENSP00000297904;SWISSPROT_AC_OLD:B2R7Z3;SMR:O43915;GeneID:2277;KEGG:hsa:2277;eggNOG:ENOG410IVDX;eggNOG:ENOG4111ICH;UniGene:Hs.11392;G…	520253	Protein	VEGF-C	Flt4 ligand;Flt4-L;Vascular endothelial growth factor C;Vascular endothelial growth factor-related protein;VEGF-C;VEGFC;VRP;c-vegf;ligand of flt4;LMPH1D;vascular endothelial growth factor related protein;vascular endothelial growth factor type c;vascular endothelial growth factor-c;vegf c;vegf type c;vegf- c;	SWISSPROT_AC:P49767;SWISSPROT_ID:VEGFC_HUMAN;EMBL:AC092673;EMBL:AC093801;EMBL:AK313879;EMBL:BC035212;EMBL:BC063685;EMBL:CH471056;EMBL:U43142;EMBL:U58111;EMBL:X94216;RefSeq:NP_005420.1;ProteinModelPortal:P49767;STRING:9606.ENSP00000280193;SWISSPROT_AC_OLD:B2R9Q8;SMR:P49767;GeneID:7424;KEGG:hsa:7424;PIR:S69207;eggNOG:ENOG410IFTP;eggNOG:ENOG410YGVZ;UniGene:Hs.435215;GO:GO:0001525;GO:GO:0001666;GO:GO…
99323524	Shp2 -- CBL	interaction	BioGrid:329945;BioGrid:329946;BioGrid:677247;BioGrid:719362;BioGrid:719363;HPRD:01320;HPRD:01470;psi-mi:MI:0463;		339968	Protein	Shp2	EC 3.1.3.48;Protein-tyrosine phosphatase 1D;Protein-tyrosine phosphatase 2C;PTN11;PTP-1D;PTP-2C;PTP2C;PTPN11;SH-PTP2;SH-PTP3;SHP-2;Shp2;SHPTP2;Tyrosine-protein phosphatase non-receptor type 11;BPTP3;CFC;JMML;METCDS;NS1;protein tyrosine phosphatase 1d;protein tyrosine phosphatase non-receptor 11;protein tyrosine phosphatase non-receptor type 11;protein tyrosine phosphatase type 1d;protein tyrosine…	SWISSPROT_AC:Q06124;SWISSPROT_ID:PTN11_HUMAN;EMBL:AK289854;EMBL:BC008692;EMBL:BT007106;EMBL:CH471054;EMBL:D13540;EMBL:L03535;EMBL:L07527;EMBL:L08807;EMBL:X70766;RefSeq:NP_001317366.1;RefSeq:NP_002825.3;RefSeq:NP_542168.1;ProteinModelPortal:Q06124;STRING:9606.ENSP00000340944;SWISSPROT_AC_OLD:A8K1D9;SWISSPROT_AC_OLD:Q96HD7;SMR:Q06124;GeneID:5781;KEGG:hsa:5781;PIR:JN0805;eggNOG:COG5599;eggNOG:KOG079…	55959	Protein	CBL	Casitas B-lineage lymphoma proto-oncogene;CBL;CBL2;E3 ubiquitin-protein ligase CBL;EC 2.3.2.27;Proto-oncogene c-Cbl;RING finger protein 55;RING-type E3 ubiquitin transferase CBL;RNF55;Signal transduction protein CBL;C-CBL;cbl c;Cbl proto-oncogene;cbl-c;cbl-c-type;cbl-type;FRA11B;NSLL;proto-oncogene casitas b-lineage lymphoma;proto-oncogene cbl;	SWISSPROT_AC:P22681;SWISSPROT_ID:CBL_HUMAN;EMBL:AP002956;EMBL:BC132733;EMBL:BC136463;EMBL:X57110;RefSeq:NP_005179.2;ProteinModelPortal:P22681;STRING:9606.ENSP00000264033;SWISSPROT_AC_OLD:A3KMP8;SMR:P22681;GeneID:867;KEGG:hsa:867;PIR:A43817;eggNOG:ENOG410YDNH;eggNOG:KOG1785;UniGene:Hs.504096;GO:GO:0003700;GO:GO:0004842;GO:GO:0004871;GO:GO:0005509;GO:GO:0005634;GO:GO:0005737;GO:GO:0005829;GO:GO:000…
100073424	VEGFR-3 -- Shp2	interaction	HPRD:00636;HPRD:01470;		521326	Protein	VEGFR-3	EC 2.7.10.1;FLT-4;FLT4;Fms-like tyrosine kinase 4;Tyrosine-protein kinase receptor FLT4;Vascular endothelial growth factor receptor 3;VEGFR-3;VEGFR3;VGFR3;FLT41;fms related tyrosine kinase 4;fms-like tyrosine kinase-4;fms-related tyrosine kinase-4;LMPH1A;PCL;pcl-type;vascular endothelial growth factor receptor type 3;vascular endothelial growth factor receptor-3;vascular endothelial growth factor…	SWISSPROT_AC:P35916;SWISSPROT_ID:VGFR3_HUMAN;EMBL:AC122714;EMBL:AK291679;EMBL:AY233382;EMBL:AY233383;EMBL:EU826564;EMBL:S66407;EMBL:U43143;EMBL:X68203;EMBL:X69878;RefSeq:NP_002011.2;RefSeq:NP_891555.2;ProteinModelPortal:P35916;STRING:9606.ENSP00000261937;SWISSPROT_AC_OLD:A8K6L4;SWISSPROT_AC_OLD:B5A926;SWISSPROT_AC_OLD:Q16067;SWISSPROT_AC_OLD:Q86W07;SWISSPROT_AC_OLD:Q86W08;SMR:P35916;GeneID:2324;K…	339968	Protein	Shp2	EC 3.1.3.48;Protein-tyrosine phosphatase 1D;Protein-tyrosine phosphatase 2C;PTN11;PTP-1D;PTP-2C;PTP2C;PTPN11;SH-PTP2;SH-PTP3;SHP-2;Shp2;SHPTP2;Tyrosine-protein phosphatase non-receptor type 11;BPTP3;CFC;JMML;METCDS;NS1;protein tyrosine phosphatase 1d;protein tyrosine phosphatase non-receptor 11;protein tyrosine phosphatase non-receptor type 11;protein tyrosine phosphatase type 1d;protein tyrosine…	SWISSPROT_AC:Q06124;SWISSPROT_ID:PTN11_HUMAN;EMBL:AK289854;EMBL:BC008692;EMBL:BT007106;EMBL:CH471054;EMBL:D13540;EMBL:L03535;EMBL:L07527;EMBL:L08807;EMBL:X70766;RefSeq:NP_001317366.1;RefSeq:NP_002825.3;RefSeq:NP_542168.1;ProteinModelPortal:Q06124;STRING:9606.ENSP00000340944;SWISSPROT_AC_OLD:A8K1D9;SWISSPROT_AC_OLD:Q96HD7;SMR:Q06124;GeneID:5781;KEGG:hsa:5781;PIR:JN0805;eggNOG:COG5599;eggNOG:KOG079…
22361	BCL2 --> BCL2	Expression	GeneID:596;		4340284	Gene	BCL2	Bcl-2;BCL2;BCL2, apoptosis regulator;PPP1R50;Apoptosis regulator Bcl-2;apoptosis regulator bcl2;apoptosis regulator of the bcl-2;apoptosis-regulator bcl-2;bcl - 2;bcl -2;bcl 2;bcl- 2;bcl-2-type;bcl2 apoptosis regulator;bcl2--an;regulator of apoptosis bcl-2;	SWISSPROT_AC:P10415;SWISSPROT_ID:BCL2_HUMAN;GeneID:596;Ensembl:ENSG00000171791;HGNC:HGNC:990;MIM:151430;Vega:OTTHUMG00000132791;protein_accession:AAA35591.1;protein_accession:AAA51813.1;protein_accession:AAA51814.1;protein_accession:AAD14111.1;protein_accession:AAH27258.1;protein_accession:AAL02169.1;protein_accession:AAO26045.1;protein_accession:ABM82396.1;protein_accession:ABM85580.1;protein_ac…	43291	Protein	BCL2	Apoptosis regulator Bcl-2;BCL2;apoptosis regulator bcl2;apoptosis regulator of the bcl-2;apoptosis-regulator bcl-2;bcl - 2;bcl -2;bcl 2;bcl- 2;Bcl-2;bcl-2-type;bcl2 apoptosis regulator;BCL2, apoptosis regulator;bcl2--an;PPP1R50;regulator of apoptosis bcl-2;	SWISSPROT_AC:P10415;SWISSPROT_ID:BCL2_HUMAN;EMBL:AC021803;EMBL:AC022726;EMBL:AY220759;EMBL:BC027258;EMBL:CH471096;EMBL:M13994;EMBL:M13995;EMBL:M14745;EMBL:S72602;EMBL:X06487;RefSeq:NP_000624.2;RefSeq:NP_000648.2;ProteinModelPortal:P10415;STRING:9606.ENSP00000329623;SWISSPROT_AC_OLD:C9JHD5;SWISSPROT_AC_OLD:P10416;SWISSPROT_AC_OLD:Q13842;SWISSPROT_AC_OLD:Q16197;SMR:P10415;GeneID:596;KEGG:hsa:596;PI…

## Sheet: TNF
IntId	IntSchema	IntType	IntLinks	Sentences	ObjId1	ObjType1	ObjName1	ObjSymonyms1	ObjLinks1	ObjId2	ObjType2	ObjName2	ObjSymonyms2	ObjLinks2
5779579	HMGB1 -- TNF	association	Pubmed 2006:16878026;Pubmed 2007:17895302;	In primary macrophages from knockout mice, <b>HMGB1</b> activates significantly less <b>TNF</b> release in cells obtained from MyD88 and TLR4 knockout mice as compared with cells from TLR2 knockout and wild-type controls.[Pubmed 2006:16878026];<b>HMGB1</b> can induce expression of <b>TNF-alpha</b> and IL-1beta, and formation of a pro-inflammatory loop between HMGB1, TNF-alpha, and IL-1beta may be…	184172	Protein	HMGB1	High mobility group protein 1;High mobility group protein B1;HMG-1;HMG1;HMGB1;high mobility group b1 protein;high mobility group box -1;high mobility group box 1;high mobility group box i;high mobility group box-1;high mobility group box1;high mobility group protein-1;high mobility group protein-b1;high mobility group protein-i;high mobility group-box 1;high mobility group-box1;high mobility of g…	SWISSPROT_AC:P09429;SWISSPROT_ID:HMGB1_HUMAN;EMBL:AK122825;EMBL:AK291494;EMBL:AL353648;EMBL:AY377859;EMBL:BC003378;EMBL:BC030981;EMBL:BC066889;EMBL:BC067732;EMBL:BC141844;EMBL:BT006940;EMBL:BT020159;EMBL:CH471075;EMBL:CR456863;EMBL:CR749614;EMBL:D63874;EMBL:EF157968;EMBL:EU012027;EMBL:U51677;EMBL:X12597;RefSeq:NP_001300821.1;RefSeq:NP_001300822.1;RefSeq:NP_002119.1;ProteinModelPortal:P09429;STRIN…	492131	Protein	TNF	Cachectin;TNF;TNF-a;TNF-alpha;TNFA;TNFSF2;Tumor necrosis factor;Tumor necrosis factor ligand superfamily member 2;chain-tnf;DIF;dif-type;factor - tumor necrosis;factor of the tumor necrosis;factor of the tumor-necrosis;factor of tumor necrosis;factor tumor necrosis;factor-tumor necrosis;necrosis factor-tumor;necrosis tumor factor;tnf - a;tnf - alpha;tnf -a;tnf -alpha;tnf a;tnf alpha;tnf- a;tnf- a…	SWISSPROT_AC:P01375;SWISSPROT_ID:TNFA_HUMAN;EMBL:AB088112;EMBL:AF043342;EMBL:AF098751;EMBL:AF129756;EMBL:AY066019;EMBL:AY214167;EMBL:BA000025;EMBL:BC028148;EMBL:M10988;EMBL:M16441;EMBL:M26331;EMBL:X01394;EMBL:X02910;EMBL:Y14768;EMBL:Z15026;RefSeq:NP_000585.2;ProteinModelPortal:P01375;STRING:9606.ENSP00000398698;SWISSPROT_AC_OLD:O43647;SWISSPROT_AC_OLD:Q9P1Q2;SWISSPROT_AC_OLD:Q9UIV3;SMR:P01375;Gen…
47572705	TNF -<> IL-6	transport regulation	Pubmed 2004:15531521;Pubmed 1993:8344757;Pubmed 2010:20188080;Pubmed 1992:1727819;Pubmed 1999:10569696;Pubmed 1991:1714833;	Stimulation of placenta, adipose tissue, and skeletal muscle with LPS and <b>TNF-alpha</b> resulted in greater release of <b>IL-6</b> and IL-8, whereas only LPS increased TNF-alpha release from all three tissues.[Pubmed 2004:15531521];LPS, IL-1 alpha, and <b>TNF-alpha</b> strongly enhanced the release of <b>IL-6</b> by RCC cells, but only marginally affected IL-10 production in colon-carcinoma ce…	492131	Protein	TNF	Cachectin;TNF;TNF-a;TNF-alpha;TNFA;TNFSF2;Tumor necrosis factor;Tumor necrosis factor ligand superfamily member 2;chain-tnf;DIF;dif-type;factor - tumor necrosis;factor of the tumor necrosis;factor of the tumor-necrosis;factor of tumor necrosis;factor tumor necrosis;factor-tumor necrosis;necrosis factor-tumor;necrosis tumor factor;tnf - a;tnf - alpha;tnf -a;tnf -alpha;tnf a;tnf alpha;tnf- a;tnf- a…	SWISSPROT_AC:P01375;SWISSPROT_ID:TNFA_HUMAN;EMBL:AB088112;EMBL:AF043342;EMBL:AF098751;EMBL:AF129756;EMBL:AY066019;EMBL:AY214167;EMBL:BA000025;EMBL:BC028148;EMBL:M10988;EMBL:M16441;EMBL:M26331;EMBL:X01394;EMBL:X02910;EMBL:Y14768;EMBL:Z15026;RefSeq:NP_000585.2;ProteinModelPortal:P01375;STRING:9606.ENSP00000398698;SWISSPROT_AC_OLD:O43647;SWISSPROT_AC_OLD:Q9P1Q2;SWISSPROT_AC_OLD:Q9UIV3;SMR:P01375;Gen…	197638	Protein	IL-6	B-cell stimulatory factor 2;BSF-2;CDF;CTL differentiation factor;Hybridoma growth factor;IFN-beta-2;IFNB2;IL-6;IL6;Interferon beta-2;Interleukin-6;b cell stimulatory factor 2;b cell stimulatory factor-2;b-cell stimulatory factor-2;bsf- 2;BSF2;HGF;HSF;hsf-type;ifn beta 2;ifn-beta 2;ifn-beta2;il - 6;il -- 6;il -6;il 6;il- 6;il--6;il-6-type;il-vi;il6-type;interferon beta 2;interferon beta2;interfero…	SWISSPROT_AC:P05231;SWISSPROT_ID:IL6_HUMAN;EMBL:AF372214;EMBL:BC015511;EMBL:M14584;EMBL:M18403;EMBL:M29150;EMBL:M54894;EMBL:S56892;EMBL:X04402;EMBL:X04403;EMBL:X04430;EMBL:X04602;EMBL:Y00081;RefSeq:NP_000591.1;RefSeq:XP_011513692.1;ProteinModelPortal:P05231;STRING:9606.ENSP00000258743;SWISSPROT_AC_OLD:Q9UCU2;SWISSPROT_AC_OLD:Q9UCU3;SWISSPROT_AC_OLD:Q9UCU4;SMR:P05231;GeneID:3569;KEGG:hsa:3569;PIR:…
6013574	BRAF -- TNF	association	Pubmed 2015:26152183;Pubmed 2007:17210691;	We propose that an increased level of <b>tumor necrosis factor</b> associated with <b>BRAF</b> inhibition may increase the risk of the development of Dupuytren's contractures.[Pubmed 2015:26152183];This effect occurs due to a specific TNF-alpha and <b>BRAF</b> interaction because <b>TNF-alpha</b> does not prevent cell death in the presence of cisplatin, nitrogen mustard or thapsigargin.[Pubmed 20…	47799	Protein	BRAF	BRAF;BRAF1;EC 2.7.11.1;p94;Proto-oncogene B-Raf;RAFB1;Serine/threonine-protein kinase B-raf;v-Raf murine sarcoma viral oncogene homolog B1;b raf;b type raf;b-isoform of the raf;B-raf;B-Raf proto-oncogene, serine/threonine kinase;b-raf-1;B-RAF1;b-type raf;beta-raf;braf-1;braf-i;ns 7;ns- 7;ns-7;NS7;p 94;p-94;p9-4;type-braf;v-raf murine sarcoma viral oncogene homolog-b1;	SWISSPROT_AC:P15056;SWISSPROT_ID:BRAF_HUMAN;EMBL:AC006344;EMBL:AC006347;EMBL:AM989472;EMBL:AM989473;EMBL:AM989474;EMBL:AM989475;EMBL:AM989476;EMBL:AM989477;EMBL:BC101757;EMBL:BC112079;EMBL:CH236950;EMBL:EU600171;EMBL:M21001;EMBL:M95712;EMBL:X65187;RefSeq:NP_004324.2;ProteinModelPortal:P15056;STRING:9606.ENSP00000288602;SWISSPROT_AC_OLD:A4D1T4;SWISSPROT_AC_OLD:B6HY61;SWISSPROT_AC_OLD:B6HY62;SWISSP…	492131	Protein	TNF	Cachectin;TNF;TNF-a;TNF-alpha;TNFA;TNFSF2;Tumor necrosis factor;Tumor necrosis factor ligand superfamily member 2;chain-tnf;DIF;dif-type;factor - tumor necrosis;factor of the tumor necrosis;factor of the tumor-necrosis;factor of tumor necrosis;factor tumor necrosis;factor-tumor necrosis;necrosis factor-tumor;necrosis tumor factor;tnf - a;tnf - alpha;tnf -a;tnf -alpha;tnf a;tnf alpha;tnf- a;tnf- a…	SWISSPROT_AC:P01375;SWISSPROT_ID:TNFA_HUMAN;EMBL:AB088112;EMBL:AF043342;EMBL:AF098751;EMBL:AF129756;EMBL:AY066019;EMBL:AY214167;EMBL:BA000025;EMBL:BC028148;EMBL:M10988;EMBL:M16441;EMBL:M26331;EMBL:X01394;EMBL:X02910;EMBL:Y14768;EMBL:Z15026;RefSeq:NP_000585.2;ProteinModelPortal:P01375;STRING:9606.ENSP00000398698;SWISSPROT_AC_OLD:O43647;SWISSPROT_AC_OLD:Q9P1Q2;SWISSPROT_AC_OLD:Q9UIV3;SMR:P01375;Gen…
20573448	Adiponectin -- TNF	association	Pubmed:19384839;Pubmed 2009:21179920;	In the linear regression analysis, with adiponectin as the dependent variable, and IL-6, TNF- alpha and body mass index as independent variables, a significant relationship was found between <b>adiponectin</b> and <b>TNF- alpha</b> (beta=0.488, p=0.001).[Pubmed:19384839];In the partial correlation analysis, by controlling for body mass index, the correlation between <b>adiponectin</b> and <b>TNF-…	11281	Protein	Adiponectin	30 kDa adipocyte complement-related protein;ACDC;ACRP30;ADIPO;Adipocyte complement-related 30 kDa protein;Adipocyte, C1q and collagen domain-containing protein;Adiponectin;ADIPOQ;Adipose most abundant gene transcript 1 protein;apM-1;APM1;GBP28;Gelatin-binding protein;30-kda adipocyte complement-related protein;acrp 30;acrp-30;adiponectin, C1Q and collagen domain containing;adiponectin--an;adipone…	SWISSPROT_AC:Q15848;SWISSPROT_ID:ADIPO_HUMAN;EMBL:AB012165;EMBL:AJ131460;EMBL:AJ131461;EMBL:BC054496;EMBL:BC096308;EMBL:BC096309;EMBL:BC096310;EMBL:BC096311;EMBL:D45371;RefSeq:NP_001171271.1;RefSeq:NP_004788.1;ProteinModelPortal:Q15848;STRING:9606.ENSP00000320709;SWISSPROT_AC_OLD:Q58EX9;SMR:Q15848;GeneID:9370;KEGG:hsa:9370;PIR:JC4708;eggNOG:ENOG410IHSJ;eggNOG:ENOG4111F5K;UniGene:Hs.80485;GO:GO:00…	4345600	Gene	TNF	DIF;TNF;TNF-alpha;TNFA;TNFSF2;TNLG1F;tumor necrosis factor;Cachectin;chain-tnf;dif-type;factor - tumor necrosis;factor of the tumor necrosis;factor of the tumor-necrosis;factor of tumor necrosis;factor tumor necrosis;factor-tumor necrosis;necrosis factor-tumor;necrosis tumor factor;tnf - a;tnf - alpha;tnf -a;tnf -alpha;tnf a;tnf alpha;tnf- a;tnf- alpha;tnf--a;tnf--alpha;TNF-a;tnf-alpha-type;tnf-t…	SWISSPROT_AC:P01375;SWISSPROT_ID:TNFA_HUMAN;GeneID:7124;Ensembl:ENSG00000232810;HGNC:HGNC:11892;MIM:191160;Vega:OTTHUMG00000031194;protein_accession:AAA36758.1;protein_accession:AAA61198.1;protein_accession:AAA61200.1;protein_accession:AAB01765.1;protein_accession:AAC03542.1;protein_accession:AAC42098.1;protein_accession:AAD18091.1;protein_accession:AAF71992.1;protein_accession:AAH28148.1;protein…
47675462	HMGB1 -<> TNF	transport regulation	Pubmed 2006:16878026;	In primary macrophages from knockout mice, <b>HMGB1</b> activates significantly less <b>TNF</b> release in cells obtained from MyD88 and TLR4 knockout mice as compared with cells from TLR2 knockout and wild-type controls.[Pubmed 2006:16878026];	184172	Protein	HMGB1	High mobility group protein 1;High mobility group protein B1;HMG-1;HMG1;HMGB1;high mobility group b1 protein;high mobility group box -1;high mobility group box 1;high mobility group box i;high mobility group box-1;high mobility group box1;high mobility group protein-1;high mobility group protein-b1;high mobility group protein-i;high mobility group-box 1;high mobility group-box1;high mobility of g…	SWISSPROT_AC:P09429;SWISSPROT_ID:HMGB1_HUMAN;EMBL:AK122825;EMBL:AK291494;EMBL:AL353648;EMBL:AY377859;EMBL:BC003378;EMBL:BC030981;EMBL:BC066889;EMBL:BC067732;EMBL:BC141844;EMBL:BT006940;EMBL:BT020159;EMBL:CH471075;EMBL:CR456863;EMBL:CR749614;EMBL:D63874;EMBL:EF157968;EMBL:EU012027;EMBL:U51677;EMBL:X12597;RefSeq:NP_001300821.1;RefSeq:NP_001300822.1;RefSeq:NP_002119.1;ProteinModelPortal:P09429;STRIN…	492131	Protein	TNF	Cachectin;TNF;TNF-a;TNF-alpha;TNFA;TNFSF2;Tumor necrosis factor;Tumor necrosis factor ligand superfamily member 2;chain-tnf;DIF;dif-type;factor - tumor necrosis;factor of the tumor necrosis;factor of the tumor-necrosis;factor of tumor necrosis;factor tumor necrosis;factor-tumor necrosis;necrosis factor-tumor;necrosis tumor factor;tnf - a;tnf - alpha;tnf -a;tnf -alpha;tnf a;tnf alpha;tnf- a;tnf- a…	SWISSPROT_AC:P01375;SWISSPROT_ID:TNFA_HUMAN;EMBL:AB088112;EMBL:AF043342;EMBL:AF098751;EMBL:AF129756;EMBL:AY066019;EMBL:AY214167;EMBL:BA000025;EMBL:BC028148;EMBL:M10988;EMBL:M16441;EMBL:M26331;EMBL:X01394;EMBL:X02910;EMBL:Y14768;EMBL:Z15026;RefSeq:NP_000585.2;ProteinModelPortal:P01375;STRING:9606.ENSP00000398698;SWISSPROT_AC_OLD:O43647;SWISSPROT_AC_OLD:Q9P1Q2;SWISSPROT_AC_OLD:Q9UIV3;SMR:P01375;Gen…
12446168	IL-6 -- TNF	association	Pubmed:24392463;Pubmed 1993:7511020;Pubmed 1993:8263153;Pubmed 1993:8286509;Pubmed 1993:8328832;Pubmed 1993:8364888;Pubmed 1993:8502954;Pubmed 1993:8505857;Pubmed 1995:7660074;Pubmed 1995:7772505;Pubmed 1995:7880119;Pubmed 1996:8895217;Pubmed 1992:1558416;Pubmed 1992:1727819;Pubmed 1997:9089655;Pubmed 1997:9478261;Pubmed 1990:1693528;Pubmed 1998:9695734;Pubmed 1991:2065887;Pubmed 1991:2067355;Pub…	Correlation between serum <b>TNF-a</b> and <b>IL6</b> levels with healthy donors were statistically significant in 1h (0.004), 2h (0.001), 24h (0.001) and 48h (0.001 and 0.001) postoperatively, respectively.[Pubmed:24392463];In most of the observed periods a dissociation was found between <b>TNF alpha</b> and <b>IL-6</b> and also between the different cytokine (TNF alpha and IL-6) levels and acut…	197638	Protein	IL-6	B-cell stimulatory factor 2;BSF-2;CDF;CTL differentiation factor;Hybridoma growth factor;IFN-beta-2;IFNB2;IL-6;IL6;Interferon beta-2;Interleukin-6;b cell stimulatory factor 2;b cell stimulatory factor-2;b-cell stimulatory factor-2;bsf- 2;BSF2;HGF;HSF;hsf-type;ifn beta 2;ifn-beta 2;ifn-beta2;il - 6;il -- 6;il -6;il 6;il- 6;il--6;il-6-type;il-vi;il6-type;interferon beta 2;interferon beta2;interfero…	SWISSPROT_AC:P05231;SWISSPROT_ID:IL6_HUMAN;EMBL:AF372214;EMBL:BC015511;EMBL:M14584;EMBL:M18403;EMBL:M29150;EMBL:M54894;EMBL:S56892;EMBL:X04402;EMBL:X04403;EMBL:X04430;EMBL:X04602;EMBL:Y00081;RefSeq:NP_000591.1;RefSeq:XP_011513692.1;ProteinModelPortal:P05231;STRING:9606.ENSP00000258743;SWISSPROT_AC_OLD:Q9UCU2;SWISSPROT_AC_OLD:Q9UCU3;SWISSPROT_AC_OLD:Q9UCU4;SMR:P05231;GeneID:3569;KEGG:hsa:3569;PIR:…	4345600	Gene	TNF	DIF;TNF;TNF-alpha;TNFA;TNFSF2;TNLG1F;tumor necrosis factor;Cachectin;chain-tnf;dif-type;factor - tumor necrosis;factor of the tumor necrosis;factor of the tumor-necrosis;factor of tumor necrosis;factor tumor necrosis;factor-tumor necrosis;necrosis factor-tumor;necrosis tumor factor;tnf - a;tnf - alpha;tnf -a;tnf -alpha;tnf a;tnf alpha;tnf- a;tnf- alpha;tnf--a;tnf--alpha;TNF-a;tnf-alpha-type;tnf-t…	SWISSPROT_AC:P01375;SWISSPROT_ID:TNFA_HUMAN;GeneID:7124;Ensembl:ENSG00000232810;HGNC:HGNC:11892;MIM:191160;Vega:OTTHUMG00000031194;protein_accession:AAA36758.1;protein_accession:AAA61198.1;protein_accession:AAA61200.1;protein_accession:AAB01765.1;protein_accession:AAC03542.1;protein_accession:AAC42098.1;protein_accession:AAD18091.1;protein_accession:AAF71992.1;protein_accession:AAH28148.1;protein…
6048537	TNF -- PTEN	association	Pubmed 2007:17334236;	<b>TNF-alpha</b> has been known to downregulate <b>PTEN</b> via NF-kappaB pathway in the human colon cell line, HT-29.[Pubmed 2007:17334236];<b>TNF-alpha</b> increased <b>PTEN</b> expression at HL-60 cells in a time- and dose-dependent manner, but the response was abolished by disruption of NF-kappaB with p65 antisense phosphorothioate oligonucleotide or pyrrolidine dithiocarbamate.[Pubmed 2007:1…	492131	Protein	TNF	Cachectin;TNF;TNF-a;TNF-alpha;TNFA;TNFSF2;Tumor necrosis factor;Tumor necrosis factor ligand superfamily member 2;chain-tnf;DIF;dif-type;factor - tumor necrosis;factor of the tumor necrosis;factor of the tumor-necrosis;factor of tumor necrosis;factor tumor necrosis;factor-tumor necrosis;necrosis factor-tumor;necrosis tumor factor;tnf - a;tnf - alpha;tnf -a;tnf -alpha;tnf a;tnf alpha;tnf- a;tnf- a…	SWISSPROT_AC:P01375;SWISSPROT_ID:TNFA_HUMAN;EMBL:AB088112;EMBL:AF043342;EMBL:AF098751;EMBL:AF129756;EMBL:AY066019;EMBL:AY214167;EMBL:BA000025;EMBL:BC028148;EMBL:M10988;EMBL:M16441;EMBL:M26331;EMBL:X01394;EMBL:X02910;EMBL:Y14768;EMBL:Z15026;RefSeq:NP_000585.2;ProteinModelPortal:P01375;STRING:9606.ENSP00000398698;SWISSPROT_AC_OLD:O43647;SWISSPROT_AC_OLD:Q9P1Q2;SWISSPROT_AC_OLD:Q9UIV3;SMR:P01375;Gen…	338734	Protein	PTEN	EC 3.1.3.16;EC 3.1.3.48;EC 3.1.3.67;MMAC1;Mutated in multiple advanced cancers 1;Phosphatase and tensin homolog;Phosphatidylinositol 3,4,5-trisphosphate 3-phosphatase and dual-specificity protein phosphatase PTEN;PTEN;TEP1;10q23del;BZS;cws 1;CWS1;DEC;glm-2;GLM2;MHAM;mmac 1;mmac-1;phosphatase-and-tensin homolog;pten type 1;pten-1;PTEN1;type-pten;	SWISSPROT_AC:P60484;SWISSPROT_ID:PTEN_HUMAN;EMBL:AF000726;EMBL:AF000727;EMBL:AF000728;EMBL:AF000729;EMBL:AF000730;EMBL:AF000731;EMBL:AF000732;EMBL:AF000733;EMBL:AF000734;EMBL:AF067844;EMBL:AF143312;EMBL:AF143313;EMBL:AF143314;EMBL:AF143315;EMBL:AK313581;EMBL:BC005821;EMBL:CH471066;EMBL:CR450306;EMBL:DQ073384;EMBL:JF268690;EMBL:U92436;EMBL:U93051;EMBL:U96180;RefSeq:NP_000305.3;RefSeq:NP_001291646.…
4019422	KDR -- TNF	association	Pubmed 2007:17121871;Pubmed 2010:20333742;Pubmed 2003:12388254;	Conventional logistic regression also revealed significant interactions between <b>KDR</b> and <b>TNF</b> for atopy.[Pubmed 2007:17121871];The decreased expression of <b>VEGFR2</b> and VEGFR3 followed by the down-regulation of <b>TNF-alpha</b> and IL-23p19 may be contributory factors in the efficacy of PDL in stable plaque-type psoriasis.[Pubmed 2010:20333742];Data obtained showed that intravascu…	521322	Protein	KDR	CD309 antigen;EC 2.7.10.1;Fetal liver kinase 1;FLK-1;FLK1;KDR;Kinase insert domain receptor;Protein-tyrosine kinase receptor flk-1;Vascular endothelial growth factor receptor 2;VEGFR-2;VEGFR2;VGFR2;cd-309;CD309;fetal liver kinase-1;flk 1;flk i;flk- 1;kdr -type;kdr-type;kinase domain insert receptor;kinase insert-domain receptor;kinase-insert domain receptor;receptor 2 of vascular endothelial grow…	SWISSPROT_AC:P35968;SWISSPROT_ID:VGFR2_HUMAN;EMBL:AC021220;EMBL:AC111194;EMBL:AF035121;EMBL:AF063658;EMBL:BC131822;EMBL:EU826563;EMBL:FJ899739;EMBL:L04947;EMBL:X61656;EMBL:X89776;RefSeq:NP_002244.1;ProteinModelPortal:P35968;STRING:9606.ENSP00000263923;SWISSPROT_AC_OLD:A2RRS0;SWISSPROT_AC_OLD:B5A925;SWISSPROT_AC_OLD:C5IFA0;SWISSPROT_AC_OLD:O60723;SWISSPROT_AC_OLD:Q14178;SMR:P35968;GeneID:3791;KEGG…	492131	Protein	TNF	Cachectin;TNF;TNF-a;TNF-alpha;TNFA;TNFSF2;Tumor necrosis factor;Tumor necrosis factor ligand superfamily member 2;chain-tnf;DIF;dif-type;factor - tumor necrosis;factor of the tumor necrosis;factor of the tumor-necrosis;factor of tumor necrosis;factor tumor necrosis;factor-tumor necrosis;necrosis factor-tumor;necrosis tumor factor;tnf - a;tnf - alpha;tnf -a;tnf -alpha;tnf a;tnf alpha;tnf- a;tnf- a…	SWISSPROT_AC:P01375;SWISSPROT_ID:TNFA_HUMAN;EMBL:AB088112;EMBL:AF043342;EMBL:AF098751;EMBL:AF129756;EMBL:AY066019;EMBL:AY214167;EMBL:BA000025;EMBL:BC028148;EMBL:M10988;EMBL:M16441;EMBL:M26331;EMBL:X01394;EMBL:X02910;EMBL:Y14768;EMBL:Z15026;RefSeq:NP_000585.2;ProteinModelPortal:P01375;STRING:9606.ENSP00000398698;SWISSPROT_AC_OLD:O43647;SWISSPROT_AC_OLD:Q9P1Q2;SWISSPROT_AC_OLD:Q9UIV3;SMR:P01375;Gen…
13295240	ADM -- TNF	association	Pubmed 1993:8365285;Pubmed 1996:8899800;Pubmed 2009:19383626;Pubmed 1999:10390390;	The presence of HC in the culture medium reduced in vitro IL1 beta and <b>TNF alpha</b> release from stimulated <b>AM</b> of the three groups.[Pubmed 1993:8365285];In this study, we examined the relationship between <b>ADM</b> and exogenous <b>TNF</b> sensitivity and en-TNF expression and MnSOD activity in four pancreatic carcinoma lines.[Pubmed 1996:8899800];Further study showed that IL-10 reduc…	4339910	Gene	ADM	ADM;adrenomedullin;AM;PAMP;ADML;am-an;am-type;pamp-type;	SWISSPROT_AC:P35318;SWISSPROT_ID:ADML_HUMAN;GeneID:133;Ensembl:ENSG00000148926;HGNC:HGNC:259;MIM:103275;Vega:OTTHUMG00000165907;protein_accession:AAC60642.1;protein_accession:AAH15961.1;protein_accession:AAP35548.1;protein_accession:AAZ38717.1;protein_accession:BAA03589.1;protein_accession:BAA07756.1;protein_accession:BAG35740.1;protein_accession:CAG46792.1;protein_accession:CBX47636.1;protein_ac…	492131	Protein	TNF	Cachectin;TNF;TNF-a;TNF-alpha;TNFA;TNFSF2;Tumor necrosis factor;Tumor necrosis factor ligand superfamily member 2;chain-tnf;DIF;dif-type;factor - tumor necrosis;factor of the tumor necrosis;factor of the tumor-necrosis;factor of tumor necrosis;factor tumor necrosis;factor-tumor necrosis;necrosis factor-tumor;necrosis tumor factor;tnf - a;tnf - alpha;tnf -a;tnf -alpha;tnf a;tnf alpha;tnf- a;tnf- a…	SWISSPROT_AC:P01375;SWISSPROT_ID:TNFA_HUMAN;EMBL:AB088112;EMBL:AF043342;EMBL:AF098751;EMBL:AF129756;EMBL:AY066019;EMBL:AY214167;EMBL:BA000025;EMBL:BC028148;EMBL:M10988;EMBL:M16441;EMBL:M26331;EMBL:X01394;EMBL:X02910;EMBL:Y14768;EMBL:Z15026;RefSeq:NP_000585.2;ProteinModelPortal:P01375;STRING:9606.ENSP00000398698;SWISSPROT_AC_OLD:O43647;SWISSPROT_AC_OLD:Q9P1Q2;SWISSPROT_AC_OLD:Q9UIV3;SMR:P01375;Gen…
13708294	TNF -- TNF	association	Pubmed 2006:16982833;Pubmed 2001:11417986;Pubmed 2004:14681301;Pubmed 1995:7545455;Pubmed 1995:7572422;Pubmed 1995:7575485;Pubmed 1995:7772505;Pubmed 2014:25368751;	Nevertheless, severe malaria was not associated with polymorphisms located at positions -308A and -238A in the <b>TNF alpha</b> gene promoter or with a high <b>TNF</b> level in plasma in children from Bamako, Mali.[Pubmed 2006:16982833];This may be caused by increased thermal enhancement of melphalan due to the higher tissue temperatures (39--40 degrees C) at which the melphalan in the <b>TNF</b>…	4345600	Gene	TNF	DIF;TNF;TNF-alpha;TNFA;TNFSF2;TNLG1F;tumor necrosis factor;Cachectin;chain-tnf;dif-type;factor - tumor necrosis;factor of the tumor necrosis;factor of the tumor-necrosis;factor of tumor necrosis;factor tumor necrosis;factor-tumor necrosis;necrosis factor-tumor;necrosis tumor factor;tnf - a;tnf - alpha;tnf -a;tnf -alpha;tnf a;tnf alpha;tnf- a;tnf- alpha;tnf--a;tnf--alpha;TNF-a;tnf-alpha-type;tnf-t…	SWISSPROT_AC:P01375;SWISSPROT_ID:TNFA_HUMAN;GeneID:7124;Ensembl:ENSG00000232810;HGNC:HGNC:11892;MIM:191160;Vega:OTTHUMG00000031194;protein_accession:AAA36758.1;protein_accession:AAA61198.1;protein_accession:AAA61200.1;protein_accession:AAB01765.1;protein_accession:AAC03542.1;protein_accession:AAC42098.1;protein_accession:AAD18091.1;protein_accession:AAF71992.1;protein_accession:AAH28148.1;protein…	492131	Protein	TNF	Cachectin;TNF;TNF-a;TNF-alpha;TNFA;TNFSF2;Tumor necrosis factor;Tumor necrosis factor ligand superfamily member 2;chain-tnf;DIF;dif-type;factor - tumor necrosis;factor of the tumor necrosis;factor of the tumor-necrosis;factor of tumor necrosis;factor tumor necrosis;factor-tumor necrosis;necrosis factor-tumor;necrosis tumor factor;tnf - a;tnf - alpha;tnf -a;tnf -alpha;tnf a;tnf alpha;tnf- a;tnf- a…	SWISSPROT_AC:P01375;SWISSPROT_ID:TNFA_HUMAN;EMBL:AB088112;EMBL:AF043342;EMBL:AF098751;EMBL:AF129756;EMBL:AY066019;EMBL:AY214167;EMBL:BA000025;EMBL:BC028148;EMBL:M10988;EMBL:M16441;EMBL:M26331;EMBL:X01394;EMBL:X02910;EMBL:Y14768;EMBL:Z15026;RefSeq:NP_000585.2;ProteinModelPortal:P01375;STRING:9606.ENSP00000398698;SWISSPROT_AC_OLD:O43647;SWISSPROT_AC_OLD:Q9P1Q2;SWISSPROT_AC_OLD:Q9UIV3;SMR:P01375;Gen…
45079671	IL-6 -- TNF	interaction	Pubmed 2001:11534565;Pubmed 2001:11683815;Pubmed 2004:15288631;Pubmed 1994:7920309;Pubmed 1993:8364888;Pubmed 2002:12242080;Pubmed 2002:12558191;Pubmed 1995:9222360;Pubmed 2015:26922818;Pubmed 2015:28294921;Pubmed 2007:17401057;Pubmed 2010:20493832;Pubmed 1997:9328361;Pubmed 2003:12879338;Pubmed 2016:27561024;Pubmed 2017:29140972;	Afelimomab treatment resulted in increased serum concentrations of <b>TNF</b> (includes TNF-antibody complexes) and decreased serum <b>interleukin-6</b> concentrations, whereas no discernible trends were observed in placebo-treated patients.[Pubmed 2001:11534565];The association of <b>TNF-alpha</b> and <b>IL-6</b> mRNA in situ expression with mild histologically probed rejection episodes may be u…	197638	Protein	IL-6	B-cell stimulatory factor 2;BSF-2;CDF;CTL differentiation factor;Hybridoma growth factor;IFN-beta-2;IFNB2;IL-6;IL6;Interferon beta-2;Interleukin-6;b cell stimulatory factor 2;b cell stimulatory factor-2;b-cell stimulatory factor-2;bsf- 2;BSF2;HGF;HSF;hsf-type;ifn beta 2;ifn-beta 2;ifn-beta2;il - 6;il -- 6;il -6;il 6;il- 6;il--6;il-6-type;il-vi;il6-type;interferon beta 2;interferon beta2;interfero…	SWISSPROT_AC:P05231;SWISSPROT_ID:IL6_HUMAN;EMBL:AF372214;EMBL:BC015511;EMBL:M14584;EMBL:M18403;EMBL:M29150;EMBL:M54894;EMBL:S56892;EMBL:X04402;EMBL:X04403;EMBL:X04430;EMBL:X04602;EMBL:Y00081;RefSeq:NP_000591.1;RefSeq:XP_011513692.1;ProteinModelPortal:P05231;STRING:9606.ENSP00000258743;SWISSPROT_AC_OLD:Q9UCU2;SWISSPROT_AC_OLD:Q9UCU3;SWISSPROT_AC_OLD:Q9UCU4;SMR:P05231;GeneID:3569;KEGG:hsa:3569;PIR:…	492131	Protein	TNF	Cachectin;TNF;TNF-a;TNF-alpha;TNFA;TNFSF2;Tumor necrosis factor;Tumor necrosis factor ligand superfamily member 2;chain-tnf;DIF;dif-type;factor - tumor necrosis;factor of the tumor necrosis;factor of the tumor-necrosis;factor of tumor necrosis;factor tumor necrosis;factor-tumor necrosis;necrosis factor-tumor;necrosis tumor factor;tnf - a;tnf - alpha;tnf -a;tnf -alpha;tnf a;tnf alpha;tnf- a;tnf- a…	SWISSPROT_AC:P01375;SWISSPROT_ID:TNFA_HUMAN;EMBL:AB088112;EMBL:AF043342;EMBL:AF098751;EMBL:AF129756;EMBL:AY066019;EMBL:AY214167;EMBL:BA000025;EMBL:BC028148;EMBL:M10988;EMBL:M16441;EMBL:M26331;EMBL:X01394;EMBL:X02910;EMBL:Y14768;EMBL:Z15026;RefSeq:NP_000585.2;ProteinModelPortal:P01375;STRING:9606.ENSP00000398698;SWISSPROT_AC_OLD:O43647;SWISSPROT_AC_OLD:Q9P1Q2;SWISSPROT_AC_OLD:Q9UIV3;SMR:P01375;Gen…
21476609	FLT4 -- TNF	association	Pubmed 2010:20333742;	The decreased expression of VEGFR2 and <b>VEGFR3</b> followed by the down-regulation of <b>TNF-alpha</b> and IL-23p19 may be contributory factors in the efficacy of PDL in stable plaque-type psoriasis.[Pubmed 2010:20333742];	4341689	Gene	FLT4	FLT-4;FLT4;FLT41;fms related tyrosine kinase 4;LMPH1A;PCL;VEGFR-3;VEGFR3;EC 2.7.10.1;Fms-like tyrosine kinase 4;fms-like tyrosine kinase-4;fms-related tyrosine kinase-4;pcl-type;Tyrosine-protein kinase receptor FLT4;Vascular endothelial growth factor receptor 3;vascular endothelial growth factor receptor type 3;vascular endothelial growth factor receptor-3;vascular endothelial growth factor recep…	SWISSPROT_AC:P35916;SWISSPROT_ID:VGFR3_HUMAN;GeneID:2324;Ensembl:ENSG00000037280;HGNC:HGNC:3767;MIM:136352;Vega:OTTHUMG00000130931;protein_accession:AAA85215.1;protein_accession:AAB23636.1;protein_accession:AAB28539.1;protein_accession:AAI67816.1;protein_accession:AAO89504.1;protein_accession:AAO89505.1;protein_accession:ACF47600.1;protein_accession:ACF47601.1;protein_accession:ACF47602.1;protein…	492131	Protein	TNF	Cachectin;TNF;TNF-a;TNF-alpha;TNFA;TNFSF2;Tumor necrosis factor;Tumor necrosis factor ligand superfamily member 2;chain-tnf;DIF;dif-type;factor - tumor necrosis;factor of the tumor necrosis;factor of the tumor-necrosis;factor of tumor necrosis;factor tumor necrosis;factor-tumor necrosis;necrosis factor-tumor;necrosis tumor factor;tnf - a;tnf - alpha;tnf -a;tnf -alpha;tnf a;tnf alpha;tnf- a;tnf- a…	SWISSPROT_AC:P01375;SWISSPROT_ID:TNFA_HUMAN;EMBL:AB088112;EMBL:AF043342;EMBL:AF098751;EMBL:AF129756;EMBL:AY066019;EMBL:AY214167;EMBL:BA000025;EMBL:BC028148;EMBL:M10988;EMBL:M16441;EMBL:M26331;EMBL:X01394;EMBL:X02910;EMBL:Y14768;EMBL:Z15026;RefSeq:NP_000585.2;ProteinModelPortal:P01375;STRING:9606.ENSP00000398698;SWISSPROT_AC_OLD:O43647;SWISSPROT_AC_OLD:Q9P1Q2;SWISSPROT_AC_OLD:Q9UIV3;SMR:P01375;Gen…
204040	TNF --> TNF	Expression	GeneID:7124;		4345600	Gene	TNF	DIF;TNF;TNF-alpha;TNFA;TNFSF2;TNLG1F;tumor necrosis factor;Cachectin;chain-tnf;dif-type;factor - tumor necrosis;factor of the tumor necrosis;factor of the tumor-necrosis;factor of tumor necrosis;factor tumor necrosis;factor-tumor necrosis;necrosis factor-tumor;necrosis tumor factor;tnf - a;tnf - alpha;tnf -a;tnf -alpha;tnf a;tnf alpha;tnf- a;tnf- alpha;tnf--a;tnf--alpha;TNF-a;tnf-alpha-type;tnf-t…	SWISSPROT_AC:P01375;SWISSPROT_ID:TNFA_HUMAN;GeneID:7124;Ensembl:ENSG00000232810;HGNC:HGNC:11892;MIM:191160;Vega:OTTHUMG00000031194;protein_accession:AAA36758.1;protein_accession:AAA61198.1;protein_accession:AAA61200.1;protein_accession:AAB01765.1;protein_accession:AAC03542.1;protein_accession:AAC42098.1;protein_accession:AAD18091.1;protein_accession:AAF71992.1;protein_accession:AAH28148.1;protein…	492131	Protein	TNF	Cachectin;TNF;TNF-a;TNF-alpha;TNFA;TNFSF2;Tumor necrosis factor;Tumor necrosis factor ligand superfamily member 2;chain-tnf;DIF;dif-type;factor - tumor necrosis;factor of the tumor necrosis;factor of the tumor-necrosis;factor of tumor necrosis;factor tumor necrosis;factor-tumor necrosis;necrosis factor-tumor;necrosis tumor factor;tnf - a;tnf - alpha;tnf -a;tnf -alpha;tnf a;tnf alpha;tnf- a;tnf- a…	SWISSPROT_AC:P01375;SWISSPROT_ID:TNFA_HUMAN;EMBL:AB088112;EMBL:AF043342;EMBL:AF098751;EMBL:AF129756;EMBL:AY066019;EMBL:AY214167;EMBL:BA000025;EMBL:BC028148;EMBL:M10988;EMBL:M16441;EMBL:M26331;EMBL:X01394;EMBL:X02910;EMBL:Y14768;EMBL:Z15026;RefSeq:NP_000585.2;ProteinModelPortal:P01375;STRING:9606.ENSP00000398698;SWISSPROT_AC_OLD:O43647;SWISSPROT_AC_OLD:Q9P1Q2;SWISSPROT_AC_OLD:Q9UIV3;SMR:P01375;Gen…
3693264	Adiponectin -- TNF	association	Pubmed:19384839;Pubmed 2006:16586095;Pubmed 2001:11522676;Pubmed 2012:22957425;Pubmed 2008:18190648;Pubmed 2007:17447161;Pubmed 2007:17625082;Pubmed 2007:17929130;Pubmed 2014:24200200;Pubmed 2011:21311758;Pubmed 2011:21499085;Pubmed 2010:20840785;Pubmed 2010:21048235;Pubmed 2009:19273452;Pubmed 2009:19302182;Pubmed 2009:21179920;Pubmed 2003:12736161;Pubmed 2003:12829646;Pubmed 2003:12876073;Pubme…	In the linear regression analysis, with adiponectin as the dependent variable, and IL-6, TNF- alpha and body mass index as independent variables, a significant relationship was found between <b>adiponectin</b> and <b>TNF- alpha</b> (beta=0.488, p=0.001).[Pubmed:19384839];In the partial correlation analysis, by controlling for body mass index, the correlation between <b>adiponectin</b> and <b>TNF-…	11281	Protein	Adiponectin	30 kDa adipocyte complement-related protein;ACDC;ACRP30;ADIPO;Adipocyte complement-related 30 kDa protein;Adipocyte, C1q and collagen domain-containing protein;Adiponectin;ADIPOQ;Adipose most abundant gene transcript 1 protein;apM-1;APM1;GBP28;Gelatin-binding protein;30-kda adipocyte complement-related protein;acrp 30;acrp-30;adiponectin, C1Q and collagen domain containing;adiponectin--an;adipone…	SWISSPROT_AC:Q15848;SWISSPROT_ID:ADIPO_HUMAN;EMBL:AB012165;EMBL:AJ131460;EMBL:AJ131461;EMBL:BC054496;EMBL:BC096308;EMBL:BC096309;EMBL:BC096310;EMBL:BC096311;EMBL:D45371;RefSeq:NP_001171271.1;RefSeq:NP_004788.1;ProteinModelPortal:Q15848;STRING:9606.ENSP00000320709;SWISSPROT_AC_OLD:Q58EX9;SMR:Q15848;GeneID:9370;KEGG:hsa:9370;PIR:JC4708;eggNOG:ENOG410IHSJ;eggNOG:ENOG4111F5K;UniGene:Hs.80485;GO:GO:00…	492131	Protein	TNF	Cachectin;TNF;TNF-a;TNF-alpha;TNFA;TNFSF2;Tumor necrosis factor;Tumor necrosis factor ligand superfamily member 2;chain-tnf;DIF;dif-type;factor - tumor necrosis;factor of the tumor necrosis;factor of the tumor-necrosis;factor of tumor necrosis;factor tumor necrosis;factor-tumor necrosis;necrosis factor-tumor;necrosis tumor factor;tnf - a;tnf - alpha;tnf -a;tnf -alpha;tnf a;tnf alpha;tnf- a;tnf- a…	SWISSPROT_AC:P01375;SWISSPROT_ID:TNFA_HUMAN;EMBL:AB088112;EMBL:AF043342;EMBL:AF098751;EMBL:AF129756;EMBL:AY066019;EMBL:AY214167;EMBL:BA000025;EMBL:BC028148;EMBL:M10988;EMBL:M16441;EMBL:M26331;EMBL:X01394;EMBL:X02910;EMBL:Y14768;EMBL:Z15026;RefSeq:NP_000585.2;ProteinModelPortal:P01375;STRING:9606.ENSP00000398698;SWISSPROT_AC_OLD:O43647;SWISSPROT_AC_OLD:Q9P1Q2;SWISSPROT_AC_OLD:Q9UIV3;SMR:P01375;Gen…
615836	IL-6 -- TNF	association	Pubmed:14651593;Pubmed:23141988;Pubmed:24392463;Pubmed:27770619;Pubmed:8789287;Pubmed 2006:16464907;Pubmed 2006:16859503;Pubmed 2006:16930264;Pubmed 2006:17194658;Pubmed 2001:11237861;Pubmed 2001:11244034;Pubmed 2001:11340302;Pubmed 2001:11424113;Pubmed 2001:11706938;Pubmed 2013:24151609;Pubmed 2013:24455384;Pubmed 2004:14871291;Pubmed 2004:15285308;Pubmed 2004:15531521;Pubmed 2004:15726915;Pubme…	There was a significant positive correlation between <b>IL-6</b> and <b>TNF-alpha</b> plasma levels and ESR and CRP concentrations.[Pubmed:14651593];Significant positive relationships were also found both between urine <b>IL-6</b> and <b>TNF</b>, and between IL-6 and IL-8 (r=0.5768, p<0.05; r=0.3760, p<0.01).[Pubmed:23141988];Correlation between serum <b>TNF-a</b> and <b>IL6</b> levels with healt…	197638	Protein	IL-6	B-cell stimulatory factor 2;BSF-2;CDF;CTL differentiation factor;Hybridoma growth factor;IFN-beta-2;IFNB2;IL-6;IL6;Interferon beta-2;Interleukin-6;b cell stimulatory factor 2;b cell stimulatory factor-2;b-cell stimulatory factor-2;bsf- 2;BSF2;HGF;HSF;hsf-type;ifn beta 2;ifn-beta 2;ifn-beta2;il - 6;il -- 6;il -6;il 6;il- 6;il--6;il-6-type;il-vi;il6-type;interferon beta 2;interferon beta2;interfero…	SWISSPROT_AC:P05231;SWISSPROT_ID:IL6_HUMAN;EMBL:AF372214;EMBL:BC015511;EMBL:M14584;EMBL:M18403;EMBL:M29150;EMBL:M54894;EMBL:S56892;EMBL:X04402;EMBL:X04403;EMBL:X04430;EMBL:X04602;EMBL:Y00081;RefSeq:NP_000591.1;RefSeq:XP_011513692.1;ProteinModelPortal:P05231;STRING:9606.ENSP00000258743;SWISSPROT_AC_OLD:Q9UCU2;SWISSPROT_AC_OLD:Q9UCU3;SWISSPROT_AC_OLD:Q9UCU4;SMR:P05231;GeneID:3569;KEGG:hsa:3569;PIR:…	492131	Protein	TNF	Cachectin;TNF;TNF-a;TNF-alpha;TNFA;TNFSF2;Tumor necrosis factor;Tumor necrosis factor ligand superfamily member 2;chain-tnf;DIF;dif-type;factor - tumor necrosis;factor of the tumor necrosis;factor of the tumor-necrosis;factor of tumor necrosis;factor tumor necrosis;factor-tumor necrosis;necrosis factor-tumor;necrosis tumor factor;tnf - a;tnf - alpha;tnf -a;tnf -alpha;tnf a;tnf alpha;tnf- a;tnf- a…	SWISSPROT_AC:P01375;SWISSPROT_ID:TNFA_HUMAN;EMBL:AB088112;EMBL:AF043342;EMBL:AF098751;EMBL:AF129756;EMBL:AY066019;EMBL:AY214167;EMBL:BA000025;EMBL:BC028148;EMBL:M10988;EMBL:M16441;EMBL:M26331;EMBL:X01394;EMBL:X02910;EMBL:Y14768;EMBL:Z15026;RefSeq:NP_000585.2;ProteinModelPortal:P01375;STRING:9606.ENSP00000398698;SWISSPROT_AC_OLD:O43647;SWISSPROT_AC_OLD:Q9P1Q2;SWISSPROT_AC_OLD:Q9UIV3;SMR:P01375;Gen…
1838042	BCL2 -- TNF	association	Pubmed 2013:23771849;Pubmed 2002:11873240;Pubmed 2002:12054739;Pubmed 1995:7547679;Pubmed 1999:10471976;Pubmed 2003:14680585;Pubmed 2016:27082738;	Further study demonstrated that COX-2-induced radioresistance is negatively regulated through the phosphorylation of p38 at Tyr182, and that the phosphorylation of p38 induced by <b>TNF-alpha</b> reduces the expression of <b>Bcl-2</b>, BCL-XL, but increases Î²-catenin and E-cadherin, leading to the decreased invasiveness of cells.[Pubmed 2013:23771849];Further study demonstrated that COX-2-induce…	43291	Protein	BCL2	Apoptosis regulator Bcl-2;BCL2;apoptosis regulator bcl2;apoptosis regulator of the bcl-2;apoptosis-regulator bcl-2;bcl - 2;bcl -2;bcl 2;bcl- 2;Bcl-2;bcl-2-type;bcl2 apoptosis regulator;BCL2, apoptosis regulator;bcl2--an;PPP1R50;regulator of apoptosis bcl-2;	SWISSPROT_AC:P10415;SWISSPROT_ID:BCL2_HUMAN;EMBL:AC021803;EMBL:AC022726;EMBL:AY220759;EMBL:BC027258;EMBL:CH471096;EMBL:M13994;EMBL:M13995;EMBL:M14745;EMBL:S72602;EMBL:X06487;RefSeq:NP_000624.2;RefSeq:NP_000648.2;ProteinModelPortal:P10415;STRING:9606.ENSP00000329623;SWISSPROT_AC_OLD:C9JHD5;SWISSPROT_AC_OLD:P10416;SWISSPROT_AC_OLD:Q13842;SWISSPROT_AC_OLD:Q16197;SMR:P10415;GeneID:596;KEGG:hsa:596;PI…	492131	Protein	TNF	Cachectin;TNF;TNF-a;TNF-alpha;TNFA;TNFSF2;Tumor necrosis factor;Tumor necrosis factor ligand superfamily member 2;chain-tnf;DIF;dif-type;factor - tumor necrosis;factor of the tumor necrosis;factor of the tumor-necrosis;factor of tumor necrosis;factor tumor necrosis;factor-tumor necrosis;necrosis factor-tumor;necrosis tumor factor;tnf - a;tnf - alpha;tnf -a;tnf -alpha;tnf a;tnf alpha;tnf- a;tnf- a…	SWISSPROT_AC:P01375;SWISSPROT_ID:TNFA_HUMAN;EMBL:AB088112;EMBL:AF043342;EMBL:AF098751;EMBL:AF129756;EMBL:AY066019;EMBL:AY214167;EMBL:BA000025;EMBL:BC028148;EMBL:M10988;EMBL:M16441;EMBL:M26331;EMBL:X01394;EMBL:X02910;EMBL:Y14768;EMBL:Z15026;RefSeq:NP_000585.2;ProteinModelPortal:P01375;STRING:9606.ENSP00000398698;SWISSPROT_AC_OLD:O43647;SWISSPROT_AC_OLD:Q9P1Q2;SWISSPROT_AC_OLD:Q9UIV3;SMR:P01375;Gen…
60152023	T1A -- TNF	association	Pubmed 2016:27565038;	InÂ vitro, primary dermal fibroblasts readily express <b>podoplanin</b> in response to the inflammatory stimuli <b>tumor necrosis factor</b> and IL-1Î².[Pubmed 2016:27565038];In?vitro, primary dermal fibroblasts readily express <b>podoplanin</b> in response to the inflammatory stimuli <b>tumor necrosis factor</b> and IL-1?.[Pubmed 2016:27565038];	304918	Protein	T1A	Aggrus;Glycoprotein 36;GP36;PA2.26 antigen;PDPN;Podoplanin;T1-alpha;T1A;glycoprotein-36;gp 36;gp 38;gp 40;Gp38;GP40;HT1A-1;ht1alpha-1;OTS8;PA2.26;t1 a;t1 alpha;t1-a;t1a 2;T1A-2;T1A2;t1alpha-2;TI1A;	SWISSPROT_AC:Q86YL7;SWISSPROT_ID:PDPN_HUMAN;EMBL:AB127958;EMBL:AF030427;EMBL:AF030428;EMBL:AF390106;EMBL:AJ225022;EMBL:AK075327;EMBL:AK075345;EMBL:AK312607;EMBL:AL354712;EMBL:AL359771;EMBL:AY194238;EMBL:BC014668;EMBL:BC022812;RefSeq:NP_001006625.1;RefSeq:NP_001006626.1;RefSeq:NP_006465.3;RefSeq:NP_938203.2;RefSeq:XP_006710358.1;ProteinModelPortal:Q86YL7;STRING:9606.ENSP00000294489;SWISSPROT_AC_OL…	492131	Protein	TNF	Cachectin;TNF;TNF-a;TNF-alpha;TNFA;TNFSF2;Tumor necrosis factor;Tumor necrosis factor ligand superfamily member 2;chain-tnf;DIF;dif-type;factor - tumor necrosis;factor of the tumor necrosis;factor of the tumor-necrosis;factor of tumor necrosis;factor tumor necrosis;factor-tumor necrosis;necrosis factor-tumor;necrosis tumor factor;tnf - a;tnf - alpha;tnf -a;tnf -alpha;tnf a;tnf alpha;tnf- a;tnf- a…	SWISSPROT_AC:P01375;SWISSPROT_ID:TNFA_HUMAN;EMBL:AB088112;EMBL:AF043342;EMBL:AF098751;EMBL:AF129756;EMBL:AY066019;EMBL:AY214167;EMBL:BA000025;EMBL:BC028148;EMBL:M10988;EMBL:M16441;EMBL:M26331;EMBL:X01394;EMBL:X02910;EMBL:Y14768;EMBL:Z15026;RefSeq:NP_000585.2;ProteinModelPortal:P01375;STRING:9606.ENSP00000398698;SWISSPROT_AC_OLD:O43647;SWISSPROT_AC_OLD:Q9P1Q2;SWISSPROT_AC_OLD:Q9UIV3;SMR:P01375;Gen…
44895883	TNF -<> KDR	expression regulation	Pubmed 2003:12388254;	Data obtained showed that intravascular <b>TNF</b> downregulated <b>Flk-1</b> expression in tumor endothelial cells.[Pubmed 2003:12388254];	492131	Protein	TNF	Cachectin;TNF;TNF-a;TNF-alpha;TNFA;TNFSF2;Tumor necrosis factor;Tumor necrosis factor ligand superfamily member 2;chain-tnf;DIF;dif-type;factor - tumor necrosis;factor of the tumor necrosis;factor of the tumor-necrosis;factor of tumor necrosis;factor tumor necrosis;factor-tumor necrosis;necrosis factor-tumor;necrosis tumor factor;tnf - a;tnf - alpha;tnf -a;tnf -alpha;tnf a;tnf alpha;tnf- a;tnf- a…	SWISSPROT_AC:P01375;SWISSPROT_ID:TNFA_HUMAN;EMBL:AB088112;EMBL:AF043342;EMBL:AF098751;EMBL:AF129756;EMBL:AY066019;EMBL:AY214167;EMBL:BA000025;EMBL:BC028148;EMBL:M10988;EMBL:M16441;EMBL:M26331;EMBL:X01394;EMBL:X02910;EMBL:Y14768;EMBL:Z15026;RefSeq:NP_000585.2;ProteinModelPortal:P01375;STRING:9606.ENSP00000398698;SWISSPROT_AC_OLD:O43647;SWISSPROT_AC_OLD:Q9P1Q2;SWISSPROT_AC_OLD:Q9UIV3;SMR:P01375;Gen…	4342907	Gene	KDR	CD309;FLK1;KDR;kinase insert domain receptor;VEGFR;VEGFR2;cd-309;CD309 antigen;EC 2.7.10.1;Fetal liver kinase 1;fetal liver kinase-1;flk 1;flk i;flk- 1;FLK-1;kdr -type;kdr-type;kinase domain insert receptor;kinase insert-domain receptor;kinase-insert domain receptor;Protein-tyrosine kinase receptor flk-1;receptor 2 of vascular endothelial growth factor;receptor kinase insert domain;receptor kinas…	SWISSPROT_AC:P35968;SWISSPROT_ID:VGFR2_HUMAN;GeneID:3791;Ensembl:ENSG00000128052;HGNC:HGNC:6307;MIM:191306;Vega:OTTHUMG00000128734;protein_accession:AAA59459.1;protein_accession:AAB88005.1;protein_accession:AAC16450.1;protein_accession:AAI31823.1;protein_accession:ACF47599.1;protein_accession:ACR78514.1;protein_accession:AKN45942.1;protein_accession:AKN45943.1;protein_accession:AKN45944.1;protein…
18729641	HMGB1 -- TNF	association	Pubmed 2006:16878026;Pubmed 2007:17895302;	In primary macrophages from knockout mice, <b>HMGB1</b> activates significantly less <b>TNF</b> release in cells obtained from MyD88 and TLR4 knockout mice as compared with cells from TLR2 knockout and wild-type controls.[Pubmed 2006:16878026];<b>HMGB1</b> can induce expression of <b>TNF-alpha</b> and IL-1beta, and formation of a pro-inflammatory loop between HMGB1, TNF-alpha, and IL-1beta may be…	4342392	Gene	HMGB1	high mobility group box 1;HMG-1;HMG1;HMG3;HMGB1;SBP-1;high mobility group b1 protein;high mobility group box -1;high mobility group box i;high mobility group box-1;high mobility group box1;High mobility group protein 1;High mobility group protein B1;high mobility group protein-1;high mobility group protein-b1;high mobility group protein-i;high mobility group-box 1;high mobility group-box1;high mo…	SWISSPROT_AC:P09429;SWISSPROT_ID:HMGB1_HUMAN;GeneID:3146;Ensembl:ENSG00000189403;HGNC:HGNC:4983;MIM:163905;Vega:OTTHUMG00000016670;protein_accession:AAB08987.1;protein_accession:AAF71287.1;protein_accession:AAH03378.1;protein_accession:AAH30981.1;protein_accession:AAH66889.1;protein_accession:AAH67732.1;protein_accession:AAI40014.1;protein_accession:AAI40019.1;protein_accession:AAI41845.1;protein…	492131	Protein	TNF	Cachectin;TNF;TNF-a;TNF-alpha;TNFA;TNFSF2;Tumor necrosis factor;Tumor necrosis factor ligand superfamily member 2;chain-tnf;DIF;dif-type;factor - tumor necrosis;factor of the tumor necrosis;factor of the tumor-necrosis;factor of tumor necrosis;factor tumor necrosis;factor-tumor necrosis;necrosis factor-tumor;necrosis tumor factor;tnf - a;tnf - alpha;tnf -a;tnf -alpha;tnf a;tnf alpha;tnf- a;tnf- a…	SWISSPROT_AC:P01375;SWISSPROT_ID:TNFA_HUMAN;EMBL:AB088112;EMBL:AF043342;EMBL:AF098751;EMBL:AF129756;EMBL:AY066019;EMBL:AY214167;EMBL:BA000025;EMBL:BC028148;EMBL:M10988;EMBL:M16441;EMBL:M26331;EMBL:X01394;EMBL:X02910;EMBL:Y14768;EMBL:Z15026;RefSeq:NP_000585.2;ProteinModelPortal:P01375;STRING:9606.ENSP00000398698;SWISSPROT_AC_OLD:O43647;SWISSPROT_AC_OLD:Q9P1Q2;SWISSPROT_AC_OLD:Q9UIV3;SMR:P01375;Gen…
47340574	TNF -- Adiponectin	interaction	Pubmed 2009:19860210;	The interaction of adipocytokines (<b>TNF-alpha</b>, <b>adiponectin</b>) with oxidative stress and lipid peroxidation has been postulated to play a key role in NASH.[Pubmed 2009:19860210];	492131	Protein	TNF	Cachectin;TNF;TNF-a;TNF-alpha;TNFA;TNFSF2;Tumor necrosis factor;Tumor necrosis factor ligand superfamily member 2;chain-tnf;DIF;dif-type;factor - tumor necrosis;factor of the tumor necrosis;factor of the tumor-necrosis;factor of tumor necrosis;factor tumor necrosis;factor-tumor necrosis;necrosis factor-tumor;necrosis tumor factor;tnf - a;tnf - alpha;tnf -a;tnf -alpha;tnf a;tnf alpha;tnf- a;tnf- a…	SWISSPROT_AC:P01375;SWISSPROT_ID:TNFA_HUMAN;EMBL:AB088112;EMBL:AF043342;EMBL:AF098751;EMBL:AF129756;EMBL:AY066019;EMBL:AY214167;EMBL:BA000025;EMBL:BC028148;EMBL:M10988;EMBL:M16441;EMBL:M26331;EMBL:X01394;EMBL:X02910;EMBL:Y14768;EMBL:Z15026;RefSeq:NP_000585.2;ProteinModelPortal:P01375;STRING:9606.ENSP00000398698;SWISSPROT_AC_OLD:O43647;SWISSPROT_AC_OLD:Q9P1Q2;SWISSPROT_AC_OLD:Q9UIV3;SMR:P01375;Gen…	11281	Protein	Adiponectin	30 kDa adipocyte complement-related protein;ACDC;ACRP30;ADIPO;Adipocyte complement-related 30 kDa protein;Adipocyte, C1q and collagen domain-containing protein;Adiponectin;ADIPOQ;Adipose most abundant gene transcript 1 protein;apM-1;APM1;GBP28;Gelatin-binding protein;30-kda adipocyte complement-related protein;acrp 30;acrp-30;adiponectin, C1Q and collagen domain containing;adiponectin--an;adipone…	SWISSPROT_AC:Q15848;SWISSPROT_ID:ADIPO_HUMAN;EMBL:AB012165;EMBL:AJ131460;EMBL:AJ131461;EMBL:BC054496;EMBL:BC096308;EMBL:BC096309;EMBL:BC096310;EMBL:BC096311;EMBL:D45371;RefSeq:NP_001171271.1;RefSeq:NP_004788.1;ProteinModelPortal:Q15848;STRING:9606.ENSP00000320709;SWISSPROT_AC_OLD:Q58EX9;SMR:Q15848;GeneID:9370;KEGG:hsa:9370;PIR:JC4708;eggNOG:ENOG410IHSJ;eggNOG:ENOG4111F5K;UniGene:Hs.80485;GO:GO:00…
45206395	TNF -- BRAF	interaction	Pubmed 2015:26152183;Pubmed 2007:17210691;	We propose that an increased level of <b>tumor necrosis factor</b> associated with <b>BRAF</b> inhibition may increase the risk of the development of Dupuytren's contractures.[Pubmed 2015:26152183];This effect occurs due to a specific TNF-alpha and <b>BRAF</b> interaction because <b>TNF-alpha</b> does not prevent cell death in the presence of cisplatin, nitrogen mustard or thapsigargin.[Pubmed 20…	492131	Protein	TNF	Cachectin;TNF;TNF-a;TNF-alpha;TNFA;TNFSF2;Tumor necrosis factor;Tumor necrosis factor ligand superfamily member 2;chain-tnf;DIF;dif-type;factor - tumor necrosis;factor of the tumor necrosis;factor of the tumor-necrosis;factor of tumor necrosis;factor tumor necrosis;factor-tumor necrosis;necrosis factor-tumor;necrosis tumor factor;tnf - a;tnf - alpha;tnf -a;tnf -alpha;tnf a;tnf alpha;tnf- a;tnf- a…	SWISSPROT_AC:P01375;SWISSPROT_ID:TNFA_HUMAN;EMBL:AB088112;EMBL:AF043342;EMBL:AF098751;EMBL:AF129756;EMBL:AY066019;EMBL:AY214167;EMBL:BA000025;EMBL:BC028148;EMBL:M10988;EMBL:M16441;EMBL:M26331;EMBL:X01394;EMBL:X02910;EMBL:Y14768;EMBL:Z15026;RefSeq:NP_000585.2;ProteinModelPortal:P01375;STRING:9606.ENSP00000398698;SWISSPROT_AC_OLD:O43647;SWISSPROT_AC_OLD:Q9P1Q2;SWISSPROT_AC_OLD:Q9UIV3;SMR:P01375;Gen…	47799	Protein	BRAF	BRAF;BRAF1;EC 2.7.11.1;p94;Proto-oncogene B-Raf;RAFB1;Serine/threonine-protein kinase B-raf;v-Raf murine sarcoma viral oncogene homolog B1;b raf;b type raf;b-isoform of the raf;B-raf;B-Raf proto-oncogene, serine/threonine kinase;b-raf-1;B-RAF1;b-type raf;beta-raf;braf-1;braf-i;ns 7;ns- 7;ns-7;NS7;p 94;p-94;p9-4;type-braf;v-raf murine sarcoma viral oncogene homolog-b1;	SWISSPROT_AC:P15056;SWISSPROT_ID:BRAF_HUMAN;EMBL:AC006344;EMBL:AC006347;EMBL:AM989472;EMBL:AM989473;EMBL:AM989474;EMBL:AM989475;EMBL:AM989476;EMBL:AM989477;EMBL:BC101757;EMBL:BC112079;EMBL:CH236950;EMBL:EU600171;EMBL:M21001;EMBL:M95712;EMBL:X65187;RefSeq:NP_004324.2;ProteinModelPortal:P15056;STRING:9606.ENSP00000288602;SWISSPROT_AC_OLD:A4D1T4;SWISSPROT_AC_OLD:B6HY61;SWISSPROT_AC_OLD:B6HY62;SWISSP…
1434087	TNF -- ADM	association	Pubmed 1993:8365285;Pubmed 1996:8899800;Pubmed 2009:19383626;Pubmed 1999:10390390;	The presence of HC in the culture medium reduced in vitro IL1 beta and <b>TNF alpha</b> release from stimulated <b>AM</b> of the three groups.[Pubmed 1993:8365285];In this study, we examined the relationship between <b>ADM</b> and exogenous <b>TNF</b> sensitivity and en-TNF expression and MnSOD activity in four pancreatic carcinoma lines.[Pubmed 1996:8899800];Further study showed that IL-10 reduc…	492131	Protein	TNF	Cachectin;TNF;TNF-a;TNF-alpha;TNFA;TNFSF2;Tumor necrosis factor;Tumor necrosis factor ligand superfamily member 2;chain-tnf;DIF;dif-type;factor - tumor necrosis;factor of the tumor necrosis;factor of the tumor-necrosis;factor of tumor necrosis;factor tumor necrosis;factor-tumor necrosis;necrosis factor-tumor;necrosis tumor factor;tnf - a;tnf - alpha;tnf -a;tnf -alpha;tnf a;tnf alpha;tnf- a;tnf- a…	SWISSPROT_AC:P01375;SWISSPROT_ID:TNFA_HUMAN;EMBL:AB088112;EMBL:AF043342;EMBL:AF098751;EMBL:AF129756;EMBL:AY066019;EMBL:AY214167;EMBL:BA000025;EMBL:BC028148;EMBL:M10988;EMBL:M16441;EMBL:M26331;EMBL:X01394;EMBL:X02910;EMBL:Y14768;EMBL:Z15026;RefSeq:NP_000585.2;ProteinModelPortal:P01375;STRING:9606.ENSP00000398698;SWISSPROT_AC_OLD:O43647;SWISSPROT_AC_OLD:Q9P1Q2;SWISSPROT_AC_OLD:Q9UIV3;SMR:P01375;Gen…	11330	Protein	ADM	ADM;ADML;AM;adrenomedullin;am-an;am-type;PAMP;pamp-type;	SWISSPROT_AC:P35318;SWISSPROT_ID:ADML_HUMAN;EMBL:AK312893;EMBL:BC015961;EMBL:BT006902;EMBL:CH471064;EMBL:CR541995;EMBL:D14874;EMBL:D43639;EMBL:DQ143945;EMBL:S73906;RefSeq:NP_001115.1;ProteinModelPortal:P35318;STRING:9606.ENSP00000278175;SWISSPROT_AC_OLD:B2R793;SWISSPROT_AC_OLD:D3DQV3;SWISSPROT_AC_OLD:Q6FGW2;SMR:P35318;GeneID:133;KEGG:hsa:133;PIR:JC2351;eggNOG:ENOG410IK4C;eggNOG:ENOG41120TV;UniGen…
45203028	TNF -- KDR	interaction	Pubmed 2007:17121871;	Conventional logistic regression also revealed significant interactions between <b>KDR</b> and <b>TNF</b> for atopy.[Pubmed 2007:17121871];	492131	Protein	TNF	Cachectin;TNF;TNF-a;TNF-alpha;TNFA;TNFSF2;Tumor necrosis factor;Tumor necrosis factor ligand superfamily member 2;chain-tnf;DIF;dif-type;factor - tumor necrosis;factor of the tumor necrosis;factor of the tumor-necrosis;factor of tumor necrosis;factor tumor necrosis;factor-tumor necrosis;necrosis factor-tumor;necrosis tumor factor;tnf - a;tnf - alpha;tnf -a;tnf -alpha;tnf a;tnf alpha;tnf- a;tnf- a…	SWISSPROT_AC:P01375;SWISSPROT_ID:TNFA_HUMAN;EMBL:AB088112;EMBL:AF043342;EMBL:AF098751;EMBL:AF129756;EMBL:AY066019;EMBL:AY214167;EMBL:BA000025;EMBL:BC028148;EMBL:M10988;EMBL:M16441;EMBL:M26331;EMBL:X01394;EMBL:X02910;EMBL:Y14768;EMBL:Z15026;RefSeq:NP_000585.2;ProteinModelPortal:P01375;STRING:9606.ENSP00000398698;SWISSPROT_AC_OLD:O43647;SWISSPROT_AC_OLD:Q9P1Q2;SWISSPROT_AC_OLD:Q9UIV3;SMR:P01375;Gen…	521322	Protein	KDR	CD309 antigen;EC 2.7.10.1;Fetal liver kinase 1;FLK-1;FLK1;KDR;Kinase insert domain receptor;Protein-tyrosine kinase receptor flk-1;Vascular endothelial growth factor receptor 2;VEGFR-2;VEGFR2;VGFR2;cd-309;CD309;fetal liver kinase-1;flk 1;flk i;flk- 1;kdr -type;kdr-type;kinase domain insert receptor;kinase insert-domain receptor;kinase-insert domain receptor;receptor 2 of vascular endothelial grow…	SWISSPROT_AC:P35968;SWISSPROT_ID:VGFR2_HUMAN;EMBL:AC021220;EMBL:AC111194;EMBL:AF035121;EMBL:AF063658;EMBL:BC131822;EMBL:EU826563;EMBL:FJ899739;EMBL:L04947;EMBL:X61656;EMBL:X89776;RefSeq:NP_002244.1;ProteinModelPortal:P35968;STRING:9606.ENSP00000263923;SWISSPROT_AC_OLD:A2RRS0;SWISSPROT_AC_OLD:B5A925;SWISSPROT_AC_OLD:C5IFA0;SWISSPROT_AC_OLD:O60723;SWISSPROT_AC_OLD:Q14178;SMR:P35968;GeneID:3791;KEGG…
1316392	TNF -- HGF	association	Pubmed 2004:15541342;Pubmed 1993:7681834;Pubmed 1993:8404333;Pubmed 2000:10728976;Pubmed 2009:19460529;Pubmed 2003:12666132;Pubmed 2005:15629451;	IL-1alpha, IL-1beta, and <b>TNF-alpha</b> alone had minimal stimulating effects on <b>HGF</b> production in human dermal fibroblasts, but they strongly inhibited production of HGF induced by cholera toxin, 8-bromo-cAMP, EGF, and phorbol 12-myristate 13-acetate (PMA).[Pubmed 2004:15541342];Here we report that inflammatory cytokines such as interleukin-1 (IL-1) and <b>tumor necrosis factor</b> (TNF…	492131	Protein	TNF	Cachectin;TNF;TNF-a;TNF-alpha;TNFA;TNFSF2;Tumor necrosis factor;Tumor necrosis factor ligand superfamily member 2;chain-tnf;DIF;dif-type;factor - tumor necrosis;factor of the tumor necrosis;factor of the tumor-necrosis;factor of tumor necrosis;factor tumor necrosis;factor-tumor necrosis;necrosis factor-tumor;necrosis tumor factor;tnf - a;tnf - alpha;tnf -a;tnf -alpha;tnf a;tnf alpha;tnf- a;tnf- a…	SWISSPROT_AC:P01375;SWISSPROT_ID:TNFA_HUMAN;EMBL:AB088112;EMBL:AF043342;EMBL:AF098751;EMBL:AF129756;EMBL:AY066019;EMBL:AY214167;EMBL:BA000025;EMBL:BC028148;EMBL:M10988;EMBL:M16441;EMBL:M26331;EMBL:X01394;EMBL:X02910;EMBL:Y14768;EMBL:Z15026;RefSeq:NP_000585.2;ProteinModelPortal:P01375;STRING:9606.ENSP00000398698;SWISSPROT_AC_OLD:O43647;SWISSPROT_AC_OLD:Q9P1Q2;SWISSPROT_AC_OLD:Q9UIV3;SMR:P01375;Gen…	178566	Protein	HGF	Hepatocyte growth factor;Hepatopoietin-A;HGF;HPTA;Scatter factor;SF;DFNB39;F-TCF;factor scatter;factor--scatter;factor-scatter;hepatopoietin a;hgf beta;hgf beta-chain;hgf-beta;HGFB;hgfbeta;hgfbeta-chain;scatter-factor;	SWISSPROT_AC:P14210;SWISSPROT_ID:HGF_HUMAN;EMBL:AC004960;EMBL:AY246560;EMBL:BC022308;EMBL:BC063485;EMBL:BC105797;EMBL:BC130284;EMBL:BC130286;EMBL:CH236949;EMBL:D90334;EMBL:L02931;EMBL:M29145;EMBL:M55379;EMBL:M60718;EMBL:M73239;EMBL:M73240;EMBL:M75966;EMBL:M75967;EMBL:M75968;EMBL:M75969;EMBL:M75971;EMBL:M75972;EMBL:M75973;EMBL:M75974;EMBL:M75975;EMBL:M75976;EMBL:M75977;EMBL:M75978;EMBL:M75979;EMBL…
16349840	BCL2 -- TNF	association	Pubmed 2002:12054739;	Induction of apoptosis in granulosa cells by <b>TNF alpha</b> and its attenuation by glucocorticoids involve modulation of <b>Bcl-2</b>.[Pubmed 2002:12054739];	43291	Protein	BCL2	Apoptosis regulator Bcl-2;BCL2;apoptosis regulator bcl2;apoptosis regulator of the bcl-2;apoptosis-regulator bcl-2;bcl - 2;bcl -2;bcl 2;bcl- 2;Bcl-2;bcl-2-type;bcl2 apoptosis regulator;BCL2, apoptosis regulator;bcl2--an;PPP1R50;regulator of apoptosis bcl-2;	SWISSPROT_AC:P10415;SWISSPROT_ID:BCL2_HUMAN;EMBL:AC021803;EMBL:AC022726;EMBL:AY220759;EMBL:BC027258;EMBL:CH471096;EMBL:M13994;EMBL:M13995;EMBL:M14745;EMBL:S72602;EMBL:X06487;RefSeq:NP_000624.2;RefSeq:NP_000648.2;ProteinModelPortal:P10415;STRING:9606.ENSP00000329623;SWISSPROT_AC_OLD:C9JHD5;SWISSPROT_AC_OLD:P10416;SWISSPROT_AC_OLD:Q13842;SWISSPROT_AC_OLD:Q16197;SMR:P10415;GeneID:596;KEGG:hsa:596;PI…	4345600	Gene	TNF	DIF;TNF;TNF-alpha;TNFA;TNFSF2;TNLG1F;tumor necrosis factor;Cachectin;chain-tnf;dif-type;factor - tumor necrosis;factor of the tumor necrosis;factor of the tumor-necrosis;factor of tumor necrosis;factor tumor necrosis;factor-tumor necrosis;necrosis factor-tumor;necrosis tumor factor;tnf - a;tnf - alpha;tnf -a;tnf -alpha;tnf a;tnf alpha;tnf- a;tnf- alpha;tnf--a;tnf--alpha;TNF-a;tnf-alpha-type;tnf-t…	SWISSPROT_AC:P01375;SWISSPROT_ID:TNFA_HUMAN;GeneID:7124;Ensembl:ENSG00000232810;HGNC:HGNC:11892;MIM:191160;Vega:OTTHUMG00000031194;protein_accession:AAA36758.1;protein_accession:AAA61198.1;protein_accession:AAA61200.1;protein_accession:AAB01765.1;protein_accession:AAC03542.1;protein_accession:AAC42098.1;protein_accession:AAD18091.1;protein_accession:AAF71992.1;protein_accession:AAH28148.1;protein…
13295462	ADM -- TNF	association	Pubmed 1993:8365285;	The presence of HC in the culture medium reduced in vitro IL1 beta and <b>TNF alpha</b> release from stimulated <b>AM</b> of the three groups.[Pubmed 1993:8365285];	4339910	Gene	ADM	ADM;adrenomedullin;AM;PAMP;ADML;am-an;am-type;pamp-type;	SWISSPROT_AC:P35318;SWISSPROT_ID:ADML_HUMAN;GeneID:133;Ensembl:ENSG00000148926;HGNC:HGNC:259;MIM:103275;Vega:OTTHUMG00000165907;protein_accession:AAC60642.1;protein_accession:AAH15961.1;protein_accession:AAP35548.1;protein_accession:AAZ38717.1;protein_accession:BAA03589.1;protein_accession:BAA07756.1;protein_accession:BAG35740.1;protein_accession:CAG46792.1;protein_accession:CBX47636.1;protein_ac…	4345600	Gene	TNF	DIF;TNF;TNF-alpha;TNFA;TNFSF2;TNLG1F;tumor necrosis factor;Cachectin;chain-tnf;dif-type;factor - tumor necrosis;factor of the tumor necrosis;factor of the tumor-necrosis;factor of tumor necrosis;factor tumor necrosis;factor-tumor necrosis;necrosis factor-tumor;necrosis tumor factor;tnf - a;tnf - alpha;tnf -a;tnf -alpha;tnf a;tnf alpha;tnf- a;tnf- alpha;tnf--a;tnf--alpha;TNF-a;tnf-alpha-type;tnf-t…	SWISSPROT_AC:P01375;SWISSPROT_ID:TNFA_HUMAN;GeneID:7124;Ensembl:ENSG00000232810;HGNC:HGNC:11892;MIM:191160;Vega:OTTHUMG00000031194;protein_accession:AAA36758.1;protein_accession:AAA61198.1;protein_accession:AAA61200.1;protein_accession:AAB01765.1;protein_accession:AAC03542.1;protein_accession:AAC42098.1;protein_accession:AAD18091.1;protein_accession:AAF71992.1;protein_accession:AAH28148.1;protein…
47544955	TNF --| IL-6	degradation downregulation	Pubmed 2002:11777983;	TNF-alpha-induced IL-6 mRNA degraded rapidly at any concentrations, and the combination of IL-17 and <b>TNF-alpha</b> markedly enhanced <b>IL-6</b> mRNA stability.[Pubmed 2002:11777983];	492131	Protein	TNF	Cachectin;TNF;TNF-a;TNF-alpha;TNFA;TNFSF2;Tumor necrosis factor;Tumor necrosis factor ligand superfamily member 2;chain-tnf;DIF;dif-type;factor - tumor necrosis;factor of the tumor necrosis;factor of the tumor-necrosis;factor of tumor necrosis;factor tumor necrosis;factor-tumor necrosis;necrosis factor-tumor;necrosis tumor factor;tnf - a;tnf - alpha;tnf -a;tnf -alpha;tnf a;tnf alpha;tnf- a;tnf- a…	SWISSPROT_AC:P01375;SWISSPROT_ID:TNFA_HUMAN;EMBL:AB088112;EMBL:AF043342;EMBL:AF098751;EMBL:AF129756;EMBL:AY066019;EMBL:AY214167;EMBL:BA000025;EMBL:BC028148;EMBL:M10988;EMBL:M16441;EMBL:M26331;EMBL:X01394;EMBL:X02910;EMBL:Y14768;EMBL:Z15026;RefSeq:NP_000585.2;ProteinModelPortal:P01375;STRING:9606.ENSP00000398698;SWISSPROT_AC_OLD:O43647;SWISSPROT_AC_OLD:Q9P1Q2;SWISSPROT_AC_OLD:Q9UIV3;SMR:P01375;Gen…	197638	Protein	IL-6	B-cell stimulatory factor 2;BSF-2;CDF;CTL differentiation factor;Hybridoma growth factor;IFN-beta-2;IFNB2;IL-6;IL6;Interferon beta-2;Interleukin-6;b cell stimulatory factor 2;b cell stimulatory factor-2;b-cell stimulatory factor-2;bsf- 2;BSF2;HGF;HSF;hsf-type;ifn beta 2;ifn-beta 2;ifn-beta2;il - 6;il -- 6;il -6;il 6;il- 6;il--6;il-6-type;il-vi;il6-type;interferon beta 2;interferon beta2;interfero…	SWISSPROT_AC:P05231;SWISSPROT_ID:IL6_HUMAN;EMBL:AF372214;EMBL:BC015511;EMBL:M14584;EMBL:M18403;EMBL:M29150;EMBL:M54894;EMBL:S56892;EMBL:X04402;EMBL:X04403;EMBL:X04430;EMBL:X04602;EMBL:Y00081;RefSeq:NP_000591.1;RefSeq:XP_011513692.1;ProteinModelPortal:P05231;STRING:9606.ENSP00000258743;SWISSPROT_AC_OLD:Q9UCU2;SWISSPROT_AC_OLD:Q9UCU3;SWISSPROT_AC_OLD:Q9UCU4;SMR:P05231;GeneID:3569;KEGG:hsa:3569;PIR:…
99155386	NEMO -- TNF	interaction	BioGrid:557105;BioGrid:558537;BioGrid:724403;BioGrid:725468;psi-mi:MI:0463;		274527	Protein	NEMO	FIP-3;FIP3;I-kappa-B kinase subunit gamma;IkB kinase subunit gamma;IkB kinase-associated protein 1;IKBKG;IKK-gamma;IKKAP1;IKKG;Inhibitor of nuclear factor kappa-B kinase subunit gamma;NEMO;NF-kappa-B essential modifier;NF-kappa-B essential modulator;AMCBX1;essential modulator of nf-kappa b;Fip3p;ikappab kinase subunit gamma;ikk gamma;IMD33;inhibitor of kappa light polypeptide gene enhancer in b c…	SWISSPROT_AC:Q9Y6K9;SWISSPROT_ID:NEMO_HUMAN;EMBL:AF062089;EMBL:AF074382;EMBL:AF091453;EMBL:AF261086;EMBL:AF277315;EMBL:AJ271718;EMBL:AK000593;EMBL:AY114157;EMBL:BC000299;EMBL:BC012114;EMBL:BC046922;EMBL:BC050612;EMBL:BT019621;RefSeq:NP_001093326.2;RefSeq:NP_001093327.1;RefSeq:NP_001138727.1;RefSeq:NP_001308325.1;RefSeq:NP_001308326.1;RefSeq:NP_003630.1;ProteinModelPortal:Q9Y6K9;STRING:9606.ENSP00…	492131	Protein	TNF	Cachectin;TNF;TNF-a;TNF-alpha;TNFA;TNFSF2;Tumor necrosis factor;Tumor necrosis factor ligand superfamily member 2;chain-tnf;DIF;dif-type;factor - tumor necrosis;factor of the tumor necrosis;factor of the tumor-necrosis;factor of tumor necrosis;factor tumor necrosis;factor-tumor necrosis;necrosis factor-tumor;necrosis tumor factor;tnf - a;tnf - alpha;tnf -a;tnf -alpha;tnf a;tnf alpha;tnf- a;tnf- a…	SWISSPROT_AC:P01375;SWISSPROT_ID:TNFA_HUMAN;EMBL:AB088112;EMBL:AF043342;EMBL:AF098751;EMBL:AF129756;EMBL:AY066019;EMBL:AY214167;EMBL:BA000025;EMBL:BC028148;EMBL:M10988;EMBL:M16441;EMBL:M26331;EMBL:X01394;EMBL:X02910;EMBL:Y14768;EMBL:Z15026;RefSeq:NP_000585.2;ProteinModelPortal:P01375;STRING:9606.ENSP00000398698;SWISSPROT_AC_OLD:O43647;SWISSPROT_AC_OLD:Q9P1Q2;SWISSPROT_AC_OLD:Q9UIV3;SMR:P01375;Gen…
13295328	TNF -- ADM	association	Pubmed 1993:8365285;	The presence of HC in the culture medium reduced in vitro IL1 beta and <b>TNF alpha</b> release from stimulated <b>AM</b> of the three groups.[Pubmed 1993:8365285];	4345600	Gene	TNF	DIF;TNF;TNF-alpha;TNFA;TNFSF2;TNLG1F;tumor necrosis factor;Cachectin;chain-tnf;dif-type;factor - tumor necrosis;factor of the tumor necrosis;factor of the tumor-necrosis;factor of tumor necrosis;factor tumor necrosis;factor-tumor necrosis;necrosis factor-tumor;necrosis tumor factor;tnf - a;tnf - alpha;tnf -a;tnf -alpha;tnf a;tnf alpha;tnf- a;tnf- alpha;tnf--a;tnf--alpha;TNF-a;tnf-alpha-type;tnf-t…	SWISSPROT_AC:P01375;SWISSPROT_ID:TNFA_HUMAN;GeneID:7124;Ensembl:ENSG00000232810;HGNC:HGNC:11892;MIM:191160;Vega:OTTHUMG00000031194;protein_accession:AAA36758.1;protein_accession:AAA61198.1;protein_accession:AAA61200.1;protein_accession:AAB01765.1;protein_accession:AAC03542.1;protein_accession:AAC42098.1;protein_accession:AAD18091.1;protein_accession:AAF71992.1;protein_accession:AAH28148.1;protein…	11330	Protein	ADM	ADM;ADML;AM;adrenomedullin;am-an;am-type;PAMP;pamp-type;	SWISSPROT_AC:P35318;SWISSPROT_ID:ADML_HUMAN;EMBL:AK312893;EMBL:BC015961;EMBL:BT006902;EMBL:CH471064;EMBL:CR541995;EMBL:D14874;EMBL:D43639;EMBL:DQ143945;EMBL:S73906;RefSeq:NP_001115.1;ProteinModelPortal:P35318;STRING:9606.ENSP00000278175;SWISSPROT_AC_OLD:B2R793;SWISSPROT_AC_OLD:D3DQV3;SWISSPROT_AC_OLD:Q6FGW2;SMR:P35318;GeneID:133;KEGG:hsa:133;PIR:JC2351;eggNOG:ENOG410IK4C;eggNOG:ENOG41120TV;UniGen…
16895998	TNF -- IKBKG	association	Pubmed 2003:12867425;Pubmed 2016:26642243;	Here we show that <b>TNF-alpha</b> stimulates the ubiquitination of <b>NEMO</b> in a manner that does not appear to target it for degradation and that is impaired by mutations in the NEMO zinc finger.[Pubmed 2003:12867425];In cells expressing mutant A20 protein, there is defective removal of Lys63-linked ubiquitin from TRAF6, <b>NEMO</b> and RIP1 after stimulation with <b>tumor necrosis factor</b…	492131	Protein	TNF	Cachectin;TNF;TNF-a;TNF-alpha;TNFA;TNFSF2;Tumor necrosis factor;Tumor necrosis factor ligand superfamily member 2;chain-tnf;DIF;dif-type;factor - tumor necrosis;factor of the tumor necrosis;factor of the tumor-necrosis;factor of tumor necrosis;factor tumor necrosis;factor-tumor necrosis;necrosis factor-tumor;necrosis tumor factor;tnf - a;tnf - alpha;tnf -a;tnf -alpha;tnf a;tnf alpha;tnf- a;tnf- a…	SWISSPROT_AC:P01375;SWISSPROT_ID:TNFA_HUMAN;EMBL:AB088112;EMBL:AF043342;EMBL:AF098751;EMBL:AF129756;EMBL:AY066019;EMBL:AY214167;EMBL:BA000025;EMBL:BC028148;EMBL:M10988;EMBL:M16441;EMBL:M26331;EMBL:X01394;EMBL:X02910;EMBL:Y14768;EMBL:Z15026;RefSeq:NP_000585.2;ProteinModelPortal:P01375;STRING:9606.ENSP00000398698;SWISSPROT_AC_OLD:O43647;SWISSPROT_AC_OLD:Q9P1Q2;SWISSPROT_AC_OLD:Q9UIV3;SMR:P01375;Gen…	4346529	Gene	IKBKG	AMCBX1;FIP-3;FIP3;Fip3p;IKBKG;IKK-gamma;IKKAP1;IKKG;IMD33;inhibitor of kappa light polypeptide gene enhancer in B-cells, kinase gamma;IP;IP1;IP2;IPD2;NEMO;ZC2HC9;essential modulator of nf-kappa b;I-kappa-B kinase subunit gamma;ikappab kinase subunit gamma;IkB kinase subunit gamma;IkB kinase-associated protein 1;ikk gamma;inhibitor of kappa light polypeptide gene enhancer in b cells, kinase gamma;…	SWISSPROT_AC:Q9Y6K9;SWISSPROT_ID:NEMO_HUMAN;GeneID:8517;Ensembl:ENSG00000269335;HGNC:HGNC:5961;MIM:300248;Vega:OTTHUMG00000024234;protein_accession:AAC36330.1;protein_accession:AAD12183.1;protein_accession:AAD38081.1;protein_accession:AAF99679.1;protein_accession:AAH00299.1;protein_accession:AAH12114.1;protein_accession:AAH46922.1;protein_accession:AAH50612.1;protein_accession:AAL27012.1;protein_…
76157402	PDPN -- TNF	association	Pubmed 2016:27565038;	InÂ vitro, primary dermal fibroblasts readily express <b>podoplanin</b> in response to the inflammatory stimuli <b>tumor necrosis factor</b> and IL-1Î².[Pubmed 2016:27565038];In?vitro, primary dermal fibroblasts readily express <b>podoplanin</b> in response to the inflammatory stimuli <b>tumor necrosis factor</b> and IL-1?.[Pubmed 2016:27565038];	4348265	Gene	PDPN	AGGRUS;GP36;Gp38;GP40;HT1A-1;OTS8;PA2.26;PDPN;podoplanin;T1A;T1A-2;T1A2;TI1A;Glycoprotein 36;glycoprotein-36;gp 36;gp 38;gp 40;ht1alpha-1;PA2.26 antigen;t1 a;t1 alpha;t1-a;T1-alpha;t1a 2;t1alpha-2;	SWISSPROT_AC:Q86YL7;SWISSPROT_ID:PDPN_HUMAN;GeneID:10630;Ensembl:ENSG00000162493;HGNC:HGNC:29602;MIM:608863;Vega:OTTHUMG00000007912;protein_accession:AAD01899.1;protein_accession:AAD01900.1;protein_accession:AAH14668.2;protein_accession:AAH22812.2;protein_accession:AAM73655.1;protein_accession:AAO22143.1;protein_accession:BAC11550.1;protein_accession:BAC11557.1;protein_accession:BAD04046.1;protei…	492131	Protein	TNF	Cachectin;TNF;TNF-a;TNF-alpha;TNFA;TNFSF2;Tumor necrosis factor;Tumor necrosis factor ligand superfamily member 2;chain-tnf;DIF;dif-type;factor - tumor necrosis;factor of the tumor necrosis;factor of the tumor-necrosis;factor of tumor necrosis;factor tumor necrosis;factor-tumor necrosis;necrosis factor-tumor;necrosis tumor factor;tnf - a;tnf - alpha;tnf -a;tnf -alpha;tnf a;tnf alpha;tnf- a;tnf- a…	SWISSPROT_AC:P01375;SWISSPROT_ID:TNFA_HUMAN;EMBL:AB088112;EMBL:AF043342;EMBL:AF098751;EMBL:AF129756;EMBL:AY066019;EMBL:AY214167;EMBL:BA000025;EMBL:BC028148;EMBL:M10988;EMBL:M16441;EMBL:M26331;EMBL:X01394;EMBL:X02910;EMBL:Y14768;EMBL:Z15026;RefSeq:NP_000585.2;ProteinModelPortal:P01375;STRING:9606.ENSP00000398698;SWISSPROT_AC_OLD:O43647;SWISSPROT_AC_OLD:Q9P1Q2;SWISSPROT_AC_OLD:Q9UIV3;SMR:P01375;Gen…
12512867	TNF -- IL6	association	Pubmed 1995:7660074;Pubmed 2015:28294921;Pubmed 1997:9478261;Pubmed 1990:2103335;Pubmed 1991:2065887;Pubmed 2016:26660228;Pubmed 2016:27798514;	Correlation between serum <b>TNF alpha</b> and <b>IL6</b> levels and severity of group A streptococcal infections.[Pubmed 1995:7660074];Carriage of A Allele of Polymorphic Marker G(-238)A of TNF-alfa Gene Is Associated With Unfavorable Prognosis in Patients With Chronic Systolic Heart Failure. to elucidate association between polymorphic markers of <b>interleukin- 6</b> (Il-6) and <b>tumor necros…	492131	Protein	TNF	Cachectin;TNF;TNF-a;TNF-alpha;TNFA;TNFSF2;Tumor necrosis factor;Tumor necrosis factor ligand superfamily member 2;chain-tnf;DIF;dif-type;factor - tumor necrosis;factor of the tumor necrosis;factor of the tumor-necrosis;factor of tumor necrosis;factor tumor necrosis;factor-tumor necrosis;necrosis factor-tumor;necrosis tumor factor;tnf - a;tnf - alpha;tnf -a;tnf -alpha;tnf a;tnf alpha;tnf- a;tnf- a…	SWISSPROT_AC:P01375;SWISSPROT_ID:TNFA_HUMAN;EMBL:AB088112;EMBL:AF043342;EMBL:AF098751;EMBL:AF129756;EMBL:AY066019;EMBL:AY214167;EMBL:BA000025;EMBL:BC028148;EMBL:M10988;EMBL:M16441;EMBL:M26331;EMBL:X01394;EMBL:X02910;EMBL:Y14768;EMBL:Z15026;RefSeq:NP_000585.2;ProteinModelPortal:P01375;STRING:9606.ENSP00000398698;SWISSPROT_AC_OLD:O43647;SWISSPROT_AC_OLD:Q9P1Q2;SWISSPROT_AC_OLD:Q9UIV3;SMR:P01375;Gen…	4342721	Gene	IL6	BSF-2;BSF2;CDF;HGF;HSF;IFN-beta-2;IFNB2;IL-6;IL6;interleukin 6;b cell stimulatory factor 2;b cell stimulatory factor-2;B-cell stimulatory factor 2;b-cell stimulatory factor-2;bsf- 2;CTL differentiation factor;hsf-type;Hybridoma growth factor;ifn beta 2;ifn-beta 2;ifn-beta2;il - 6;il -- 6;il -6;il 6;il- 6;il--6;il-6-type;il-vi;il6-type;interferon beta 2;Interferon beta-2;interferon beta2;interfero…	SWISSPROT_AC:P05231;SWISSPROT_ID:IL6_HUMAN;GeneID:3569;Ensembl:ENSG00000136244;HGNC:HGNC:6018;MIM:147620;Vega:OTTHUMG00000023178;protein_accession:AAA52728.1;protein_accession:AAA52729.1;protein_accession:AAA59154.1;protein_accession:AAC05673.1;protein_accession:AAC41704.1;protein_accession:AAD13886.1;protein_accession:AAH15511.1;protein_accession:AAK48987.1;protein_accession:AAN75009.1;protein_a…
12723424	TNF -- IL6	association	Pubmed 1995:7660074;Pubmed 1997:9478261;Pubmed 1991:2065887;	Correlation between serum <b>TNF alpha</b> and <b>IL6</b> levels and severity of group A streptococcal infections.[Pubmed 1995:7660074];Our data suggest that <b>TNF alpha</b> could be a marker for relapses while <b>IL6</b> might reflect the global activity of the immune system in MS.[Pubmed 1997:9478261];Interleukin 1 and <b>TNF alpha</b> in combination with <b>IL 6</b> and GMCSF could account fo…	4345600	Gene	TNF	DIF;TNF;TNF-alpha;TNFA;TNFSF2;TNLG1F;tumor necrosis factor;Cachectin;chain-tnf;dif-type;factor - tumor necrosis;factor of the tumor necrosis;factor of the tumor-necrosis;factor of tumor necrosis;factor tumor necrosis;factor-tumor necrosis;necrosis factor-tumor;necrosis tumor factor;tnf - a;tnf - alpha;tnf -a;tnf -alpha;tnf a;tnf alpha;tnf- a;tnf- alpha;tnf--a;tnf--alpha;TNF-a;tnf-alpha-type;tnf-t…	SWISSPROT_AC:P01375;SWISSPROT_ID:TNFA_HUMAN;GeneID:7124;Ensembl:ENSG00000232810;HGNC:HGNC:11892;MIM:191160;Vega:OTTHUMG00000031194;protein_accession:AAA36758.1;protein_accession:AAA61198.1;protein_accession:AAA61200.1;protein_accession:AAB01765.1;protein_accession:AAC03542.1;protein_accession:AAC42098.1;protein_accession:AAD18091.1;protein_accession:AAF71992.1;protein_accession:AAH28148.1;protein…	4342721	Gene	IL6	BSF-2;BSF2;CDF;HGF;HSF;IFN-beta-2;IFNB2;IL-6;IL6;interleukin 6;b cell stimulatory factor 2;b cell stimulatory factor-2;B-cell stimulatory factor 2;b-cell stimulatory factor-2;bsf- 2;CTL differentiation factor;hsf-type;Hybridoma growth factor;ifn beta 2;ifn-beta 2;ifn-beta2;il - 6;il -- 6;il -6;il 6;il- 6;il--6;il-6-type;il-vi;il6-type;interferon beta 2;Interferon beta-2;interferon beta2;interfero…	SWISSPROT_AC:P05231;SWISSPROT_ID:IL6_HUMAN;GeneID:3569;Ensembl:ENSG00000136244;HGNC:HGNC:6018;MIM:147620;Vega:OTTHUMG00000023178;protein_accession:AAA52728.1;protein_accession:AAA52729.1;protein_accession:AAA59154.1;protein_accession:AAC05673.1;protein_accession:AAC41704.1;protein_accession:AAD13886.1;protein_accession:AAH15511.1;protein_accession:AAK48987.1;protein_accession:AAN75009.1;protein_a…
7898199	TNF -- VEGFR-3	association	Pubmed 2010:20333742;	The decreased expression of VEGFR2 and <b>VEGFR3</b> followed by the down-regulation of <b>TNF-alpha</b> and IL-23p19 may be contributory factors in the efficacy of PDL in stable plaque-type psoriasis.[Pubmed 2010:20333742];	492131	Protein	TNF	Cachectin;TNF;TNF-a;TNF-alpha;TNFA;TNFSF2;Tumor necrosis factor;Tumor necrosis factor ligand superfamily member 2;chain-tnf;DIF;dif-type;factor - tumor necrosis;factor of the tumor necrosis;factor of the tumor-necrosis;factor of tumor necrosis;factor tumor necrosis;factor-tumor necrosis;necrosis factor-tumor;necrosis tumor factor;tnf - a;tnf - alpha;tnf -a;tnf -alpha;tnf a;tnf alpha;tnf- a;tnf- a…	SWISSPROT_AC:P01375;SWISSPROT_ID:TNFA_HUMAN;EMBL:AB088112;EMBL:AF043342;EMBL:AF098751;EMBL:AF129756;EMBL:AY066019;EMBL:AY214167;EMBL:BA000025;EMBL:BC028148;EMBL:M10988;EMBL:M16441;EMBL:M26331;EMBL:X01394;EMBL:X02910;EMBL:Y14768;EMBL:Z15026;RefSeq:NP_000585.2;ProteinModelPortal:P01375;STRING:9606.ENSP00000398698;SWISSPROT_AC_OLD:O43647;SWISSPROT_AC_OLD:Q9P1Q2;SWISSPROT_AC_OLD:Q9UIV3;SMR:P01375;Gen…	521326	Protein	VEGFR-3	EC 2.7.10.1;FLT-4;FLT4;Fms-like tyrosine kinase 4;Tyrosine-protein kinase receptor FLT4;Vascular endothelial growth factor receptor 3;VEGFR-3;VEGFR3;VGFR3;FLT41;fms related tyrosine kinase 4;fms-like tyrosine kinase-4;fms-related tyrosine kinase-4;LMPH1A;PCL;pcl-type;vascular endothelial growth factor receptor type 3;vascular endothelial growth factor receptor-3;vascular endothelial growth factor…	SWISSPROT_AC:P35916;SWISSPROT_ID:VGFR3_HUMAN;EMBL:AC122714;EMBL:AK291679;EMBL:AY233382;EMBL:AY233383;EMBL:EU826564;EMBL:S66407;EMBL:U43143;EMBL:X68203;EMBL:X69878;RefSeq:NP_002011.2;RefSeq:NP_891555.2;ProteinModelPortal:P35916;STRING:9606.ENSP00000261937;SWISSPROT_AC_OLD:A8K6L4;SWISSPROT_AC_OLD:B5A926;SWISSPROT_AC_OLD:Q16067;SWISSPROT_AC_OLD:Q86W07;SWISSPROT_AC_OLD:Q86W08;SMR:P35916;GeneID:2324;K…
99149460	CDC42 -- TNF	interaction	BioGrid:505683;psi-mi:MI:0463;		59589	Protein	CDC42	CDC42;Cell division control protein 42 homolog;G25K GTP-binding protein;CDC42Hs;cell division cycle 42;cell division cycle-42;cell division cycle42;cell division-cycle 42;cell-division cycle 42;G25K;gtp-binding protein g25k;TKS;	SWISSPROT_AC:P60953;SWISSPROT_ID:CDC42_HUMAN;EMBL:AF498962;EMBL:AF498963;EMBL:AL031281;EMBL:AL121734;EMBL:AL121735;EMBL:AY673602;EMBL:BC002711;EMBL:BC003682;EMBL:BC018266;EMBL:M35543;EMBL:M57298;RefSeq:NP_001034891.1;RefSeq:NP_001782.1;RefSeq:NP_426359.1;ProteinModelPortal:P60953;STRING:9606.ENSP00000314458;SWISSPROT_AC_OLD:P21181;SWISSPROT_AC_OLD:P25763;SWISSPROT_AC_OLD:Q7L8R5;SWISSPROT_AC_OLD:Q…	492131	Protein	TNF	Cachectin;TNF;TNF-a;TNF-alpha;TNFA;TNFSF2;Tumor necrosis factor;Tumor necrosis factor ligand superfamily member 2;chain-tnf;DIF;dif-type;factor - tumor necrosis;factor of the tumor necrosis;factor of the tumor-necrosis;factor of tumor necrosis;factor tumor necrosis;factor-tumor necrosis;necrosis factor-tumor;necrosis tumor factor;tnf - a;tnf - alpha;tnf -a;tnf -alpha;tnf a;tnf alpha;tnf- a;tnf- a…	SWISSPROT_AC:P01375;SWISSPROT_ID:TNFA_HUMAN;EMBL:AB088112;EMBL:AF043342;EMBL:AF098751;EMBL:AF129756;EMBL:AY066019;EMBL:AY214167;EMBL:BA000025;EMBL:BC028148;EMBL:M10988;EMBL:M16441;EMBL:M26331;EMBL:X01394;EMBL:X02910;EMBL:Y14768;EMBL:Z15026;RefSeq:NP_000585.2;ProteinModelPortal:P01375;STRING:9606.ENSP00000398698;SWISSPROT_AC_OLD:O43647;SWISSPROT_AC_OLD:Q9P1Q2;SWISSPROT_AC_OLD:Q9UIV3;SMR:P01375;Gen…
44853145	TNF --| KDR	expression downregulation	Pubmed 2003:12388254;	Data obtained showed that intravascular <b>TNF</b> downregulated <b>Flk-1</b> expression in tumor endothelial cells.[Pubmed 2003:12388254];	492131	Protein	TNF	Cachectin;TNF;TNF-a;TNF-alpha;TNFA;TNFSF2;Tumor necrosis factor;Tumor necrosis factor ligand superfamily member 2;chain-tnf;DIF;dif-type;factor - tumor necrosis;factor of the tumor necrosis;factor of the tumor-necrosis;factor of tumor necrosis;factor tumor necrosis;factor-tumor necrosis;necrosis factor-tumor;necrosis tumor factor;tnf - a;tnf - alpha;tnf -a;tnf -alpha;tnf a;tnf alpha;tnf- a;tnf- a…	SWISSPROT_AC:P01375;SWISSPROT_ID:TNFA_HUMAN;EMBL:AB088112;EMBL:AF043342;EMBL:AF098751;EMBL:AF129756;EMBL:AY066019;EMBL:AY214167;EMBL:BA000025;EMBL:BC028148;EMBL:M10988;EMBL:M16441;EMBL:M26331;EMBL:X01394;EMBL:X02910;EMBL:Y14768;EMBL:Z15026;RefSeq:NP_000585.2;ProteinModelPortal:P01375;STRING:9606.ENSP00000398698;SWISSPROT_AC_OLD:O43647;SWISSPROT_AC_OLD:Q9P1Q2;SWISSPROT_AC_OLD:Q9UIV3;SMR:P01375;Gen…	4342907	Gene	KDR	CD309;FLK1;KDR;kinase insert domain receptor;VEGFR;VEGFR2;cd-309;CD309 antigen;EC 2.7.10.1;Fetal liver kinase 1;fetal liver kinase-1;flk 1;flk i;flk- 1;FLK-1;kdr -type;kdr-type;kinase domain insert receptor;kinase insert-domain receptor;kinase-insert domain receptor;Protein-tyrosine kinase receptor flk-1;receptor 2 of vascular endothelial growth factor;receptor kinase insert domain;receptor kinas…	SWISSPROT_AC:P35968;SWISSPROT_ID:VGFR2_HUMAN;GeneID:3791;Ensembl:ENSG00000128052;HGNC:HGNC:6307;MIM:191306;Vega:OTTHUMG00000128734;protein_accession:AAA59459.1;protein_accession:AAB88005.1;protein_accession:AAC16450.1;protein_accession:AAI31823.1;protein_accession:ACF47599.1;protein_accession:ACR78514.1;protein_accession:AKN45942.1;protein_accession:AKN45943.1;protein_accession:AKN45944.1;protein…
4344159	TNF -- NEMO	association	Pubmed 2003:12867425;Pubmed 2016:26642243;	Here we show that <b>TNF-alpha</b> stimulates the ubiquitination of <b>NEMO</b> in a manner that does not appear to target it for degradation and that is impaired by mutations in the NEMO zinc finger.[Pubmed 2003:12867425];In cells expressing mutant A20 protein, there is defective removal of Lys63-linked ubiquitin from TRAF6, <b>NEMO</b> and RIP1 after stimulation with <b>tumor necrosis factor</b…	492131	Protein	TNF	Cachectin;TNF;TNF-a;TNF-alpha;TNFA;TNFSF2;Tumor necrosis factor;Tumor necrosis factor ligand superfamily member 2;chain-tnf;DIF;dif-type;factor - tumor necrosis;factor of the tumor necrosis;factor of the tumor-necrosis;factor of tumor necrosis;factor tumor necrosis;factor-tumor necrosis;necrosis factor-tumor;necrosis tumor factor;tnf - a;tnf - alpha;tnf -a;tnf -alpha;tnf a;tnf alpha;tnf- a;tnf- a…	SWISSPROT_AC:P01375;SWISSPROT_ID:TNFA_HUMAN;EMBL:AB088112;EMBL:AF043342;EMBL:AF098751;EMBL:AF129756;EMBL:AY066019;EMBL:AY214167;EMBL:BA000025;EMBL:BC028148;EMBL:M10988;EMBL:M16441;EMBL:M26331;EMBL:X01394;EMBL:X02910;EMBL:Y14768;EMBL:Z15026;RefSeq:NP_000585.2;ProteinModelPortal:P01375;STRING:9606.ENSP00000398698;SWISSPROT_AC_OLD:O43647;SWISSPROT_AC_OLD:Q9P1Q2;SWISSPROT_AC_OLD:Q9UIV3;SMR:P01375;Gen…	274527	Protein	NEMO	FIP-3;FIP3;I-kappa-B kinase subunit gamma;IkB kinase subunit gamma;IkB kinase-associated protein 1;IKBKG;IKK-gamma;IKKAP1;IKKG;Inhibitor of nuclear factor kappa-B kinase subunit gamma;NEMO;NF-kappa-B essential modifier;NF-kappa-B essential modulator;AMCBX1;essential modulator of nf-kappa b;Fip3p;ikappab kinase subunit gamma;ikk gamma;IMD33;inhibitor of kappa light polypeptide gene enhancer in b c…	SWISSPROT_AC:Q9Y6K9;SWISSPROT_ID:NEMO_HUMAN;EMBL:AF062089;EMBL:AF074382;EMBL:AF091453;EMBL:AF261086;EMBL:AF277315;EMBL:AJ271718;EMBL:AK000593;EMBL:AY114157;EMBL:BC000299;EMBL:BC012114;EMBL:BC046922;EMBL:BC050612;EMBL:BT019621;RefSeq:NP_001093326.2;RefSeq:NP_001093327.1;RefSeq:NP_001138727.1;RefSeq:NP_001308325.1;RefSeq:NP_001308326.1;RefSeq:NP_003630.1;ProteinModelPortal:Q9Y6K9;STRING:9606.ENSP00…
16487577	KDR -- TNF	association	Pubmed 2007:17121871;Pubmed 2010:20333742;Pubmed 2003:12388254;	Conventional logistic regression also revealed significant interactions between <b>KDR</b> and <b>TNF</b> for atopy.[Pubmed 2007:17121871];The decreased expression of <b>VEGFR2</b> and VEGFR3 followed by the down-regulation of <b>TNF-alpha</b> and IL-23p19 may be contributory factors in the efficacy of PDL in stable plaque-type psoriasis.[Pubmed 2010:20333742];Data obtained showed that intravascu…	4342907	Gene	KDR	CD309;FLK1;KDR;kinase insert domain receptor;VEGFR;VEGFR2;cd-309;CD309 antigen;EC 2.7.10.1;Fetal liver kinase 1;fetal liver kinase-1;flk 1;flk i;flk- 1;FLK-1;kdr -type;kdr-type;kinase domain insert receptor;kinase insert-domain receptor;kinase-insert domain receptor;Protein-tyrosine kinase receptor flk-1;receptor 2 of vascular endothelial growth factor;receptor kinase insert domain;receptor kinas…	SWISSPROT_AC:P35968;SWISSPROT_ID:VGFR2_HUMAN;GeneID:3791;Ensembl:ENSG00000128052;HGNC:HGNC:6307;MIM:191306;Vega:OTTHUMG00000128734;protein_accession:AAA59459.1;protein_accession:AAB88005.1;protein_accession:AAC16450.1;protein_accession:AAI31823.1;protein_accession:ACF47599.1;protein_accession:ACR78514.1;protein_accession:AKN45942.1;protein_accession:AKN45943.1;protein_accession:AKN45944.1;protein…	492131	Protein	TNF	Cachectin;TNF;TNF-a;TNF-alpha;TNFA;TNFSF2;Tumor necrosis factor;Tumor necrosis factor ligand superfamily member 2;chain-tnf;DIF;dif-type;factor - tumor necrosis;factor of the tumor necrosis;factor of the tumor-necrosis;factor of tumor necrosis;factor tumor necrosis;factor-tumor necrosis;necrosis factor-tumor;necrosis tumor factor;tnf - a;tnf - alpha;tnf -a;tnf -alpha;tnf a;tnf alpha;tnf- a;tnf- a…	SWISSPROT_AC:P01375;SWISSPROT_ID:TNFA_HUMAN;EMBL:AB088112;EMBL:AF043342;EMBL:AF098751;EMBL:AF129756;EMBL:AY066019;EMBL:AY214167;EMBL:BA000025;EMBL:BC028148;EMBL:M10988;EMBL:M16441;EMBL:M26331;EMBL:X01394;EMBL:X02910;EMBL:Y14768;EMBL:Z15026;RefSeq:NP_000585.2;ProteinModelPortal:P01375;STRING:9606.ENSP00000398698;SWISSPROT_AC_OLD:O43647;SWISSPROT_AC_OLD:Q9P1Q2;SWISSPROT_AC_OLD:Q9UIV3;SMR:P01375;Gen…
8814	ADM --> ADM	Expression	GeneID:133;		4339910	Gene	ADM	ADM;adrenomedullin;AM;PAMP;ADML;am-an;am-type;pamp-type;	SWISSPROT_AC:P35318;SWISSPROT_ID:ADML_HUMAN;GeneID:133;Ensembl:ENSG00000148926;HGNC:HGNC:259;MIM:103275;Vega:OTTHUMG00000165907;protein_accession:AAC60642.1;protein_accession:AAH15961.1;protein_accession:AAP35548.1;protein_accession:AAZ38717.1;protein_accession:BAA03589.1;protein_accession:BAA07756.1;protein_accession:BAG35740.1;protein_accession:CAG46792.1;protein_accession:CBX47636.1;protein_ac…	11330	Protein	ADM	ADM;ADML;AM;adrenomedullin;am-an;am-type;PAMP;pamp-type;	SWISSPROT_AC:P35318;SWISSPROT_ID:ADML_HUMAN;EMBL:AK312893;EMBL:BC015961;EMBL:BT006902;EMBL:CH471064;EMBL:CR541995;EMBL:D14874;EMBL:D43639;EMBL:DQ143945;EMBL:S73906;RefSeq:NP_001115.1;ProteinModelPortal:P35318;STRING:9606.ENSP00000278175;SWISSPROT_AC_OLD:B2R793;SWISSPROT_AC_OLD:D3DQV3;SWISSPROT_AC_OLD:Q6FGW2;SMR:P35318;GeneID:133;KEGG:hsa:133;PIR:JC2351;eggNOG:ENOG410IK4C;eggNOG:ENOG41120TV;UniGen…
81944	HMGB1 --> HMGB1	Expression	GeneID:3146;		4342392	Gene	HMGB1	high mobility group box 1;HMG-1;HMG1;HMG3;HMGB1;SBP-1;high mobility group b1 protein;high mobility group box -1;high mobility group box i;high mobility group box-1;high mobility group box1;High mobility group protein 1;High mobility group protein B1;high mobility group protein-1;high mobility group protein-b1;high mobility group protein-i;high mobility group-box 1;high mobility group-box1;high mo…	SWISSPROT_AC:P09429;SWISSPROT_ID:HMGB1_HUMAN;GeneID:3146;Ensembl:ENSG00000189403;HGNC:HGNC:4983;MIM:163905;Vega:OTTHUMG00000016670;protein_accession:AAB08987.1;protein_accession:AAF71287.1;protein_accession:AAH03378.1;protein_accession:AAH30981.1;protein_accession:AAH66889.1;protein_accession:AAH67732.1;protein_accession:AAI40014.1;protein_accession:AAI40019.1;protein_accession:AAI41845.1;protein…	184172	Protein	HMGB1	High mobility group protein 1;High mobility group protein B1;HMG-1;HMG1;HMGB1;high mobility group b1 protein;high mobility group box -1;high mobility group box 1;high mobility group box i;high mobility group box-1;high mobility group box1;high mobility group protein-1;high mobility group protein-b1;high mobility group protein-i;high mobility group-box 1;high mobility group-box1;high mobility of g…	SWISSPROT_AC:P09429;SWISSPROT_ID:HMGB1_HUMAN;EMBL:AK122825;EMBL:AK291494;EMBL:AL353648;EMBL:AY377859;EMBL:BC003378;EMBL:BC030981;EMBL:BC066889;EMBL:BC067732;EMBL:BC141844;EMBL:BT006940;EMBL:BT020159;EMBL:CH471075;EMBL:CR456863;EMBL:CR749614;EMBL:D63874;EMBL:EF157968;EMBL:EU012027;EMBL:U51677;EMBL:X12597;RefSeq:NP_001300821.1;RefSeq:NP_001300822.1;RefSeq:NP_002119.1;ProteinModelPortal:P09429;STRIN…
87313	IL6 --> IL-6	Expression	GeneID:3569;		4342721	Gene	IL6	BSF-2;BSF2;CDF;HGF;HSF;IFN-beta-2;IFNB2;IL-6;IL6;interleukin 6;b cell stimulatory factor 2;b cell stimulatory factor-2;B-cell stimulatory factor 2;b-cell stimulatory factor-2;bsf- 2;CTL differentiation factor;hsf-type;Hybridoma growth factor;ifn beta 2;ifn-beta 2;ifn-beta2;il - 6;il -- 6;il -6;il 6;il- 6;il--6;il-6-type;il-vi;il6-type;interferon beta 2;Interferon beta-2;interferon beta2;interfero…	SWISSPROT_AC:P05231;SWISSPROT_ID:IL6_HUMAN;GeneID:3569;Ensembl:ENSG00000136244;HGNC:HGNC:6018;MIM:147620;Vega:OTTHUMG00000023178;protein_accession:AAA52728.1;protein_accession:AAA52729.1;protein_accession:AAA59154.1;protein_accession:AAC05673.1;protein_accession:AAC41704.1;protein_accession:AAD13886.1;protein_accession:AAH15511.1;protein_accession:AAK48987.1;protein_accession:AAN75009.1;protein_a…	197638	Protein	IL-6	B-cell stimulatory factor 2;BSF-2;CDF;CTL differentiation factor;Hybridoma growth factor;IFN-beta-2;IFNB2;IL-6;IL6;Interferon beta-2;Interleukin-6;b cell stimulatory factor 2;b cell stimulatory factor-2;b-cell stimulatory factor-2;bsf- 2;BSF2;HGF;HSF;hsf-type;ifn beta 2;ifn-beta 2;ifn-beta2;il - 6;il -- 6;il -6;il 6;il- 6;il--6;il-6-type;il-vi;il6-type;interferon beta 2;interferon beta2;interfero…	SWISSPROT_AC:P05231;SWISSPROT_ID:IL6_HUMAN;EMBL:AF372214;EMBL:BC015511;EMBL:M14584;EMBL:M18403;EMBL:M29150;EMBL:M54894;EMBL:S56892;EMBL:X04402;EMBL:X04403;EMBL:X04430;EMBL:X04602;EMBL:Y00081;RefSeq:NP_000591.1;RefSeq:XP_011513692.1;ProteinModelPortal:P05231;STRING:9606.ENSP00000258743;SWISSPROT_AC_OLD:Q9UCU2;SWISSPROT_AC_OLD:Q9UCU3;SWISSPROT_AC_OLD:Q9UCU4;SMR:P05231;GeneID:3569;KEGG:hsa:3569;PIR:…
118611	IKBKG --> NEMO	Expression	GeneID:8517;		4346529	Gene	IKBKG	AMCBX1;FIP-3;FIP3;Fip3p;IKBKG;IKK-gamma;IKKAP1;IKKG;IMD33;inhibitor of kappa light polypeptide gene enhancer in B-cells, kinase gamma;IP;IP1;IP2;IPD2;NEMO;ZC2HC9;essential modulator of nf-kappa b;I-kappa-B kinase subunit gamma;ikappab kinase subunit gamma;IkB kinase subunit gamma;IkB kinase-associated protein 1;ikk gamma;inhibitor of kappa light polypeptide gene enhancer in b cells, kinase gamma;…	SWISSPROT_AC:Q9Y6K9;SWISSPROT_ID:NEMO_HUMAN;GeneID:8517;Ensembl:ENSG00000269335;HGNC:HGNC:5961;MIM:300248;Vega:OTTHUMG00000024234;protein_accession:AAC36330.1;protein_accession:AAD12183.1;protein_accession:AAD38081.1;protein_accession:AAF99679.1;protein_accession:AAH00299.1;protein_accession:AAH12114.1;protein_accession:AAH46922.1;protein_accession:AAH50612.1;protein_accession:AAL27012.1;protein_…	274527	Protein	NEMO	FIP-3;FIP3;I-kappa-B kinase subunit gamma;IkB kinase subunit gamma;IkB kinase-associated protein 1;IKBKG;IKK-gamma;IKKAP1;IKKG;Inhibitor of nuclear factor kappa-B kinase subunit gamma;NEMO;NF-kappa-B essential modifier;NF-kappa-B essential modulator;AMCBX1;essential modulator of nf-kappa b;Fip3p;ikappab kinase subunit gamma;ikk gamma;IMD33;inhibitor of kappa light polypeptide gene enhancer in b c…	SWISSPROT_AC:Q9Y6K9;SWISSPROT_ID:NEMO_HUMAN;EMBL:AF062089;EMBL:AF074382;EMBL:AF091453;EMBL:AF261086;EMBL:AF277315;EMBL:AJ271718;EMBL:AK000593;EMBL:AY114157;EMBL:BC000299;EMBL:BC012114;EMBL:BC046922;EMBL:BC050612;EMBL:BT019621;RefSeq:NP_001093326.2;RefSeq:NP_001093327.1;RefSeq:NP_001138727.1;RefSeq:NP_001308325.1;RefSeq:NP_001308326.1;RefSeq:NP_003630.1;ProteinModelPortal:Q9Y6K9;STRING:9606.ENSP00…
131800	PDPN --> T1A	Expression	GeneID:10630;		4348265	Gene	PDPN	AGGRUS;GP36;Gp38;GP40;HT1A-1;OTS8;PA2.26;PDPN;podoplanin;T1A;T1A-2;T1A2;TI1A;Glycoprotein 36;glycoprotein-36;gp 36;gp 38;gp 40;ht1alpha-1;PA2.26 antigen;t1 a;t1 alpha;t1-a;T1-alpha;t1a 2;t1alpha-2;	SWISSPROT_AC:Q86YL7;SWISSPROT_ID:PDPN_HUMAN;GeneID:10630;Ensembl:ENSG00000162493;HGNC:HGNC:29602;MIM:608863;Vega:OTTHUMG00000007912;protein_accession:AAD01899.1;protein_accession:AAD01900.1;protein_accession:AAH14668.2;protein_accession:AAH22812.2;protein_accession:AAM73655.1;protein_accession:AAO22143.1;protein_accession:BAC11550.1;protein_accession:BAC11557.1;protein_accession:BAD04046.1;protei…	304918	Protein	T1A	Aggrus;Glycoprotein 36;GP36;PA2.26 antigen;PDPN;Podoplanin;T1-alpha;T1A;glycoprotein-36;gp 36;gp 38;gp 40;Gp38;GP40;HT1A-1;ht1alpha-1;OTS8;PA2.26;t1 a;t1 alpha;t1-a;t1a 2;T1A-2;T1A2;t1alpha-2;TI1A;	SWISSPROT_AC:Q86YL7;SWISSPROT_ID:PDPN_HUMAN;EMBL:AB127958;EMBL:AF030427;EMBL:AF030428;EMBL:AF390106;EMBL:AJ225022;EMBL:AK075327;EMBL:AK075345;EMBL:AK312607;EMBL:AL354712;EMBL:AL359771;EMBL:AY194238;EMBL:BC014668;EMBL:BC022812;RefSeq:NP_001006625.1;RefSeq:NP_001006626.1;RefSeq:NP_006465.3;RefSeq:NP_938203.2;RefSeq:XP_006710358.1;ProteinModelPortal:Q86YL7;STRING:9606.ENSP00000294489;SWISSPROT_AC_OL…
215512	FLT4 --> VEGFR-3	Expression	GeneID:2324;		4341689	Gene	FLT4	FLT-4;FLT4;FLT41;fms related tyrosine kinase 4;LMPH1A;PCL;VEGFR-3;VEGFR3;EC 2.7.10.1;Fms-like tyrosine kinase 4;fms-like tyrosine kinase-4;fms-related tyrosine kinase-4;pcl-type;Tyrosine-protein kinase receptor FLT4;Vascular endothelial growth factor receptor 3;vascular endothelial growth factor receptor type 3;vascular endothelial growth factor receptor-3;vascular endothelial growth factor recep…	SWISSPROT_AC:P35916;SWISSPROT_ID:VGFR3_HUMAN;GeneID:2324;Ensembl:ENSG00000037280;HGNC:HGNC:3767;MIM:136352;Vega:OTTHUMG00000130931;protein_accession:AAA85215.1;protein_accession:AAB23636.1;protein_accession:AAB28539.1;protein_accession:AAI67816.1;protein_accession:AAO89504.1;protein_accession:AAO89505.1;protein_accession:ACF47600.1;protein_accession:ACF47601.1;protein_accession:ACF47602.1;protein…	521326	Protein	VEGFR-3	EC 2.7.10.1;FLT-4;FLT4;Fms-like tyrosine kinase 4;Tyrosine-protein kinase receptor FLT4;Vascular endothelial growth factor receptor 3;VEGFR-3;VEGFR3;VGFR3;FLT41;fms related tyrosine kinase 4;fms-like tyrosine kinase-4;fms-related tyrosine kinase-4;LMPH1A;PCL;pcl-type;vascular endothelial growth factor receptor type 3;vascular endothelial growth factor receptor-3;vascular endothelial growth factor…	SWISSPROT_AC:P35916;SWISSPROT_ID:VGFR3_HUMAN;EMBL:AC122714;EMBL:AK291679;EMBL:AY233382;EMBL:AY233383;EMBL:EU826564;EMBL:S66407;EMBL:U43143;EMBL:X68203;EMBL:X69878;RefSeq:NP_002011.2;RefSeq:NP_891555.2;ProteinModelPortal:P35916;STRING:9606.ENSP00000261937;SWISSPROT_AC_OLD:A8K6L4;SWISSPROT_AC_OLD:B5A926;SWISSPROT_AC_OLD:Q16067;SWISSPROT_AC_OLD:Q86W07;SWISSPROT_AC_OLD:Q86W08;SMR:P35916;GeneID:2324;K…
215526	KDR --> KDR	Expression	GeneID:3791;		4342907	Gene	KDR	CD309;FLK1;KDR;kinase insert domain receptor;VEGFR;VEGFR2;cd-309;CD309 antigen;EC 2.7.10.1;Fetal liver kinase 1;fetal liver kinase-1;flk 1;flk i;flk- 1;FLK-1;kdr -type;kdr-type;kinase domain insert receptor;kinase insert-domain receptor;kinase-insert domain receptor;Protein-tyrosine kinase receptor flk-1;receptor 2 of vascular endothelial growth factor;receptor kinase insert domain;receptor kinas…	SWISSPROT_AC:P35968;SWISSPROT_ID:VGFR2_HUMAN;GeneID:3791;Ensembl:ENSG00000128052;HGNC:HGNC:6307;MIM:191306;Vega:OTTHUMG00000128734;protein_accession:AAA59459.1;protein_accession:AAB88005.1;protein_accession:AAC16450.1;protein_accession:AAI31823.1;protein_accession:ACF47599.1;protein_accession:ACR78514.1;protein_accession:AKN45942.1;protein_accession:AKN45943.1;protein_accession:AKN45944.1;protein…	521322	Protein	KDR	CD309 antigen;EC 2.7.10.1;Fetal liver kinase 1;FLK-1;FLK1;KDR;Kinase insert domain receptor;Protein-tyrosine kinase receptor flk-1;Vascular endothelial growth factor receptor 2;VEGFR-2;VEGFR2;VGFR2;cd-309;CD309;fetal liver kinase-1;flk 1;flk i;flk- 1;kdr -type;kdr-type;kinase domain insert receptor;kinase insert-domain receptor;kinase-insert domain receptor;receptor 2 of vascular endothelial grow…	SWISSPROT_AC:P35968;SWISSPROT_ID:VGFR2_HUMAN;EMBL:AC021220;EMBL:AC111194;EMBL:AF035121;EMBL:AF063658;EMBL:BC131822;EMBL:EU826563;EMBL:FJ899739;EMBL:L04947;EMBL:X61656;EMBL:X89776;RefSeq:NP_002244.1;ProteinModelPortal:P35968;STRING:9606.ENSP00000263923;SWISSPROT_AC_OLD:A2RRS0;SWISSPROT_AC_OLD:B5A925;SWISSPROT_AC_OLD:C5IFA0;SWISSPROT_AC_OLD:O60723;SWISSPROT_AC_OLD:Q14178;SMR:P35968;GeneID:3791;KEGG…
512897	ADM -- IL-6	association	Pubmed 2001:11422212;Pubmed 2013:23088295;Pubmed 2010:20398018;	Furthermore, <b>IL-6</b> mRNA levels were negatively correlated with <b>AM</b> mRNA levels within the same LN patients.[Pubmed 2001:11422212];Imbalance between <b>interleukin-6</b> and <b>adrenomedullin</b> mRNA levels in peripheral blood mononuclear cells of patients with lupus nephritis.[Pubmed 2001:11422212];Our results suggest that an imbalance between <b>IL-6</b> and <b>AM</b> levels may pla…	4339910	Gene	ADM	ADM;adrenomedullin;AM;PAMP;ADML;am-an;am-type;pamp-type;	SWISSPROT_AC:P35318;SWISSPROT_ID:ADML_HUMAN;GeneID:133;Ensembl:ENSG00000148926;HGNC:HGNC:259;MIM:103275;Vega:OTTHUMG00000165907;protein_accession:AAC60642.1;protein_accession:AAH15961.1;protein_accession:AAP35548.1;protein_accession:AAZ38717.1;protein_accession:BAA03589.1;protein_accession:BAA07756.1;protein_accession:BAG35740.1;protein_accession:CAG46792.1;protein_accession:CBX47636.1;protein_ac…	197638	Protein	IL-6	B-cell stimulatory factor 2;BSF-2;CDF;CTL differentiation factor;Hybridoma growth factor;IFN-beta-2;IFNB2;IL-6;IL6;Interferon beta-2;Interleukin-6;b cell stimulatory factor 2;b cell stimulatory factor-2;b-cell stimulatory factor-2;bsf- 2;BSF2;HGF;HSF;hsf-type;ifn beta 2;ifn-beta 2;ifn-beta2;il - 6;il -- 6;il -6;il 6;il- 6;il--6;il-6-type;il-vi;il6-type;interferon beta 2;interferon beta2;interfero…	SWISSPROT_AC:P05231;SWISSPROT_ID:IL6_HUMAN;EMBL:AF372214;EMBL:BC015511;EMBL:M14584;EMBL:M18403;EMBL:M29150;EMBL:M54894;EMBL:S56892;EMBL:X04402;EMBL:X04403;EMBL:X04430;EMBL:X04602;EMBL:Y00081;RefSeq:NP_000591.1;RefSeq:XP_011513692.1;ProteinModelPortal:P05231;STRING:9606.ENSP00000258743;SWISSPROT_AC_OLD:Q9UCU2;SWISSPROT_AC_OLD:Q9UCU3;SWISSPROT_AC_OLD:Q9UCU4;SMR:P05231;GeneID:3569;KEGG:hsa:3569;PIR:…
513239	IL6 -- IL-6	association	Pubmed 2006:16644865;Pubmed 2006:17055359;Pubmed 2001:11426023;Pubmed 2013:24032723;Pubmed 2015:25214388;Pubmed 2015:26322101;Pubmed 2015:26717214;Pubmed 2008:18356242;Pubmed 2008:19040928;Pubmed 2000:11132607;Pubmed 2014:25548674;Pubmed 2011:21087078;Pubmed 2016:27643980;	In addition, none of the <b>IL6</b> polymorphisms was significantly associated with the plasma levels of <b>IL-6</b> in the control subjects.[Pubmed 2006:16644865];In summary, the data in this study do not support substantial associations between the common polymorphisms in <b>IL6</b> gene and circulating <b>IL-6</b> levels and the risk of type 2 diabetes.[Pubmed 2006:16644865];Leukocytes were st…	4342721	Gene	IL6	BSF-2;BSF2;CDF;HGF;HSF;IFN-beta-2;IFNB2;IL-6;IL6;interleukin 6;b cell stimulatory factor 2;b cell stimulatory factor-2;B-cell stimulatory factor 2;b-cell stimulatory factor-2;bsf- 2;CTL differentiation factor;hsf-type;Hybridoma growth factor;ifn beta 2;ifn-beta 2;ifn-beta2;il - 6;il -- 6;il -6;il 6;il- 6;il--6;il-6-type;il-vi;il6-type;interferon beta 2;Interferon beta-2;interferon beta2;interfero…	SWISSPROT_AC:P05231;SWISSPROT_ID:IL6_HUMAN;GeneID:3569;Ensembl:ENSG00000136244;HGNC:HGNC:6018;MIM:147620;Vega:OTTHUMG00000023178;protein_accession:AAA52728.1;protein_accession:AAA52729.1;protein_accession:AAA59154.1;protein_accession:AAC05673.1;protein_accession:AAC41704.1;protein_accession:AAD13886.1;protein_accession:AAH15511.1;protein_accession:AAK48987.1;protein_accession:AAN75009.1;protein_a…	197638	Protein	IL-6	B-cell stimulatory factor 2;BSF-2;CDF;CTL differentiation factor;Hybridoma growth factor;IFN-beta-2;IFNB2;IL-6;IL6;Interferon beta-2;Interleukin-6;b cell stimulatory factor 2;b cell stimulatory factor-2;b-cell stimulatory factor-2;bsf- 2;BSF2;HGF;HSF;hsf-type;ifn beta 2;ifn-beta 2;ifn-beta2;il - 6;il -- 6;il -6;il 6;il- 6;il--6;il-6-type;il-vi;il6-type;interferon beta 2;interferon beta2;interfero…	SWISSPROT_AC:P05231;SWISSPROT_ID:IL6_HUMAN;EMBL:AF372214;EMBL:BC015511;EMBL:M14584;EMBL:M18403;EMBL:M29150;EMBL:M54894;EMBL:S56892;EMBL:X04402;EMBL:X04403;EMBL:X04430;EMBL:X04602;EMBL:Y00081;RefSeq:NP_000591.1;RefSeq:XP_011513692.1;ProteinModelPortal:P05231;STRING:9606.ENSP00000258743;SWISSPROT_AC_OLD:Q9UCU2;SWISSPROT_AC_OLD:Q9UCU3;SWISSPROT_AC_OLD:Q9UCU4;SMR:P05231;GeneID:3569;KEGG:hsa:3569;PIR:…
553554	IKBKG -- NEMO	association	Pubmed 2012:21965038;Pubmed 2008:19149237;Pubmed 2011:22566850;Pubmed 2017:28249776;	As we move from <b>IP-I</b> to <b>IP-II</b> better results and lower risk for gushing shall be expected.[Pubmed 2012:21965038];In general, patients with <b>IP-II</b> performed better than those with <b>IP-I</b>.[Pubmed 2012:21965038];The disorder is a consequence of mutations in the <b>NEMO</b> gene (Xq28) that completely abolish expression of the <b>NF-kappaB essential modulator</b>.[Pubmed 2008…	4346529	Gene	IKBKG	AMCBX1;FIP-3;FIP3;Fip3p;IKBKG;IKK-gamma;IKKAP1;IKKG;IMD33;inhibitor of kappa light polypeptide gene enhancer in B-cells, kinase gamma;IP;IP1;IP2;IPD2;NEMO;ZC2HC9;essential modulator of nf-kappa b;I-kappa-B kinase subunit gamma;ikappab kinase subunit gamma;IkB kinase subunit gamma;IkB kinase-associated protein 1;ikk gamma;inhibitor of kappa light polypeptide gene enhancer in b cells, kinase gamma;…	SWISSPROT_AC:Q9Y6K9;SWISSPROT_ID:NEMO_HUMAN;GeneID:8517;Ensembl:ENSG00000269335;HGNC:HGNC:5961;MIM:300248;Vega:OTTHUMG00000024234;protein_accession:AAC36330.1;protein_accession:AAD12183.1;protein_accession:AAD38081.1;protein_accession:AAF99679.1;protein_accession:AAH00299.1;protein_accession:AAH12114.1;protein_accession:AAH46922.1;protein_accession:AAH50612.1;protein_accession:AAL27012.1;protein_…	274527	Protein	NEMO	FIP-3;FIP3;I-kappa-B kinase subunit gamma;IkB kinase subunit gamma;IkB kinase-associated protein 1;IKBKG;IKK-gamma;IKKAP1;IKKG;Inhibitor of nuclear factor kappa-B kinase subunit gamma;NEMO;NF-kappa-B essential modifier;NF-kappa-B essential modulator;AMCBX1;essential modulator of nf-kappa b;Fip3p;ikappab kinase subunit gamma;ikk gamma;IMD33;inhibitor of kappa light polypeptide gene enhancer in b c…	SWISSPROT_AC:Q9Y6K9;SWISSPROT_ID:NEMO_HUMAN;EMBL:AF062089;EMBL:AF074382;EMBL:AF091453;EMBL:AF261086;EMBL:AF277315;EMBL:AJ271718;EMBL:AK000593;EMBL:AY114157;EMBL:BC000299;EMBL:BC012114;EMBL:BC046922;EMBL:BC050612;EMBL:BT019621;RefSeq:NP_001093326.2;RefSeq:NP_001093327.1;RefSeq:NP_001138727.1;RefSeq:NP_001308325.1;RefSeq:NP_001308326.1;RefSeq:NP_003630.1;ProteinModelPortal:Q9Y6K9;STRING:9606.ENSP00…
583841	ADM -- ADM	association	Pubmed 2013:23364478;Pubmed 2013:23969937;	To investigate whether AM deficiency predisposes to secondary lymphedema, we used heterozygous adult mice with <b>Adm</b> gene-knockin stop mutation, which selectively abrogated <b>AM</b>, but preserved PAMP, expression (Adm(AM+/Î) animals).[Pubmed 2013:23364478];To investigate whether AM deficiency predisposes to secondary lymphedema, we used heterozygous adult mice with <b>Adm</b> gene-knockin…	4339910	Gene	ADM	ADM;adrenomedullin;AM;PAMP;ADML;am-an;am-type;pamp-type;	SWISSPROT_AC:P35318;SWISSPROT_ID:ADML_HUMAN;GeneID:133;Ensembl:ENSG00000148926;HGNC:HGNC:259;MIM:103275;Vega:OTTHUMG00000165907;protein_accession:AAC60642.1;protein_accession:AAH15961.1;protein_accession:AAP35548.1;protein_accession:AAZ38717.1;protein_accession:BAA03589.1;protein_accession:BAA07756.1;protein_accession:BAG35740.1;protein_accession:CAG46792.1;protein_accession:CBX47636.1;protein_ac…	11330	Protein	ADM	ADM;ADML;AM;adrenomedullin;am-an;am-type;PAMP;pamp-type;	SWISSPROT_AC:P35318;SWISSPROT_ID:ADML_HUMAN;EMBL:AK312893;EMBL:BC015961;EMBL:BT006902;EMBL:CH471064;EMBL:CR541995;EMBL:D14874;EMBL:D43639;EMBL:DQ143945;EMBL:S73906;RefSeq:NP_001115.1;ProteinModelPortal:P35318;STRING:9606.ENSP00000278175;SWISSPROT_AC_OLD:B2R793;SWISSPROT_AC_OLD:D3DQV3;SWISSPROT_AC_OLD:Q6FGW2;SMR:P35318;GeneID:133;KEGG:hsa:133;PIR:JC2351;eggNOG:ENOG410IK4C;eggNOG:ENOG41120TV;UniGen…
585470	KDR -- KDR	association	Pubmed 2002:12549858;Pubmed 2015:25411163;Pubmed 2014:24193868;	A monoclonal antibody that blocks VEGF binding to <b>VEGFR2</b> (KDR/Flk-1) inhibits vascular expression of <b>Flk-1</b> and tumor growth in an orthotopic human breast cancer model.[Pubmed 2002:12549858];Identification of a variant in <b>KDR</b> associated with serum <b>VEGFR2</b> and pharmacodynamics of Pazopanib.[Pubmed 2015:25411163];In overall survival time, there was no statistical significa…	4342907	Gene	KDR	CD309;FLK1;KDR;kinase insert domain receptor;VEGFR;VEGFR2;cd-309;CD309 antigen;EC 2.7.10.1;Fetal liver kinase 1;fetal liver kinase-1;flk 1;flk i;flk- 1;FLK-1;kdr -type;kdr-type;kinase domain insert receptor;kinase insert-domain receptor;kinase-insert domain receptor;Protein-tyrosine kinase receptor flk-1;receptor 2 of vascular endothelial growth factor;receptor kinase insert domain;receptor kinas…	SWISSPROT_AC:P35968;SWISSPROT_ID:VGFR2_HUMAN;GeneID:3791;Ensembl:ENSG00000128052;HGNC:HGNC:6307;MIM:191306;Vega:OTTHUMG00000128734;protein_accession:AAA59459.1;protein_accession:AAB88005.1;protein_accession:AAC16450.1;protein_accession:AAI31823.1;protein_accession:ACF47599.1;protein_accession:ACR78514.1;protein_accession:AKN45942.1;protein_accession:AKN45943.1;protein_accession:AKN45944.1;protein…	521322	Protein	KDR	CD309 antigen;EC 2.7.10.1;Fetal liver kinase 1;FLK-1;FLK1;KDR;Kinase insert domain receptor;Protein-tyrosine kinase receptor flk-1;Vascular endothelial growth factor receptor 2;VEGFR-2;VEGFR2;VGFR2;cd-309;CD309;fetal liver kinase-1;flk 1;flk i;flk- 1;kdr -type;kdr-type;kinase domain insert receptor;kinase insert-domain receptor;kinase-insert domain receptor;receptor 2 of vascular endothelial grow…	SWISSPROT_AC:P35968;SWISSPROT_ID:VGFR2_HUMAN;EMBL:AC021220;EMBL:AC111194;EMBL:AF035121;EMBL:AF063658;EMBL:BC131822;EMBL:EU826563;EMBL:FJ899739;EMBL:L04947;EMBL:X61656;EMBL:X89776;RefSeq:NP_002244.1;ProteinModelPortal:P35968;STRING:9606.ENSP00000263923;SWISSPROT_AC_OLD:A2RRS0;SWISSPROT_AC_OLD:B5A925;SWISSPROT_AC_OLD:C5IFA0;SWISSPROT_AC_OLD:O60723;SWISSPROT_AC_OLD:Q14178;SMR:P35968;GeneID:3791;KEGG…
1340832	BCL2 -- ADM	association	Pubmed:26637502;Pubmed 1993:8476431;Pubmed 1999:10454261;Pubmed 2016:26972419;	Our study in a small number of patients is the first to show that SUVmax, although expected is not associated with HIF-1Î±, <b>AM</b> or with <b>Bcl-2</b> in endometrial cancer.[Pubmed:26637502];Our study in a small number of patients is the first to show that SUVmax, although expected is not associated with HIF-1ÃÂ±, <b>AM</b> or with <b>Bcl-2</b> in endometrial cancer.[Pubmed:26637502];Our stu…	43291	Protein	BCL2	Apoptosis regulator Bcl-2;BCL2;apoptosis regulator bcl2;apoptosis regulator of the bcl-2;apoptosis-regulator bcl-2;bcl - 2;bcl -2;bcl 2;bcl- 2;Bcl-2;bcl-2-type;bcl2 apoptosis regulator;BCL2, apoptosis regulator;bcl2--an;PPP1R50;regulator of apoptosis bcl-2;	SWISSPROT_AC:P10415;SWISSPROT_ID:BCL2_HUMAN;EMBL:AC021803;EMBL:AC022726;EMBL:AY220759;EMBL:BC027258;EMBL:CH471096;EMBL:M13994;EMBL:M13995;EMBL:M14745;EMBL:S72602;EMBL:X06487;RefSeq:NP_000624.2;RefSeq:NP_000648.2;ProteinModelPortal:P10415;STRING:9606.ENSP00000329623;SWISSPROT_AC_OLD:C9JHD5;SWISSPROT_AC_OLD:P10416;SWISSPROT_AC_OLD:Q13842;SWISSPROT_AC_OLD:Q16197;SMR:P10415;GeneID:596;KEGG:hsa:596;PI…	11330	Protein	ADM	ADM;ADML;AM;adrenomedullin;am-an;am-type;PAMP;pamp-type;	SWISSPROT_AC:P35318;SWISSPROT_ID:ADML_HUMAN;EMBL:AK312893;EMBL:BC015961;EMBL:BT006902;EMBL:CH471064;EMBL:CR541995;EMBL:D14874;EMBL:D43639;EMBL:DQ143945;EMBL:S73906;RefSeq:NP_001115.1;ProteinModelPortal:P35318;STRING:9606.ENSP00000278175;SWISSPROT_AC_OLD:B2R793;SWISSPROT_AC_OLD:D3DQV3;SWISSPROT_AC_OLD:Q6FGW2;SMR:P35318;GeneID:133;KEGG:hsa:133;PIR:JC2351;eggNOG:ENOG410IK4C;eggNOG:ENOG41120TV;UniGen…
1696952	IL-6 -- HGF	association	Pubmed:10370662;Pubmed 2006:16546493;Pubmed 2001:11424323;Pubmed 2013:23721058;Pubmed 2004:14960965;Pubmed 1994:7923888;Pubmed 2008:19040928;Pubmed 2000:11132607;Pubmed 2014:24316459;Pubmed 2014:25674243;Pubmed 1996:8561110;Pubmed 2010:20105586;Pubmed 2010:20185166;Pubmed 2009:19187270;Pubmed 2003:12666132;Pubmed 2003:12817761;Pubmed 2017:28969616;	Correlation between human <b>hepatocyte growth factor</b> and <b>interleukin-6</b> concentrations after surgery.[Pubmed:10370662];The maximum serum levels of <b>hHGF</b> were significantly correlated with those of <b>IL-6</b> (p < 0.05), intra-operative blood loss (p < 0.005), and operating time (p < 0.005) in patients undergoing non-HTX.[Pubmed:10370662];The <b>interleukin-6</b> network, which u…	197638	Protein	IL-6	B-cell stimulatory factor 2;BSF-2;CDF;CTL differentiation factor;Hybridoma growth factor;IFN-beta-2;IFNB2;IL-6;IL6;Interferon beta-2;Interleukin-6;b cell stimulatory factor 2;b cell stimulatory factor-2;b-cell stimulatory factor-2;bsf- 2;BSF2;HGF;HSF;hsf-type;ifn beta 2;ifn-beta 2;ifn-beta2;il - 6;il -- 6;il -6;il 6;il- 6;il--6;il-6-type;il-vi;il6-type;interferon beta 2;interferon beta2;interfero…	SWISSPROT_AC:P05231;SWISSPROT_ID:IL6_HUMAN;EMBL:AF372214;EMBL:BC015511;EMBL:M14584;EMBL:M18403;EMBL:M29150;EMBL:M54894;EMBL:S56892;EMBL:X04402;EMBL:X04403;EMBL:X04430;EMBL:X04602;EMBL:Y00081;RefSeq:NP_000591.1;RefSeq:XP_011513692.1;ProteinModelPortal:P05231;STRING:9606.ENSP00000258743;SWISSPROT_AC_OLD:Q9UCU2;SWISSPROT_AC_OLD:Q9UCU3;SWISSPROT_AC_OLD:Q9UCU4;SMR:P05231;GeneID:3569;KEGG:hsa:3569;PIR:…	178566	Protein	HGF	Hepatocyte growth factor;Hepatopoietin-A;HGF;HPTA;Scatter factor;SF;DFNB39;F-TCF;factor scatter;factor--scatter;factor-scatter;hepatopoietin a;hgf beta;hgf beta-chain;hgf-beta;HGFB;hgfbeta;hgfbeta-chain;scatter-factor;	SWISSPROT_AC:P14210;SWISSPROT_ID:HGF_HUMAN;EMBL:AC004960;EMBL:AY246560;EMBL:BC022308;EMBL:BC063485;EMBL:BC105797;EMBL:BC130284;EMBL:BC130286;EMBL:CH236949;EMBL:D90334;EMBL:L02931;EMBL:M29145;EMBL:M55379;EMBL:M60718;EMBL:M73239;EMBL:M73240;EMBL:M75966;EMBL:M75967;EMBL:M75968;EMBL:M75969;EMBL:M75971;EMBL:M75972;EMBL:M75973;EMBL:M75974;EMBL:M75975;EMBL:M75976;EMBL:M75977;EMBL:M75978;EMBL:M75979;EMBL…
2263076	VEGFR-3 -- KDR	association	Pubmed 2008:18177496;Pubmed 2014:24407031;Pubmed 2014:24959299;Pubmed 1996:9012504;Pubmed 2016:27354584;Pubmed 2017:27991863;	Gefitinib is an inhibitor of epidermal growth factor receptor tyrosine kinase activity (EGFR) and vandetanib selectively targets <b>vascular endothelial growth factor receptor-2</b> (VEGFR-2) with additional activity against <b>VEGFR-3</b>, EGFR and RET kinase receptors.[Pubmed 2008:18177496];The reduced retinal angiogenesis correlates with reduced expression in <b>VEGFR-3</b> despite increased <…	521326	Protein	VEGFR-3	EC 2.7.10.1;FLT-4;FLT4;Fms-like tyrosine kinase 4;Tyrosine-protein kinase receptor FLT4;Vascular endothelial growth factor receptor 3;VEGFR-3;VEGFR3;VGFR3;FLT41;fms related tyrosine kinase 4;fms-like tyrosine kinase-4;fms-related tyrosine kinase-4;LMPH1A;PCL;pcl-type;vascular endothelial growth factor receptor type 3;vascular endothelial growth factor receptor-3;vascular endothelial growth factor…	SWISSPROT_AC:P35916;SWISSPROT_ID:VGFR3_HUMAN;EMBL:AC122714;EMBL:AK291679;EMBL:AY233382;EMBL:AY233383;EMBL:EU826564;EMBL:S66407;EMBL:U43143;EMBL:X68203;EMBL:X69878;RefSeq:NP_002011.2;RefSeq:NP_891555.2;ProteinModelPortal:P35916;STRING:9606.ENSP00000261937;SWISSPROT_AC_OLD:A8K6L4;SWISSPROT_AC_OLD:B5A926;SWISSPROT_AC_OLD:Q16067;SWISSPROT_AC_OLD:Q86W07;SWISSPROT_AC_OLD:Q86W08;SMR:P35916;GeneID:2324;K…	521322	Protein	KDR	CD309 antigen;EC 2.7.10.1;Fetal liver kinase 1;FLK-1;FLK1;KDR;Kinase insert domain receptor;Protein-tyrosine kinase receptor flk-1;Vascular endothelial growth factor receptor 2;VEGFR-2;VEGFR2;VGFR2;cd-309;CD309;fetal liver kinase-1;flk 1;flk i;flk- 1;kdr -type;kdr-type;kinase domain insert receptor;kinase insert-domain receptor;kinase-insert domain receptor;receptor 2 of vascular endothelial grow…	SWISSPROT_AC:P35968;SWISSPROT_ID:VGFR2_HUMAN;EMBL:AC021220;EMBL:AC111194;EMBL:AF035121;EMBL:AF063658;EMBL:BC131822;EMBL:EU826563;EMBL:FJ899739;EMBL:L04947;EMBL:X61656;EMBL:X89776;RefSeq:NP_002244.1;ProteinModelPortal:P35968;STRING:9606.ENSP00000263923;SWISSPROT_AC_OLD:A2RRS0;SWISSPROT_AC_OLD:B5A925;SWISSPROT_AC_OLD:C5IFA0;SWISSPROT_AC_OLD:O60723;SWISSPROT_AC_OLD:Q14178;SMR:P35968;GeneID:3791;KEGG…
2897423	IL-6 -- BCL2	association	Pubmed 2001:11641360;Pubmed 2002:11791174;Pubmed 2002:11973589;Pubmed 1999:9949178;	<b>Bcl-2</b> mediates sex-specific differences in recovery of mice from LPS-induced signs of sickness independent of <b>IL-6</b>.[Pubmed 2001:11641360];Injection of <b>IL-6</b> markedly induces expression of <b>Bcl-2</b> and Bcl-x(L) but not Bax in the liver.[Pubmed 2002:11791174];Effects of <b>rhIL-6</b> on <b>Bcl-2</b> and Bax expression and apoptosis after anoxia-reoxygenation in cultured rat …	197638	Protein	IL-6	B-cell stimulatory factor 2;BSF-2;CDF;CTL differentiation factor;Hybridoma growth factor;IFN-beta-2;IFNB2;IL-6;IL6;Interferon beta-2;Interleukin-6;b cell stimulatory factor 2;b cell stimulatory factor-2;b-cell stimulatory factor-2;bsf- 2;BSF2;HGF;HSF;hsf-type;ifn beta 2;ifn-beta 2;ifn-beta2;il - 6;il -- 6;il -6;il 6;il- 6;il--6;il-6-type;il-vi;il6-type;interferon beta 2;interferon beta2;interfero…	SWISSPROT_AC:P05231;SWISSPROT_ID:IL6_HUMAN;EMBL:AF372214;EMBL:BC015511;EMBL:M14584;EMBL:M18403;EMBL:M29150;EMBL:M54894;EMBL:S56892;EMBL:X04402;EMBL:X04403;EMBL:X04430;EMBL:X04602;EMBL:Y00081;RefSeq:NP_000591.1;RefSeq:XP_011513692.1;ProteinModelPortal:P05231;STRING:9606.ENSP00000258743;SWISSPROT_AC_OLD:Q9UCU2;SWISSPROT_AC_OLD:Q9UCU3;SWISSPROT_AC_OLD:Q9UCU4;SMR:P05231;GeneID:3569;KEGG:hsa:3569;PIR:…	43291	Protein	BCL2	Apoptosis regulator Bcl-2;BCL2;apoptosis regulator bcl2;apoptosis regulator of the bcl-2;apoptosis-regulator bcl-2;bcl - 2;bcl -2;bcl 2;bcl- 2;Bcl-2;bcl-2-type;bcl2 apoptosis regulator;BCL2, apoptosis regulator;bcl2--an;PPP1R50;regulator of apoptosis bcl-2;	SWISSPROT_AC:P10415;SWISSPROT_ID:BCL2_HUMAN;EMBL:AC021803;EMBL:AC022726;EMBL:AY220759;EMBL:BC027258;EMBL:CH471096;EMBL:M13994;EMBL:M13995;EMBL:M14745;EMBL:S72602;EMBL:X06487;RefSeq:NP_000624.2;RefSeq:NP_000648.2;ProteinModelPortal:P10415;STRING:9606.ENSP00000329623;SWISSPROT_AC_OLD:C9JHD5;SWISSPROT_AC_OLD:P10416;SWISSPROT_AC_OLD:Q13842;SWISSPROT_AC_OLD:Q16197;SMR:P10415;GeneID:596;KEGG:hsa:596;PI…
3573218	IL-6 -- ADM	association	Pubmed 2001:11422212;Pubmed 2013:23088295;Pubmed 2010:20398018;	Furthermore, <b>IL-6</b> mRNA levels were negatively correlated with <b>AM</b> mRNA levels within the same LN patients.[Pubmed 2001:11422212];Imbalance between <b>interleukin-6</b> and <b>adrenomedullin</b> mRNA levels in peripheral blood mononuclear cells of patients with lupus nephritis.[Pubmed 2001:11422212];Our results suggest that an imbalance between <b>IL-6</b> and <b>AM</b> levels may pla…	197638	Protein	IL-6	B-cell stimulatory factor 2;BSF-2;CDF;CTL differentiation factor;Hybridoma growth factor;IFN-beta-2;IFNB2;IL-6;IL6;Interferon beta-2;Interleukin-6;b cell stimulatory factor 2;b cell stimulatory factor-2;b-cell stimulatory factor-2;bsf- 2;BSF2;HGF;HSF;hsf-type;ifn beta 2;ifn-beta 2;ifn-beta2;il - 6;il -- 6;il -6;il 6;il- 6;il--6;il-6-type;il-vi;il6-type;interferon beta 2;interferon beta2;interfero…	SWISSPROT_AC:P05231;SWISSPROT_ID:IL6_HUMAN;EMBL:AF372214;EMBL:BC015511;EMBL:M14584;EMBL:M18403;EMBL:M29150;EMBL:M54894;EMBL:S56892;EMBL:X04402;EMBL:X04403;EMBL:X04430;EMBL:X04602;EMBL:Y00081;RefSeq:NP_000591.1;RefSeq:XP_011513692.1;ProteinModelPortal:P05231;STRING:9606.ENSP00000258743;SWISSPROT_AC_OLD:Q9UCU2;SWISSPROT_AC_OLD:Q9UCU3;SWISSPROT_AC_OLD:Q9UCU4;SMR:P05231;GeneID:3569;KEGG:hsa:3569;PIR:…	11330	Protein	ADM	ADM;ADML;AM;adrenomedullin;am-an;am-type;PAMP;pamp-type;	SWISSPROT_AC:P35318;SWISSPROT_ID:ADML_HUMAN;EMBL:AK312893;EMBL:BC015961;EMBL:BT006902;EMBL:CH471064;EMBL:CR541995;EMBL:D14874;EMBL:D43639;EMBL:DQ143945;EMBL:S73906;RefSeq:NP_001115.1;ProteinModelPortal:P35318;STRING:9606.ENSP00000278175;SWISSPROT_AC_OLD:B2R793;SWISSPROT_AC_OLD:D3DQV3;SWISSPROT_AC_OLD:Q6FGW2;SMR:P35318;GeneID:133;KEGG:hsa:133;PIR:JC2351;eggNOG:ENOG410IK4C;eggNOG:ENOG41120TV;UniGen…
4006821	HGF -- BCL2	association	Pubmed 2002:12145177;	High D-glucose significantly increased bax protein, but not bcl-2, and activated caspase 3-like and 9, whereas <b>HGF</b> significantly increased <b>bcl-2</b> expression without affecting bax level and attenuated the increase in caspase 3 and 9 activity.[Pubmed 2002:12145177];These findings suggest that <b>HGF</b> can activate <b>bcl-2</b> expression and inhibit translocation of bax protein upstr…	178566	Protein	HGF	Hepatocyte growth factor;Hepatopoietin-A;HGF;HPTA;Scatter factor;SF;DFNB39;F-TCF;factor scatter;factor--scatter;factor-scatter;hepatopoietin a;hgf beta;hgf beta-chain;hgf-beta;HGFB;hgfbeta;hgfbeta-chain;scatter-factor;	SWISSPROT_AC:P14210;SWISSPROT_ID:HGF_HUMAN;EMBL:AC004960;EMBL:AY246560;EMBL:BC022308;EMBL:BC063485;EMBL:BC105797;EMBL:BC130284;EMBL:BC130286;EMBL:CH236949;EMBL:D90334;EMBL:L02931;EMBL:M29145;EMBL:M55379;EMBL:M60718;EMBL:M73239;EMBL:M73240;EMBL:M75966;EMBL:M75967;EMBL:M75968;EMBL:M75969;EMBL:M75971;EMBL:M75972;EMBL:M75973;EMBL:M75974;EMBL:M75975;EMBL:M75976;EMBL:M75977;EMBL:M75978;EMBL:M75979;EMBL…	43291	Protein	BCL2	Apoptosis regulator Bcl-2;BCL2;apoptosis regulator bcl2;apoptosis regulator of the bcl-2;apoptosis-regulator bcl-2;bcl - 2;bcl -2;bcl 2;bcl- 2;Bcl-2;bcl-2-type;bcl2 apoptosis regulator;BCL2, apoptosis regulator;bcl2--an;PPP1R50;regulator of apoptosis bcl-2;	SWISSPROT_AC:P10415;SWISSPROT_ID:BCL2_HUMAN;EMBL:AC021803;EMBL:AC022726;EMBL:AY220759;EMBL:BC027258;EMBL:CH471096;EMBL:M13994;EMBL:M13995;EMBL:M14745;EMBL:S72602;EMBL:X06487;RefSeq:NP_000624.2;RefSeq:NP_000648.2;ProteinModelPortal:P10415;STRING:9606.ENSP00000329623;SWISSPROT_AC_OLD:C9JHD5;SWISSPROT_AC_OLD:P10416;SWISSPROT_AC_OLD:Q13842;SWISSPROT_AC_OLD:Q16197;SMR:P10415;GeneID:596;KEGG:hsa:596;PI…
4542229	KDR -- BCL2	association	Pubmed 2004:15235888;Pubmed 2012:21878661;	Mutant p53 was not related to VEGF/flk-1 expression, but <b>bcl-2</b> was highly associated with <b>flk-1</b> (P = 0.007).[Pubmed 2004:15235888];Knockdown of VEGFR-2 attenuated the sunitinib-induced effects, including apoptosis and inhibition of signaling pathways such as the phosphorylation of Akt as well as mTOR, and <b>Bcl-2</b>, which confirmed that these effects could be mediated by <b>VEGFR…	521322	Protein	KDR	CD309 antigen;EC 2.7.10.1;Fetal liver kinase 1;FLK-1;FLK1;KDR;Kinase insert domain receptor;Protein-tyrosine kinase receptor flk-1;Vascular endothelial growth factor receptor 2;VEGFR-2;VEGFR2;VGFR2;cd-309;CD309;fetal liver kinase-1;flk 1;flk i;flk- 1;kdr -type;kdr-type;kinase domain insert receptor;kinase insert-domain receptor;kinase-insert domain receptor;receptor 2 of vascular endothelial grow…	SWISSPROT_AC:P35968;SWISSPROT_ID:VGFR2_HUMAN;EMBL:AC021220;EMBL:AC111194;EMBL:AF035121;EMBL:AF063658;EMBL:BC131822;EMBL:EU826563;EMBL:FJ899739;EMBL:L04947;EMBL:X61656;EMBL:X89776;RefSeq:NP_002244.1;ProteinModelPortal:P35968;STRING:9606.ENSP00000263923;SWISSPROT_AC_OLD:A2RRS0;SWISSPROT_AC_OLD:B5A925;SWISSPROT_AC_OLD:C5IFA0;SWISSPROT_AC_OLD:O60723;SWISSPROT_AC_OLD:Q14178;SMR:P35968;GeneID:3791;KEGG…	43291	Protein	BCL2	Apoptosis regulator Bcl-2;BCL2;apoptosis regulator bcl2;apoptosis regulator of the bcl-2;apoptosis-regulator bcl-2;bcl - 2;bcl -2;bcl 2;bcl- 2;Bcl-2;bcl-2-type;bcl2 apoptosis regulator;BCL2, apoptosis regulator;bcl2--an;PPP1R50;regulator of apoptosis bcl-2;	SWISSPROT_AC:P10415;SWISSPROT_ID:BCL2_HUMAN;EMBL:AC021803;EMBL:AC022726;EMBL:AY220759;EMBL:BC027258;EMBL:CH471096;EMBL:M13994;EMBL:M13995;EMBL:M14745;EMBL:S72602;EMBL:X06487;RefSeq:NP_000624.2;RefSeq:NP_000648.2;ProteinModelPortal:P10415;STRING:9606.ENSP00000329623;SWISSPROT_AC_OLD:C9JHD5;SWISSPROT_AC_OLD:P10416;SWISSPROT_AC_OLD:Q13842;SWISSPROT_AC_OLD:Q16197;SMR:P10415;GeneID:596;KEGG:hsa:596;PI…
4676358	PTEN -- BCL2	association	Pubmed 2006:16984224;Pubmed 2004:14765130;	In this study, we evaluated whether the combination of the overexpression of <b>phosphatase and tensin homolog</b> (PTEN), a protein known to inhibit <b>Bcl-2</b> expression, and radiation therapy would inhibit proliferation of Bcl-2-expressing human prostate cancer cells inoculated into the subcutis of athymic mice.[Pubmed 2006:16984224];<b>PTEN</b> expression was associated with the downregulat…	338734	Protein	PTEN	EC 3.1.3.16;EC 3.1.3.48;EC 3.1.3.67;MMAC1;Mutated in multiple advanced cancers 1;Phosphatase and tensin homolog;Phosphatidylinositol 3,4,5-trisphosphate 3-phosphatase and dual-specificity protein phosphatase PTEN;PTEN;TEP1;10q23del;BZS;cws 1;CWS1;DEC;glm-2;GLM2;MHAM;mmac 1;mmac-1;phosphatase-and-tensin homolog;pten type 1;pten-1;PTEN1;type-pten;	SWISSPROT_AC:P60484;SWISSPROT_ID:PTEN_HUMAN;EMBL:AF000726;EMBL:AF000727;EMBL:AF000728;EMBL:AF000729;EMBL:AF000730;EMBL:AF000731;EMBL:AF000732;EMBL:AF000733;EMBL:AF000734;EMBL:AF067844;EMBL:AF143312;EMBL:AF143313;EMBL:AF143314;EMBL:AF143315;EMBL:AK313581;EMBL:BC005821;EMBL:CH471066;EMBL:CR450306;EMBL:DQ073384;EMBL:JF268690;EMBL:U92436;EMBL:U93051;EMBL:U96180;RefSeq:NP_000305.3;RefSeq:NP_001291646.…	43291	Protein	BCL2	Apoptosis regulator Bcl-2;BCL2;apoptosis regulator bcl2;apoptosis regulator of the bcl-2;apoptosis-regulator bcl-2;bcl - 2;bcl -2;bcl 2;bcl- 2;Bcl-2;bcl-2-type;bcl2 apoptosis regulator;BCL2, apoptosis regulator;bcl2--an;PPP1R50;regulator of apoptosis bcl-2;	SWISSPROT_AC:P10415;SWISSPROT_ID:BCL2_HUMAN;EMBL:AC021803;EMBL:AC022726;EMBL:AY220759;EMBL:BC027258;EMBL:CH471096;EMBL:M13994;EMBL:M13995;EMBL:M14745;EMBL:S72602;EMBL:X06487;RefSeq:NP_000624.2;RefSeq:NP_000648.2;ProteinModelPortal:P10415;STRING:9606.ENSP00000329623;SWISSPROT_AC_OLD:C9JHD5;SWISSPROT_AC_OLD:P10416;SWISSPROT_AC_OLD:Q13842;SWISSPROT_AC_OLD:Q16197;SMR:P10415;GeneID:596;KEGG:hsa:596;PI…
5315606	IL-6 -- Adiponectin	association	Pubmed:19384839;Pubmed 2006:16939660;Pubmed 2006:16982510;Pubmed 2013:23634964;Pubmed 2012:22471989;Pubmed 2012:22549135;Pubmed 2012:22607892;Pubmed 2012:22911528;Pubmed 2015:25168107;Pubmed 2008:18261936;Pubmed 2008:18652586;Pubmed 2014:24719717;Pubmed 2014:24928914;Pubmed 2014:25045669;Pubmed 2014:25856219;Pubmed 2011:21062957;Pubmed 2011:21176750;Pubmed 2011:21311758;Pubmed 2010:21048235;Pubme…	<b>Adiponectin</b> was positively correlated with <b>IL-6</b> (r=0.293, p=0.02), TNF- alpha (r=0.458, p=0.0003) and LVMI (r=0.283, p=0.02).[Pubmed:19384839];The induction of <b>IL-6</b> by <b>adiponectin</b> was abrogated by an inhibitor of the NFkappaB pathway.[Pubmed 2006:16939660];The decreased levels of <b>adiponectin</b> negatively correlated with the increased levels of CRP and <b>IL-6</b> …	197638	Protein	IL-6	B-cell stimulatory factor 2;BSF-2;CDF;CTL differentiation factor;Hybridoma growth factor;IFN-beta-2;IFNB2;IL-6;IL6;Interferon beta-2;Interleukin-6;b cell stimulatory factor 2;b cell stimulatory factor-2;b-cell stimulatory factor-2;bsf- 2;BSF2;HGF;HSF;hsf-type;ifn beta 2;ifn-beta 2;ifn-beta2;il - 6;il -- 6;il -6;il 6;il- 6;il--6;il-6-type;il-vi;il6-type;interferon beta 2;interferon beta2;interfero…	SWISSPROT_AC:P05231;SWISSPROT_ID:IL6_HUMAN;EMBL:AF372214;EMBL:BC015511;EMBL:M14584;EMBL:M18403;EMBL:M29150;EMBL:M54894;EMBL:S56892;EMBL:X04402;EMBL:X04403;EMBL:X04430;EMBL:X04602;EMBL:Y00081;RefSeq:NP_000591.1;RefSeq:XP_011513692.1;ProteinModelPortal:P05231;STRING:9606.ENSP00000258743;SWISSPROT_AC_OLD:Q9UCU2;SWISSPROT_AC_OLD:Q9UCU3;SWISSPROT_AC_OLD:Q9UCU4;SMR:P05231;GeneID:3569;KEGG:hsa:3569;PIR:…	11281	Protein	Adiponectin	30 kDa adipocyte complement-related protein;ACDC;ACRP30;ADIPO;Adipocyte complement-related 30 kDa protein;Adipocyte, C1q and collagen domain-containing protein;Adiponectin;ADIPOQ;Adipose most abundant gene transcript 1 protein;apM-1;APM1;GBP28;Gelatin-binding protein;30-kda adipocyte complement-related protein;acrp 30;acrp-30;adiponectin, C1Q and collagen domain containing;adiponectin--an;adipone…	SWISSPROT_AC:Q15848;SWISSPROT_ID:ADIPO_HUMAN;EMBL:AB012165;EMBL:AJ131460;EMBL:AJ131461;EMBL:BC054496;EMBL:BC096308;EMBL:BC096309;EMBL:BC096310;EMBL:BC096311;EMBL:D45371;RefSeq:NP_001171271.1;RefSeq:NP_004788.1;ProteinModelPortal:Q15848;STRING:9606.ENSP00000320709;SWISSPROT_AC_OLD:Q58EX9;SMR:Q15848;GeneID:9370;KEGG:hsa:9370;PIR:JC4708;eggNOG:ENOG410IHSJ;eggNOG:ENOG4111F5K;UniGene:Hs.80485;GO:GO:00…
5381160	HGF -- CDC42	association	Pubmed 2005:16211585;	HGF-induced scattering of DU145 cells is dependent on the activity of Rho family GTPases, and using this model, we are able to demonstrate for the first time that endogenous <b>Cdc42</b> is activated downstream of <b>HGF</b>.[Pubmed 2005:16211585];	178566	Protein	HGF	Hepatocyte growth factor;Hepatopoietin-A;HGF;HPTA;Scatter factor;SF;DFNB39;F-TCF;factor scatter;factor--scatter;factor-scatter;hepatopoietin a;hgf beta;hgf beta-chain;hgf-beta;HGFB;hgfbeta;hgfbeta-chain;scatter-factor;	SWISSPROT_AC:P14210;SWISSPROT_ID:HGF_HUMAN;EMBL:AC004960;EMBL:AY246560;EMBL:BC022308;EMBL:BC063485;EMBL:BC105797;EMBL:BC130284;EMBL:BC130286;EMBL:CH236949;EMBL:D90334;EMBL:L02931;EMBL:M29145;EMBL:M55379;EMBL:M60718;EMBL:M73239;EMBL:M73240;EMBL:M75966;EMBL:M75967;EMBL:M75968;EMBL:M75969;EMBL:M75971;EMBL:M75972;EMBL:M75973;EMBL:M75974;EMBL:M75975;EMBL:M75976;EMBL:M75977;EMBL:M75978;EMBL:M75979;EMBL…	59589	Protein	CDC42	CDC42;Cell division control protein 42 homolog;G25K GTP-binding protein;CDC42Hs;cell division cycle 42;cell division cycle-42;cell division cycle42;cell division-cycle 42;cell-division cycle 42;G25K;gtp-binding protein g25k;TKS;	SWISSPROT_AC:P60953;SWISSPROT_ID:CDC42_HUMAN;EMBL:AF498962;EMBL:AF498963;EMBL:AL031281;EMBL:AL121734;EMBL:AL121735;EMBL:AY673602;EMBL:BC002711;EMBL:BC003682;EMBL:BC018266;EMBL:M35543;EMBL:M57298;RefSeq:NP_001034891.1;RefSeq:NP_001782.1;RefSeq:NP_426359.1;ProteinModelPortal:P60953;STRING:9606.ENSP00000314458;SWISSPROT_AC_OLD:P21181;SWISSPROT_AC_OLD:P25763;SWISSPROT_AC_OLD:Q7L8R5;SWISSPROT_AC_OLD:Q…
5381176	IL-6 -- CDC42	association	Pubmed 2005:16211585;	HGF-induced scattering of DU145 cells is dependent on the activity of Rho family GTPases, and using this model, we are able to demonstrate for the first time that endogenous <b>Cdc42</b> is activated downstream of <b>HGF</b>.[Pubmed 2005:16211585];	197638	Protein	IL-6	B-cell stimulatory factor 2;BSF-2;CDF;CTL differentiation factor;Hybridoma growth factor;IFN-beta-2;IFNB2;IL-6;IL6;Interferon beta-2;Interleukin-6;b cell stimulatory factor 2;b cell stimulatory factor-2;b-cell stimulatory factor-2;bsf- 2;BSF2;HGF;HSF;hsf-type;ifn beta 2;ifn-beta 2;ifn-beta2;il - 6;il -- 6;il -6;il 6;il- 6;il--6;il-6-type;il-vi;il6-type;interferon beta 2;interferon beta2;interfero…	SWISSPROT_AC:P05231;SWISSPROT_ID:IL6_HUMAN;EMBL:AF372214;EMBL:BC015511;EMBL:M14584;EMBL:M18403;EMBL:M29150;EMBL:M54894;EMBL:S56892;EMBL:X04402;EMBL:X04403;EMBL:X04430;EMBL:X04602;EMBL:Y00081;RefSeq:NP_000591.1;RefSeq:XP_011513692.1;ProteinModelPortal:P05231;STRING:9606.ENSP00000258743;SWISSPROT_AC_OLD:Q9UCU2;SWISSPROT_AC_OLD:Q9UCU3;SWISSPROT_AC_OLD:Q9UCU4;SMR:P05231;GeneID:3569;KEGG:hsa:3569;PIR:…	59589	Protein	CDC42	CDC42;Cell division control protein 42 homolog;G25K GTP-binding protein;CDC42Hs;cell division cycle 42;cell division cycle-42;cell division cycle42;cell division-cycle 42;cell-division cycle 42;G25K;gtp-binding protein g25k;TKS;	SWISSPROT_AC:P60953;SWISSPROT_ID:CDC42_HUMAN;EMBL:AF498962;EMBL:AF498963;EMBL:AL031281;EMBL:AL121734;EMBL:AL121735;EMBL:AY673602;EMBL:BC002711;EMBL:BC003682;EMBL:BC018266;EMBL:M35543;EMBL:M57298;RefSeq:NP_001034891.1;RefSeq:NP_001782.1;RefSeq:NP_426359.1;ProteinModelPortal:P60953;STRING:9606.ENSP00000314458;SWISSPROT_AC_OLD:P21181;SWISSPROT_AC_OLD:P25763;SWISSPROT_AC_OLD:Q7L8R5;SWISSPROT_AC_OLD:Q…
5418514	HGF -- Adiponectin	association	Pubmed 2005:16305655;	No association was found between <b>adiponectin</b> and <b>HGF</b>.[Pubmed 2005:16305655];	178566	Protein	HGF	Hepatocyte growth factor;Hepatopoietin-A;HGF;HPTA;Scatter factor;SF;DFNB39;F-TCF;factor scatter;factor--scatter;factor-scatter;hepatopoietin a;hgf beta;hgf beta-chain;hgf-beta;HGFB;hgfbeta;hgfbeta-chain;scatter-factor;	SWISSPROT_AC:P14210;SWISSPROT_ID:HGF_HUMAN;EMBL:AC004960;EMBL:AY246560;EMBL:BC022308;EMBL:BC063485;EMBL:BC105797;EMBL:BC130284;EMBL:BC130286;EMBL:CH236949;EMBL:D90334;EMBL:L02931;EMBL:M29145;EMBL:M55379;EMBL:M60718;EMBL:M73239;EMBL:M73240;EMBL:M75966;EMBL:M75967;EMBL:M75968;EMBL:M75969;EMBL:M75971;EMBL:M75972;EMBL:M75973;EMBL:M75974;EMBL:M75975;EMBL:M75976;EMBL:M75977;EMBL:M75978;EMBL:M75979;EMBL…	11281	Protein	Adiponectin	30 kDa adipocyte complement-related protein;ACDC;ACRP30;ADIPO;Adipocyte complement-related 30 kDa protein;Adipocyte, C1q and collagen domain-containing protein;Adiponectin;ADIPOQ;Adipose most abundant gene transcript 1 protein;apM-1;APM1;GBP28;Gelatin-binding protein;30-kda adipocyte complement-related protein;acrp 30;acrp-30;adiponectin, C1Q and collagen domain containing;adiponectin--an;adipone…	SWISSPROT_AC:Q15848;SWISSPROT_ID:ADIPO_HUMAN;EMBL:AB012165;EMBL:AJ131460;EMBL:AJ131461;EMBL:BC054496;EMBL:BC096308;EMBL:BC096309;EMBL:BC096310;EMBL:BC096311;EMBL:D45371;RefSeq:NP_001171271.1;RefSeq:NP_004788.1;ProteinModelPortal:Q15848;STRING:9606.ENSP00000320709;SWISSPROT_AC_OLD:Q58EX9;SMR:Q15848;GeneID:9370;KEGG:hsa:9370;PIR:JC4708;eggNOG:ENOG410IHSJ;eggNOG:ENOG4111F5K;UniGene:Hs.80485;GO:GO:00…
5629527	IL-6 -- HMGB1	association	Pubmed 2006:16796861;Pubmed 2013:23821362;Pubmed 2015:25973018;Pubmed 2014:23907181;Pubmed 2014:24603633;Pubmed 2011:20158569;Pubmed 2011:21871056;Pubmed 2010:20887988;Pubmed 2010:21044333;Pubmed 2017:29201182;Pubmed 2017:29260012;	<b>HMGB1</b> can also act synergistically with LPS in inducing <b>IL-6</b> release, which may play an important role in the development of sepsis.[Pubmed 2006:16796861];Moreover, D6-esRAGE reduced plasma levels of proinflammatory cytokines including TNF-Î±, IL-1 and IL-6, while esRAGE reduced the levels of IL-1 and <b>IL-6</b> to a lesser extent, suggesting that production of IL-1 and IL-6 reduce…	197638	Protein	IL-6	B-cell stimulatory factor 2;BSF-2;CDF;CTL differentiation factor;Hybridoma growth factor;IFN-beta-2;IFNB2;IL-6;IL6;Interferon beta-2;Interleukin-6;b cell stimulatory factor 2;b cell stimulatory factor-2;b-cell stimulatory factor-2;bsf- 2;BSF2;HGF;HSF;hsf-type;ifn beta 2;ifn-beta 2;ifn-beta2;il - 6;il -- 6;il -6;il 6;il- 6;il--6;il-6-type;il-vi;il6-type;interferon beta 2;interferon beta2;interfero…	SWISSPROT_AC:P05231;SWISSPROT_ID:IL6_HUMAN;EMBL:AF372214;EMBL:BC015511;EMBL:M14584;EMBL:M18403;EMBL:M29150;EMBL:M54894;EMBL:S56892;EMBL:X04402;EMBL:X04403;EMBL:X04430;EMBL:X04602;EMBL:Y00081;RefSeq:NP_000591.1;RefSeq:XP_011513692.1;ProteinModelPortal:P05231;STRING:9606.ENSP00000258743;SWISSPROT_AC_OLD:Q9UCU2;SWISSPROT_AC_OLD:Q9UCU3;SWISSPROT_AC_OLD:Q9UCU4;SMR:P05231;GeneID:3569;KEGG:hsa:3569;PIR:…	184172	Protein	HMGB1	High mobility group protein 1;High mobility group protein B1;HMG-1;HMG1;HMGB1;high mobility group b1 protein;high mobility group box -1;high mobility group box 1;high mobility group box i;high mobility group box-1;high mobility group box1;high mobility group protein-1;high mobility group protein-b1;high mobility group protein-i;high mobility group-box 1;high mobility group-box1;high mobility of g…	SWISSPROT_AC:P09429;SWISSPROT_ID:HMGB1_HUMAN;EMBL:AK122825;EMBL:AK291494;EMBL:AL353648;EMBL:AY377859;EMBL:BC003378;EMBL:BC030981;EMBL:BC066889;EMBL:BC067732;EMBL:BC141844;EMBL:BT006940;EMBL:BT020159;EMBL:CH471075;EMBL:CR456863;EMBL:CR749614;EMBL:D63874;EMBL:EF157968;EMBL:EU012027;EMBL:U51677;EMBL:X12597;RefSeq:NP_001300821.1;RefSeq:NP_001300822.1;RefSeq:NP_002119.1;ProteinModelPortal:P09429;STRIN…
5733908	PTEN -- ADM	association	Pubmed 2006:16821090;	<b>PTEN</b> inhibits <b>adrenomedullin</b> expression and function in brain tumor cells.[Pubmed 2006:16821090];	338734	Protein	PTEN	EC 3.1.3.16;EC 3.1.3.48;EC 3.1.3.67;MMAC1;Mutated in multiple advanced cancers 1;Phosphatase and tensin homolog;Phosphatidylinositol 3,4,5-trisphosphate 3-phosphatase and dual-specificity protein phosphatase PTEN;PTEN;TEP1;10q23del;BZS;cws 1;CWS1;DEC;glm-2;GLM2;MHAM;mmac 1;mmac-1;phosphatase-and-tensin homolog;pten type 1;pten-1;PTEN1;type-pten;	SWISSPROT_AC:P60484;SWISSPROT_ID:PTEN_HUMAN;EMBL:AF000726;EMBL:AF000727;EMBL:AF000728;EMBL:AF000729;EMBL:AF000730;EMBL:AF000731;EMBL:AF000732;EMBL:AF000733;EMBL:AF000734;EMBL:AF067844;EMBL:AF143312;EMBL:AF143313;EMBL:AF143314;EMBL:AF143315;EMBL:AK313581;EMBL:BC005821;EMBL:CH471066;EMBL:CR450306;EMBL:DQ073384;EMBL:JF268690;EMBL:U92436;EMBL:U93051;EMBL:U96180;RefSeq:NP_000305.3;RefSeq:NP_001291646.…	11330	Protein	ADM	ADM;ADML;AM;adrenomedullin;am-an;am-type;PAMP;pamp-type;	SWISSPROT_AC:P35318;SWISSPROT_ID:ADML_HUMAN;EMBL:AK312893;EMBL:BC015961;EMBL:BT006902;EMBL:CH471064;EMBL:CR541995;EMBL:D14874;EMBL:D43639;EMBL:DQ143945;EMBL:S73906;RefSeq:NP_001115.1;ProteinModelPortal:P35318;STRING:9606.ENSP00000278175;SWISSPROT_AC_OLD:B2R793;SWISSPROT_AC_OLD:D3DQV3;SWISSPROT_AC_OLD:Q6FGW2;SMR:P35318;GeneID:133;KEGG:hsa:133;PIR:JC2351;eggNOG:ENOG410IK4C;eggNOG:ENOG41120TV;UniGen…
5883557	VEGFR-3 -- T1A	association	Pubmed 2006:17327058;Pubmed 2016:27066737;	Specificity of lymphatic vessel endothelium markers was compared between <b>VEGFR-3</b> and <b>podoplanin</b>.[Pubmed 2006:17327058];Pathological lymphangiogenesis is modulated by galectin-8-dependent crosstalk between <b>podoplanin</b> and integrin-associated <b>VEGFR-3</b>.[Pubmed 2016:27066737];	521326	Protein	VEGFR-3	EC 2.7.10.1;FLT-4;FLT4;Fms-like tyrosine kinase 4;Tyrosine-protein kinase receptor FLT4;Vascular endothelial growth factor receptor 3;VEGFR-3;VEGFR3;VGFR3;FLT41;fms related tyrosine kinase 4;fms-like tyrosine kinase-4;fms-related tyrosine kinase-4;LMPH1A;PCL;pcl-type;vascular endothelial growth factor receptor type 3;vascular endothelial growth factor receptor-3;vascular endothelial growth factor…	SWISSPROT_AC:P35916;SWISSPROT_ID:VGFR3_HUMAN;EMBL:AC122714;EMBL:AK291679;EMBL:AY233382;EMBL:AY233383;EMBL:EU826564;EMBL:S66407;EMBL:U43143;EMBL:X68203;EMBL:X69878;RefSeq:NP_002011.2;RefSeq:NP_891555.2;ProteinModelPortal:P35916;STRING:9606.ENSP00000261937;SWISSPROT_AC_OLD:A8K6L4;SWISSPROT_AC_OLD:B5A926;SWISSPROT_AC_OLD:Q16067;SWISSPROT_AC_OLD:Q86W07;SWISSPROT_AC_OLD:Q86W08;SMR:P35916;GeneID:2324;K…	304918	Protein	T1A	Aggrus;Glycoprotein 36;GP36;PA2.26 antigen;PDPN;Podoplanin;T1-alpha;T1A;glycoprotein-36;gp 36;gp 38;gp 40;Gp38;GP40;HT1A-1;ht1alpha-1;OTS8;PA2.26;t1 a;t1 alpha;t1-a;t1a 2;T1A-2;T1A2;t1alpha-2;TI1A;	SWISSPROT_AC:Q86YL7;SWISSPROT_ID:PDPN_HUMAN;EMBL:AB127958;EMBL:AF030427;EMBL:AF030428;EMBL:AF390106;EMBL:AJ225022;EMBL:AK075327;EMBL:AK075345;EMBL:AK312607;EMBL:AL354712;EMBL:AL359771;EMBL:AY194238;EMBL:BC014668;EMBL:BC022812;RefSeq:NP_001006625.1;RefSeq:NP_001006626.1;RefSeq:NP_006465.3;RefSeq:NP_938203.2;RefSeq:XP_006710358.1;ProteinModelPortal:Q86YL7;STRING:9606.ENSP00000294489;SWISSPROT_AC_OL…
6849691	PTEN -- BRAF	association	Pubmed 2008:18519684;Pubmed 2016:27184621;	In addition, <b>PTEN</b> deficiency combined with <b>Braf</b> activation together induced a melanoma in situ-like phenotype without dermal invasion.[Pubmed 2008:18519684];We found that loss of <b>PTEN</b> combined with <b>Braf</b> activation resulted in higher viability in narrow microchannels.[Pubmed 2016:27184621];	338734	Protein	PTEN	EC 3.1.3.16;EC 3.1.3.48;EC 3.1.3.67;MMAC1;Mutated in multiple advanced cancers 1;Phosphatase and tensin homolog;Phosphatidylinositol 3,4,5-trisphosphate 3-phosphatase and dual-specificity protein phosphatase PTEN;PTEN;TEP1;10q23del;BZS;cws 1;CWS1;DEC;glm-2;GLM2;MHAM;mmac 1;mmac-1;phosphatase-and-tensin homolog;pten type 1;pten-1;PTEN1;type-pten;	SWISSPROT_AC:P60484;SWISSPROT_ID:PTEN_HUMAN;EMBL:AF000726;EMBL:AF000727;EMBL:AF000728;EMBL:AF000729;EMBL:AF000730;EMBL:AF000731;EMBL:AF000732;EMBL:AF000733;EMBL:AF000734;EMBL:AF067844;EMBL:AF143312;EMBL:AF143313;EMBL:AF143314;EMBL:AF143315;EMBL:AK313581;EMBL:BC005821;EMBL:CH471066;EMBL:CR450306;EMBL:DQ073384;EMBL:JF268690;EMBL:U92436;EMBL:U93051;EMBL:U96180;RefSeq:NP_000305.3;RefSeq:NP_001291646.…	47799	Protein	BRAF	BRAF;BRAF1;EC 2.7.11.1;p94;Proto-oncogene B-Raf;RAFB1;Serine/threonine-protein kinase B-raf;v-Raf murine sarcoma viral oncogene homolog B1;b raf;b type raf;b-isoform of the raf;B-raf;B-Raf proto-oncogene, serine/threonine kinase;b-raf-1;B-RAF1;b-type raf;beta-raf;braf-1;braf-i;ns 7;ns- 7;ns-7;NS7;p 94;p-94;p9-4;type-braf;v-raf murine sarcoma viral oncogene homolog-b1;	SWISSPROT_AC:P15056;SWISSPROT_ID:BRAF_HUMAN;EMBL:AC006344;EMBL:AC006347;EMBL:AM989472;EMBL:AM989473;EMBL:AM989474;EMBL:AM989475;EMBL:AM989476;EMBL:AM989477;EMBL:BC101757;EMBL:BC112079;EMBL:CH236950;EMBL:EU600171;EMBL:M21001;EMBL:M95712;EMBL:X65187;RefSeq:NP_004324.2;ProteinModelPortal:P15056;STRING:9606.ENSP00000288602;SWISSPROT_AC_OLD:A4D1T4;SWISSPROT_AC_OLD:B6HY61;SWISSPROT_AC_OLD:B6HY62;SWISSP…
7616163	KDR -- HGF	association	Pubmed 2013:24255881;Pubmed 2009:19281453;	0.01] and a reduced expression of cell cycle progression and angiogenesis-related factors (<b>HGF</b> 40% reduction at day 2; <b>vascular endothelial growth factor receptor 2</b> 50% reduction at days 2 and 5; angiopoietin 1 60% reduction at day 2, all P â¤ 0.01).[Pubmed 2013:24255881];0.01] and a reduced expression of cell cycle progression and angiogenesis-related factors (<b>HGF</b> 40% reduc…	521322	Protein	KDR	CD309 antigen;EC 2.7.10.1;Fetal liver kinase 1;FLK-1;FLK1;KDR;Kinase insert domain receptor;Protein-tyrosine kinase receptor flk-1;Vascular endothelial growth factor receptor 2;VEGFR-2;VEGFR2;VGFR2;cd-309;CD309;fetal liver kinase-1;flk 1;flk i;flk- 1;kdr -type;kdr-type;kinase domain insert receptor;kinase insert-domain receptor;kinase-insert domain receptor;receptor 2 of vascular endothelial grow…	SWISSPROT_AC:P35968;SWISSPROT_ID:VGFR2_HUMAN;EMBL:AC021220;EMBL:AC111194;EMBL:AF035121;EMBL:AF063658;EMBL:BC131822;EMBL:EU826563;EMBL:FJ899739;EMBL:L04947;EMBL:X61656;EMBL:X89776;RefSeq:NP_002244.1;ProteinModelPortal:P35968;STRING:9606.ENSP00000263923;SWISSPROT_AC_OLD:A2RRS0;SWISSPROT_AC_OLD:B5A925;SWISSPROT_AC_OLD:C5IFA0;SWISSPROT_AC_OLD:O60723;SWISSPROT_AC_OLD:Q14178;SMR:P35968;GeneID:3791;KEGG…	178566	Protein	HGF	Hepatocyte growth factor;Hepatopoietin-A;HGF;HPTA;Scatter factor;SF;DFNB39;F-TCF;factor scatter;factor--scatter;factor-scatter;hepatopoietin a;hgf beta;hgf beta-chain;hgf-beta;HGFB;hgfbeta;hgfbeta-chain;scatter-factor;	SWISSPROT_AC:P14210;SWISSPROT_ID:HGF_HUMAN;EMBL:AC004960;EMBL:AY246560;EMBL:BC022308;EMBL:BC063485;EMBL:BC105797;EMBL:BC130284;EMBL:BC130286;EMBL:CH236949;EMBL:D90334;EMBL:L02931;EMBL:M29145;EMBL:M55379;EMBL:M60718;EMBL:M73239;EMBL:M73240;EMBL:M75966;EMBL:M75967;EMBL:M75968;EMBL:M75969;EMBL:M75971;EMBL:M75972;EMBL:M75973;EMBL:M75974;EMBL:M75975;EMBL:M75976;EMBL:M75977;EMBL:M75978;EMBL:M75979;EMBL…
7616206	KDR -- IL-6	association	Pubmed 2013:24255881;Pubmed 2009:19281453;	0.01] and a reduced expression of cell cycle progression and angiogenesis-related factors (<b>HGF</b> 40% reduction at day 2; <b>vascular endothelial growth factor receptor 2</b> 50% reduction at days 2 and 5; angiopoietin 1 60% reduction at day 2, all P â¤ 0.01).[Pubmed 2013:24255881];0.01] and a reduced expression of cell cycle progression and angiogenesis-related factors (<b>HGF</b> 40% reduc…	521322	Protein	KDR	CD309 antigen;EC 2.7.10.1;Fetal liver kinase 1;FLK-1;FLK1;KDR;Kinase insert domain receptor;Protein-tyrosine kinase receptor flk-1;Vascular endothelial growth factor receptor 2;VEGFR-2;VEGFR2;VGFR2;cd-309;CD309;fetal liver kinase-1;flk 1;flk i;flk- 1;kdr -type;kdr-type;kinase domain insert receptor;kinase insert-domain receptor;kinase-insert domain receptor;receptor 2 of vascular endothelial grow…	SWISSPROT_AC:P35968;SWISSPROT_ID:VGFR2_HUMAN;EMBL:AC021220;EMBL:AC111194;EMBL:AF035121;EMBL:AF063658;EMBL:BC131822;EMBL:EU826563;EMBL:FJ899739;EMBL:L04947;EMBL:X61656;EMBL:X89776;RefSeq:NP_002244.1;ProteinModelPortal:P35968;STRING:9606.ENSP00000263923;SWISSPROT_AC_OLD:A2RRS0;SWISSPROT_AC_OLD:B5A925;SWISSPROT_AC_OLD:C5IFA0;SWISSPROT_AC_OLD:O60723;SWISSPROT_AC_OLD:Q14178;SMR:P35968;GeneID:3791;KEGG…	197638	Protein	IL-6	B-cell stimulatory factor 2;BSF-2;CDF;CTL differentiation factor;Hybridoma growth factor;IFN-beta-2;IFNB2;IL-6;IL6;Interferon beta-2;Interleukin-6;b cell stimulatory factor 2;b cell stimulatory factor-2;b-cell stimulatory factor-2;bsf- 2;BSF2;HGF;HSF;hsf-type;ifn beta 2;ifn-beta 2;ifn-beta2;il - 6;il -- 6;il -6;il 6;il- 6;il--6;il-6-type;il-vi;il6-type;interferon beta 2;interferon beta2;interfero…	SWISSPROT_AC:P05231;SWISSPROT_ID:IL6_HUMAN;EMBL:AF372214;EMBL:BC015511;EMBL:M14584;EMBL:M18403;EMBL:M29150;EMBL:M54894;EMBL:S56892;EMBL:X04402;EMBL:X04403;EMBL:X04430;EMBL:X04602;EMBL:Y00081;RefSeq:NP_000591.1;RefSeq:XP_011513692.1;ProteinModelPortal:P05231;STRING:9606.ENSP00000258743;SWISSPROT_AC_OLD:Q9UCU2;SWISSPROT_AC_OLD:Q9UCU3;SWISSPROT_AC_OLD:Q9UCU4;SMR:P05231;GeneID:3569;KEGG:hsa:3569;PIR:…
8251742	T1A -- CDC42	association	Pubmed 2011:21036919;	Moreover, cotransfection of a dominant-negative construct of <b>Cdc42</b> into <b>podoplanin</b> knockdown HMVEC-LLy completely abrogated the effect of podoplanin deficiency, rescuing MTOC and Golgi polarization and cell migration to control level.[Pubmed 2011:21036919];Polarized migration of lymphatic endothelial cells is critically dependent on <b>podoplanin</b> regulation of <b>Cdc42</b>.[Pubm…	304918	Protein	T1A	Aggrus;Glycoprotein 36;GP36;PA2.26 antigen;PDPN;Podoplanin;T1-alpha;T1A;glycoprotein-36;gp 36;gp 38;gp 40;Gp38;GP40;HT1A-1;ht1alpha-1;OTS8;PA2.26;t1 a;t1 alpha;t1-a;t1a 2;T1A-2;T1A2;t1alpha-2;TI1A;	SWISSPROT_AC:Q86YL7;SWISSPROT_ID:PDPN_HUMAN;EMBL:AB127958;EMBL:AF030427;EMBL:AF030428;EMBL:AF390106;EMBL:AJ225022;EMBL:AK075327;EMBL:AK075345;EMBL:AK312607;EMBL:AL354712;EMBL:AL359771;EMBL:AY194238;EMBL:BC014668;EMBL:BC022812;RefSeq:NP_001006625.1;RefSeq:NP_001006626.1;RefSeq:NP_006465.3;RefSeq:NP_938203.2;RefSeq:XP_006710358.1;ProteinModelPortal:Q86YL7;STRING:9606.ENSP00000294489;SWISSPROT_AC_OL…	59589	Protein	CDC42	CDC42;Cell division control protein 42 homolog;G25K GTP-binding protein;CDC42Hs;cell division cycle 42;cell division cycle-42;cell division cycle42;cell division-cycle 42;cell-division cycle 42;G25K;gtp-binding protein g25k;TKS;	SWISSPROT_AC:P60953;SWISSPROT_ID:CDC42_HUMAN;EMBL:AF498962;EMBL:AF498963;EMBL:AL031281;EMBL:AL121734;EMBL:AL121735;EMBL:AY673602;EMBL:BC002711;EMBL:BC003682;EMBL:BC018266;EMBL:M35543;EMBL:M57298;RefSeq:NP_001034891.1;RefSeq:NP_001782.1;RefSeq:NP_426359.1;ProteinModelPortal:P60953;STRING:9606.ENSP00000314458;SWISSPROT_AC_OLD:P21181;SWISSPROT_AC_OLD:P25763;SWISSPROT_AC_OLD:Q7L8R5;SWISSPROT_AC_OLD:Q…
8332973	HMGB1 -- BCL2	association	Pubmed 2010:20935509;	Endogenous <b>HMGB1</b> competes with <b>Bcl-2</b> for interaction with Beclin 1, and orients Beclin 1 to autophagosomes.[Pubmed 2010:20935509];	184172	Protein	HMGB1	High mobility group protein 1;High mobility group protein B1;HMG-1;HMG1;HMGB1;high mobility group b1 protein;high mobility group box -1;high mobility group box 1;high mobility group box i;high mobility group box-1;high mobility group box1;high mobility group protein-1;high mobility group protein-b1;high mobility group protein-i;high mobility group-box 1;high mobility group-box1;high mobility of g…	SWISSPROT_AC:P09429;SWISSPROT_ID:HMGB1_HUMAN;EMBL:AK122825;EMBL:AK291494;EMBL:AL353648;EMBL:AY377859;EMBL:BC003378;EMBL:BC030981;EMBL:BC066889;EMBL:BC067732;EMBL:BC141844;EMBL:BT006940;EMBL:BT020159;EMBL:CH471075;EMBL:CR456863;EMBL:CR749614;EMBL:D63874;EMBL:EF157968;EMBL:EU012027;EMBL:U51677;EMBL:X12597;RefSeq:NP_001300821.1;RefSeq:NP_001300822.1;RefSeq:NP_002119.1;ProteinModelPortal:P09429;STRIN…	43291	Protein	BCL2	Apoptosis regulator Bcl-2;BCL2;apoptosis regulator bcl2;apoptosis regulator of the bcl-2;apoptosis-regulator bcl-2;bcl - 2;bcl -2;bcl 2;bcl- 2;Bcl-2;bcl-2-type;bcl2 apoptosis regulator;BCL2, apoptosis regulator;bcl2--an;PPP1R50;regulator of apoptosis bcl-2;	SWISSPROT_AC:P10415;SWISSPROT_ID:BCL2_HUMAN;EMBL:AC021803;EMBL:AC022726;EMBL:AY220759;EMBL:BC027258;EMBL:CH471096;EMBL:M13994;EMBL:M13995;EMBL:M14745;EMBL:S72602;EMBL:X06487;RefSeq:NP_000624.2;RefSeq:NP_000648.2;ProteinModelPortal:P10415;STRING:9606.ENSP00000329623;SWISSPROT_AC_OLD:C9JHD5;SWISSPROT_AC_OLD:P10416;SWISSPROT_AC_OLD:Q13842;SWISSPROT_AC_OLD:Q16197;SMR:P10415;GeneID:596;KEGG:hsa:596;PI…
9321722	PTEN -- T1A	association	Pubmed 2012:22394497;	In the current study, we show an inverse correlation between <b>PDPN</b> expression and <b>PTEN</b> levels in primary human GB and glioma cell lines, and we report elevated PDPN protein levels in the subventricular zone of brain tissue sections of PTEN-deficient mice.[Pubmed 2012:22394497];	338734	Protein	PTEN	EC 3.1.3.16;EC 3.1.3.48;EC 3.1.3.67;MMAC1;Mutated in multiple advanced cancers 1;Phosphatase and tensin homolog;Phosphatidylinositol 3,4,5-trisphosphate 3-phosphatase and dual-specificity protein phosphatase PTEN;PTEN;TEP1;10q23del;BZS;cws 1;CWS1;DEC;glm-2;GLM2;MHAM;mmac 1;mmac-1;phosphatase-and-tensin homolog;pten type 1;pten-1;PTEN1;type-pten;	SWISSPROT_AC:P60484;SWISSPROT_ID:PTEN_HUMAN;EMBL:AF000726;EMBL:AF000727;EMBL:AF000728;EMBL:AF000729;EMBL:AF000730;EMBL:AF000731;EMBL:AF000732;EMBL:AF000733;EMBL:AF000734;EMBL:AF067844;EMBL:AF143312;EMBL:AF143313;EMBL:AF143314;EMBL:AF143315;EMBL:AK313581;EMBL:BC005821;EMBL:CH471066;EMBL:CR450306;EMBL:DQ073384;EMBL:JF268690;EMBL:U92436;EMBL:U93051;EMBL:U96180;RefSeq:NP_000305.3;RefSeq:NP_001291646.…	304918	Protein	T1A	Aggrus;Glycoprotein 36;GP36;PA2.26 antigen;PDPN;Podoplanin;T1-alpha;T1A;glycoprotein-36;gp 36;gp 38;gp 40;Gp38;GP40;HT1A-1;ht1alpha-1;OTS8;PA2.26;t1 a;t1 alpha;t1-a;t1a 2;T1A-2;T1A2;t1alpha-2;TI1A;	SWISSPROT_AC:Q86YL7;SWISSPROT_ID:PDPN_HUMAN;EMBL:AB127958;EMBL:AF030427;EMBL:AF030428;EMBL:AF390106;EMBL:AJ225022;EMBL:AK075327;EMBL:AK075345;EMBL:AK312607;EMBL:AL354712;EMBL:AL359771;EMBL:AY194238;EMBL:BC014668;EMBL:BC022812;RefSeq:NP_001006625.1;RefSeq:NP_001006626.1;RefSeq:NP_006465.3;RefSeq:NP_938203.2;RefSeq:XP_006710358.1;ProteinModelPortal:Q86YL7;STRING:9606.ENSP00000294489;SWISSPROT_AC_OL…
9883114	ADM -- Adiponectin	association	Pubmed 2013:23936408;	Plasma <b>ADM</b> level is related to SNP rs182052 in the <b>ADIPOQ</b> gene.[Pubmed 2013:23936408];There is some evidence that ADM may regulate adiponectin gene expression, but whether <b>adiponectin</b> can regulate <b>ADM</b> expression is unclear, and was therefore investigated.[Pubmed 2013:23936408];	11330	Protein	ADM	ADM;ADML;AM;adrenomedullin;am-an;am-type;PAMP;pamp-type;	SWISSPROT_AC:P35318;SWISSPROT_ID:ADML_HUMAN;EMBL:AK312893;EMBL:BC015961;EMBL:BT006902;EMBL:CH471064;EMBL:CR541995;EMBL:D14874;EMBL:D43639;EMBL:DQ143945;EMBL:S73906;RefSeq:NP_001115.1;ProteinModelPortal:P35318;STRING:9606.ENSP00000278175;SWISSPROT_AC_OLD:B2R793;SWISSPROT_AC_OLD:D3DQV3;SWISSPROT_AC_OLD:Q6FGW2;SMR:P35318;GeneID:133;KEGG:hsa:133;PIR:JC2351;eggNOG:ENOG410IK4C;eggNOG:ENOG41120TV;UniGen…	11281	Protein	Adiponectin	30 kDa adipocyte complement-related protein;ACDC;ACRP30;ADIPO;Adipocyte complement-related 30 kDa protein;Adipocyte, C1q and collagen domain-containing protein;Adiponectin;ADIPOQ;Adipose most abundant gene transcript 1 protein;apM-1;APM1;GBP28;Gelatin-binding protein;30-kda adipocyte complement-related protein;acrp 30;acrp-30;adiponectin, C1Q and collagen domain containing;adiponectin--an;adipone…	SWISSPROT_AC:Q15848;SWISSPROT_ID:ADIPO_HUMAN;EMBL:AB012165;EMBL:AJ131460;EMBL:AJ131461;EMBL:BC054496;EMBL:BC096308;EMBL:BC096309;EMBL:BC096310;EMBL:BC096311;EMBL:D45371;RefSeq:NP_001171271.1;RefSeq:NP_004788.1;ProteinModelPortal:Q15848;STRING:9606.ENSP00000320709;SWISSPROT_AC_OLD:Q58EX9;SMR:Q15848;GeneID:9370;KEGG:hsa:9370;PIR:JC4708;eggNOG:ENOG410IHSJ;eggNOG:ENOG4111F5K;UniGene:Hs.80485;GO:GO:00…
10691818	BRAF -- BCL2	association	Pubmed 2014:24983357;	In xenograft models, <b>navitoclax</b> enhanced the efficacy of <b>PLX4720</b>.[Pubmed 2014:24983357];	47799	Protein	BRAF	BRAF;BRAF1;EC 2.7.11.1;p94;Proto-oncogene B-Raf;RAFB1;Serine/threonine-protein kinase B-raf;v-Raf murine sarcoma viral oncogene homolog B1;b raf;b type raf;b-isoform of the raf;B-raf;B-Raf proto-oncogene, serine/threonine kinase;b-raf-1;B-RAF1;b-type raf;beta-raf;braf-1;braf-i;ns 7;ns- 7;ns-7;NS7;p 94;p-94;p9-4;type-braf;v-raf murine sarcoma viral oncogene homolog-b1;	SWISSPROT_AC:P15056;SWISSPROT_ID:BRAF_HUMAN;EMBL:AC006344;EMBL:AC006347;EMBL:AM989472;EMBL:AM989473;EMBL:AM989474;EMBL:AM989475;EMBL:AM989476;EMBL:AM989477;EMBL:BC101757;EMBL:BC112079;EMBL:CH236950;EMBL:EU600171;EMBL:M21001;EMBL:M95712;EMBL:X65187;RefSeq:NP_004324.2;ProteinModelPortal:P15056;STRING:9606.ENSP00000288602;SWISSPROT_AC_OLD:A4D1T4;SWISSPROT_AC_OLD:B6HY61;SWISSPROT_AC_OLD:B6HY62;SWISSP…	43291	Protein	BCL2	Apoptosis regulator Bcl-2;BCL2;apoptosis regulator bcl2;apoptosis regulator of the bcl-2;apoptosis-regulator bcl-2;bcl - 2;bcl -2;bcl 2;bcl- 2;Bcl-2;bcl-2-type;bcl2 apoptosis regulator;BCL2, apoptosis regulator;bcl2--an;PPP1R50;regulator of apoptosis bcl-2;	SWISSPROT_AC:P10415;SWISSPROT_ID:BCL2_HUMAN;EMBL:AC021803;EMBL:AC022726;EMBL:AY220759;EMBL:BC027258;EMBL:CH471096;EMBL:M13994;EMBL:M13995;EMBL:M14745;EMBL:S72602;EMBL:X06487;RefSeq:NP_000624.2;RefSeq:NP_000648.2;ProteinModelPortal:P10415;STRING:9606.ENSP00000329623;SWISSPROT_AC_OLD:C9JHD5;SWISSPROT_AC_OLD:P10416;SWISSPROT_AC_OLD:Q13842;SWISSPROT_AC_OLD:Q16197;SMR:P10415;GeneID:596;KEGG:hsa:596;PI…
13182603	ADM -- BCL2	association	Pubmed:26637502;Pubmed 1993:8476431;Pubmed 1999:10454261;Pubmed 2016:26972419;	Our study in a small number of patients is the first to show that SUVmax, although expected is not associated with HIF-1Î±, <b>AM</b> or with <b>Bcl-2</b> in endometrial cancer.[Pubmed:26637502];Our study in a small number of patients is the first to show that SUVmax, although expected is not associated with HIF-1ÃÂ±, <b>AM</b> or with <b>Bcl-2</b> in endometrial cancer.[Pubmed:26637502];Our stu…	4339910	Gene	ADM	ADM;adrenomedullin;AM;PAMP;ADML;am-an;am-type;pamp-type;	SWISSPROT_AC:P35318;SWISSPROT_ID:ADML_HUMAN;GeneID:133;Ensembl:ENSG00000148926;HGNC:HGNC:259;MIM:103275;Vega:OTTHUMG00000165907;protein_accession:AAC60642.1;protein_accession:AAH15961.1;protein_accession:AAP35548.1;protein_accession:AAZ38717.1;protein_accession:BAA03589.1;protein_accession:BAA07756.1;protein_accession:BAG35740.1;protein_accession:CAG46792.1;protein_accession:CBX47636.1;protein_ac…	43291	Protein	BCL2	Apoptosis regulator Bcl-2;BCL2;apoptosis regulator bcl2;apoptosis regulator of the bcl-2;apoptosis-regulator bcl-2;bcl - 2;bcl -2;bcl 2;bcl- 2;Bcl-2;bcl-2-type;bcl2 apoptosis regulator;BCL2, apoptosis regulator;bcl2--an;PPP1R50;regulator of apoptosis bcl-2;	SWISSPROT_AC:P10415;SWISSPROT_ID:BCL2_HUMAN;EMBL:AC021803;EMBL:AC022726;EMBL:AY220759;EMBL:BC027258;EMBL:CH471096;EMBL:M13994;EMBL:M13995;EMBL:M14745;EMBL:S72602;EMBL:X06487;RefSeq:NP_000624.2;RefSeq:NP_000648.2;ProteinModelPortal:P10415;STRING:9606.ENSP00000329623;SWISSPROT_AC_OLD:C9JHD5;SWISSPROT_AC_OLD:P10416;SWISSPROT_AC_OLD:Q13842;SWISSPROT_AC_OLD:Q16197;SMR:P10415;GeneID:596;KEGG:hsa:596;PI…
14299448	KDR -- VEGFR-3	association	Pubmed 2008:18177496;Pubmed 2014:24407031;Pubmed 2014:24959299;Pubmed 1996:9012504;Pubmed 2016:27354584;Pubmed 2017:27991863;	Gefitinib is an inhibitor of epidermal growth factor receptor tyrosine kinase activity (EGFR) and vandetanib selectively targets <b>vascular endothelial growth factor receptor-2</b> (VEGFR-2) with additional activity against <b>VEGFR-3</b>, EGFR and RET kinase receptors.[Pubmed 2008:18177496];The reduced retinal angiogenesis correlates with reduced expression in <b>VEGFR-3</b> despite increased <…	4342907	Gene	KDR	CD309;FLK1;KDR;kinase insert domain receptor;VEGFR;VEGFR2;cd-309;CD309 antigen;EC 2.7.10.1;Fetal liver kinase 1;fetal liver kinase-1;flk 1;flk i;flk- 1;FLK-1;kdr -type;kdr-type;kinase domain insert receptor;kinase insert-domain receptor;kinase-insert domain receptor;Protein-tyrosine kinase receptor flk-1;receptor 2 of vascular endothelial growth factor;receptor kinase insert domain;receptor kinas…	SWISSPROT_AC:P35968;SWISSPROT_ID:VGFR2_HUMAN;GeneID:3791;Ensembl:ENSG00000128052;HGNC:HGNC:6307;MIM:191306;Vega:OTTHUMG00000128734;protein_accession:AAA59459.1;protein_accession:AAB88005.1;protein_accession:AAC16450.1;protein_accession:AAI31823.1;protein_accession:ACF47599.1;protein_accession:ACR78514.1;protein_accession:AKN45942.1;protein_accession:AKN45943.1;protein_accession:AKN45944.1;protein…	521326	Protein	VEGFR-3	EC 2.7.10.1;FLT-4;FLT4;Fms-like tyrosine kinase 4;Tyrosine-protein kinase receptor FLT4;Vascular endothelial growth factor receptor 3;VEGFR-3;VEGFR3;VGFR3;FLT41;fms related tyrosine kinase 4;fms-like tyrosine kinase-4;fms-related tyrosine kinase-4;LMPH1A;PCL;pcl-type;vascular endothelial growth factor receptor type 3;vascular endothelial growth factor receptor-3;vascular endothelial growth factor…	SWISSPROT_AC:P35916;SWISSPROT_ID:VGFR3_HUMAN;EMBL:AC122714;EMBL:AK291679;EMBL:AY233382;EMBL:AY233383;EMBL:EU826564;EMBL:S66407;EMBL:U43143;EMBL:X68203;EMBL:X69878;RefSeq:NP_002011.2;RefSeq:NP_891555.2;ProteinModelPortal:P35916;STRING:9606.ENSP00000261937;SWISSPROT_AC_OLD:A8K6L4;SWISSPROT_AC_OLD:B5A926;SWISSPROT_AC_OLD:Q16067;SWISSPROT_AC_OLD:Q86W07;SWISSPROT_AC_OLD:Q86W08;SMR:P35916;GeneID:2324;K…
14299591	FLT4 -- KDR	association	Pubmed 2008:18177496;Pubmed 2014:24407031;Pubmed 2014:24959299;Pubmed 1996:9012504;Pubmed 2016:27354584;Pubmed 2017:27991863;	Gefitinib is an inhibitor of epidermal growth factor receptor tyrosine kinase activity (EGFR) and vandetanib selectively targets <b>vascular endothelial growth factor receptor-2</b> (VEGFR-2) with additional activity against <b>VEGFR-3</b>, EGFR and RET kinase receptors.[Pubmed 2008:18177496];The reduced retinal angiogenesis correlates with reduced expression in <b>VEGFR-3</b> despite increased <…	4341689	Gene	FLT4	FLT-4;FLT4;FLT41;fms related tyrosine kinase 4;LMPH1A;PCL;VEGFR-3;VEGFR3;EC 2.7.10.1;Fms-like tyrosine kinase 4;fms-like tyrosine kinase-4;fms-related tyrosine kinase-4;pcl-type;Tyrosine-protein kinase receptor FLT4;Vascular endothelial growth factor receptor 3;vascular endothelial growth factor receptor type 3;vascular endothelial growth factor receptor-3;vascular endothelial growth factor recep…	SWISSPROT_AC:P35916;SWISSPROT_ID:VGFR3_HUMAN;GeneID:2324;Ensembl:ENSG00000037280;HGNC:HGNC:3767;MIM:136352;Vega:OTTHUMG00000130931;protein_accession:AAA85215.1;protein_accession:AAB23636.1;protein_accession:AAB28539.1;protein_accession:AAI67816.1;protein_accession:AAO89504.1;protein_accession:AAO89505.1;protein_accession:ACF47600.1;protein_accession:ACF47601.1;protein_accession:ACF47602.1;protein…	521322	Protein	KDR	CD309 antigen;EC 2.7.10.1;Fetal liver kinase 1;FLK-1;FLK1;KDR;Kinase insert domain receptor;Protein-tyrosine kinase receptor flk-1;Vascular endothelial growth factor receptor 2;VEGFR-2;VEGFR2;VGFR2;cd-309;CD309;fetal liver kinase-1;flk 1;flk i;flk- 1;kdr -type;kdr-type;kinase domain insert receptor;kinase insert-domain receptor;kinase-insert domain receptor;receptor 2 of vascular endothelial grow…	SWISSPROT_AC:P35968;SWISSPROT_ID:VGFR2_HUMAN;EMBL:AC021220;EMBL:AC111194;EMBL:AF035121;EMBL:AF063658;EMBL:BC131822;EMBL:EU826563;EMBL:FJ899739;EMBL:L04947;EMBL:X61656;EMBL:X89776;RefSeq:NP_002244.1;ProteinModelPortal:P35968;STRING:9606.ENSP00000263923;SWISSPROT_AC_OLD:A2RRS0;SWISSPROT_AC_OLD:B5A925;SWISSPROT_AC_OLD:C5IFA0;SWISSPROT_AC_OLD:O60723;SWISSPROT_AC_OLD:Q14178;SMR:P35968;GeneID:3791;KEGG…
14299624	KDR -- FLT4	association	Pubmed 2008:18177496;Pubmed 2014:24407031;Pubmed 2014:24959299;Pubmed 1996:9012504;Pubmed 2016:27354584;Pubmed 2017:27991863;	Gefitinib is an inhibitor of epidermal growth factor receptor tyrosine kinase activity (EGFR) and vandetanib selectively targets <b>vascular endothelial growth factor receptor-2</b> (VEGFR-2) with additional activity against <b>VEGFR-3</b>, EGFR and RET kinase receptors.[Pubmed 2008:18177496];The reduced retinal angiogenesis correlates with reduced expression in <b>VEGFR-3</b> despite increased <…	4342907	Gene	KDR	CD309;FLK1;KDR;kinase insert domain receptor;VEGFR;VEGFR2;cd-309;CD309 antigen;EC 2.7.10.1;Fetal liver kinase 1;fetal liver kinase-1;flk 1;flk i;flk- 1;FLK-1;kdr -type;kdr-type;kinase domain insert receptor;kinase insert-domain receptor;kinase-insert domain receptor;Protein-tyrosine kinase receptor flk-1;receptor 2 of vascular endothelial growth factor;receptor kinase insert domain;receptor kinas…	SWISSPROT_AC:P35968;SWISSPROT_ID:VGFR2_HUMAN;GeneID:3791;Ensembl:ENSG00000128052;HGNC:HGNC:6307;MIM:191306;Vega:OTTHUMG00000128734;protein_accession:AAA59459.1;protein_accession:AAB88005.1;protein_accession:AAC16450.1;protein_accession:AAI31823.1;protein_accession:ACF47599.1;protein_accession:ACR78514.1;protein_accession:AKN45942.1;protein_accession:AKN45943.1;protein_accession:AKN45944.1;protein…	4341689	Gene	FLT4	FLT-4;FLT4;FLT41;fms related tyrosine kinase 4;LMPH1A;PCL;VEGFR-3;VEGFR3;EC 2.7.10.1;Fms-like tyrosine kinase 4;fms-like tyrosine kinase-4;fms-related tyrosine kinase-4;pcl-type;Tyrosine-protein kinase receptor FLT4;Vascular endothelial growth factor receptor 3;vascular endothelial growth factor receptor type 3;vascular endothelial growth factor receptor-3;vascular endothelial growth factor recep…	SWISSPROT_AC:P35916;SWISSPROT_ID:VGFR3_HUMAN;GeneID:2324;Ensembl:ENSG00000037280;HGNC:HGNC:3767;MIM:136352;Vega:OTTHUMG00000130931;protein_accession:AAA85215.1;protein_accession:AAB23636.1;protein_accession:AAB28539.1;protein_accession:AAI67816.1;protein_accession:AAO89504.1;protein_accession:AAO89505.1;protein_accession:ACF47600.1;protein_accession:ACF47601.1;protein_accession:ACF47602.1;protein…
16851962	IL6 -- HGF	association	Pubmed 2003:12817761;	Human adult chondrocytes express hepatocyte growth factor (HGF) isoforms but not <b>HgF</b>: potential implication of osteoblasts on the presence of <b>HGF</b> in cartilage.[Pubmed 2003:12817761];	4342721	Gene	IL6	BSF-2;BSF2;CDF;HGF;HSF;IFN-beta-2;IFNB2;IL-6;IL6;interleukin 6;b cell stimulatory factor 2;b cell stimulatory factor-2;B-cell stimulatory factor 2;b-cell stimulatory factor-2;bsf- 2;CTL differentiation factor;hsf-type;Hybridoma growth factor;ifn beta 2;ifn-beta 2;ifn-beta2;il - 6;il -- 6;il -6;il 6;il- 6;il--6;il-6-type;il-vi;il6-type;interferon beta 2;Interferon beta-2;interferon beta2;interfero…	SWISSPROT_AC:P05231;SWISSPROT_ID:IL6_HUMAN;GeneID:3569;Ensembl:ENSG00000136244;HGNC:HGNC:6018;MIM:147620;Vega:OTTHUMG00000023178;protein_accession:AAA52728.1;protein_accession:AAA52729.1;protein_accession:AAA59154.1;protein_accession:AAC05673.1;protein_accession:AAC41704.1;protein_accession:AAD13886.1;protein_accession:AAH15511.1;protein_accession:AAK48987.1;protein_accession:AAN75009.1;protein_a…	178566	Protein	HGF	Hepatocyte growth factor;Hepatopoietin-A;HGF;HPTA;Scatter factor;SF;DFNB39;F-TCF;factor scatter;factor--scatter;factor-scatter;hepatopoietin a;hgf beta;hgf beta-chain;hgf-beta;HGFB;hgfbeta;hgfbeta-chain;scatter-factor;	SWISSPROT_AC:P14210;SWISSPROT_ID:HGF_HUMAN;EMBL:AC004960;EMBL:AY246560;EMBL:BC022308;EMBL:BC063485;EMBL:BC105797;EMBL:BC130284;EMBL:BC130286;EMBL:CH236949;EMBL:D90334;EMBL:L02931;EMBL:M29145;EMBL:M55379;EMBL:M60718;EMBL:M73239;EMBL:M73240;EMBL:M75966;EMBL:M75967;EMBL:M75968;EMBL:M75969;EMBL:M75971;EMBL:M75972;EMBL:M75973;EMBL:M75974;EMBL:M75975;EMBL:M75976;EMBL:M75977;EMBL:M75978;EMBL:M75979;EMBL…
17153897	KDR -- BCL2	association	Pubmed 2004:15235888;Pubmed 2012:21878661;	Mutant p53 was not related to VEGF/flk-1 expression, but <b>bcl-2</b> was highly associated with <b>flk-1</b> (P = 0.007).[Pubmed 2004:15235888];Knockdown of VEGFR-2 attenuated the sunitinib-induced effects, including apoptosis and inhibition of signaling pathways such as the phosphorylation of Akt as well as mTOR, and <b>Bcl-2</b>, which confirmed that these effects could be mediated by <b>VEGFR…	4342907	Gene	KDR	CD309;FLK1;KDR;kinase insert domain receptor;VEGFR;VEGFR2;cd-309;CD309 antigen;EC 2.7.10.1;Fetal liver kinase 1;fetal liver kinase-1;flk 1;flk i;flk- 1;FLK-1;kdr -type;kdr-type;kinase domain insert receptor;kinase insert-domain receptor;kinase-insert domain receptor;Protein-tyrosine kinase receptor flk-1;receptor 2 of vascular endothelial growth factor;receptor kinase insert domain;receptor kinas…	SWISSPROT_AC:P35968;SWISSPROT_ID:VGFR2_HUMAN;GeneID:3791;Ensembl:ENSG00000128052;HGNC:HGNC:6307;MIM:191306;Vega:OTTHUMG00000128734;protein_accession:AAA59459.1;protein_accession:AAB88005.1;protein_accession:AAC16450.1;protein_accession:AAI31823.1;protein_accession:ACF47599.1;protein_accession:ACR78514.1;protein_accession:AKN45942.1;protein_accession:AKN45943.1;protein_accession:AKN45944.1;protein…	43291	Protein	BCL2	Apoptosis regulator Bcl-2;BCL2;apoptosis regulator bcl2;apoptosis regulator of the bcl-2;apoptosis-regulator bcl-2;bcl - 2;bcl -2;bcl 2;bcl- 2;Bcl-2;bcl-2-type;bcl2 apoptosis regulator;BCL2, apoptosis regulator;bcl2--an;PPP1R50;regulator of apoptosis bcl-2;	SWISSPROT_AC:P10415;SWISSPROT_ID:BCL2_HUMAN;EMBL:AC021803;EMBL:AC022726;EMBL:AY220759;EMBL:BC027258;EMBL:CH471096;EMBL:M13994;EMBL:M13995;EMBL:M14745;EMBL:S72602;EMBL:X06487;RefSeq:NP_000624.2;RefSeq:NP_000648.2;ProteinModelPortal:P10415;STRING:9606.ENSP00000329623;SWISSPROT_AC_OLD:C9JHD5;SWISSPROT_AC_OLD:P10416;SWISSPROT_AC_OLD:Q13842;SWISSPROT_AC_OLD:Q16197;SMR:P10415;GeneID:596;KEGG:hsa:596;PI…
18220226	IL6 -- CDC42	association	Pubmed 2005:16211585;	HGF-induced scattering of DU145 cells is dependent on the activity of Rho family GTPases, and using this model, we are able to demonstrate for the first time that endogenous <b>Cdc42</b> is activated downstream of <b>HGF</b>.[Pubmed 2005:16211585];	4342721	Gene	IL6	BSF-2;BSF2;CDF;HGF;HSF;IFN-beta-2;IFNB2;IL-6;IL6;interleukin 6;b cell stimulatory factor 2;b cell stimulatory factor-2;B-cell stimulatory factor 2;b-cell stimulatory factor-2;bsf- 2;CTL differentiation factor;hsf-type;Hybridoma growth factor;ifn beta 2;ifn-beta 2;ifn-beta2;il - 6;il -- 6;il -6;il 6;il- 6;il--6;il-6-type;il-vi;il6-type;interferon beta 2;Interferon beta-2;interferon beta2;interfero…	SWISSPROT_AC:P05231;SWISSPROT_ID:IL6_HUMAN;GeneID:3569;Ensembl:ENSG00000136244;HGNC:HGNC:6018;MIM:147620;Vega:OTTHUMG00000023178;protein_accession:AAA52728.1;protein_accession:AAA52729.1;protein_accession:AAA59154.1;protein_accession:AAC05673.1;protein_accession:AAC41704.1;protein_accession:AAD13886.1;protein_accession:AAH15511.1;protein_accession:AAK48987.1;protein_accession:AAN75009.1;protein_a…	59589	Protein	CDC42	CDC42;Cell division control protein 42 homolog;G25K GTP-binding protein;CDC42Hs;cell division cycle 42;cell division cycle-42;cell division cycle42;cell division-cycle 42;cell-division cycle 42;G25K;gtp-binding protein g25k;TKS;	SWISSPROT_AC:P60953;SWISSPROT_ID:CDC42_HUMAN;EMBL:AF498962;EMBL:AF498963;EMBL:AL031281;EMBL:AL121734;EMBL:AL121735;EMBL:AY673602;EMBL:BC002711;EMBL:BC003682;EMBL:BC018266;EMBL:M35543;EMBL:M57298;RefSeq:NP_001034891.1;RefSeq:NP_001782.1;RefSeq:NP_426359.1;ProteinModelPortal:P60953;STRING:9606.ENSP00000314458;SWISSPROT_AC_OLD:P21181;SWISSPROT_AC_OLD:P25763;SWISSPROT_AC_OLD:Q7L8R5;SWISSPROT_AC_OLD:Q…
18536434	HMGB1 -- IL-6	association	Pubmed 2006:16796861;Pubmed 2013:23821362;Pubmed 2015:25973018;Pubmed 2014:23907181;Pubmed 2014:24603633;Pubmed 2011:20158569;Pubmed 2011:21871056;Pubmed 2010:20887988;Pubmed 2010:21044333;Pubmed 2017:29201182;Pubmed 2017:29260012;	<b>HMGB1</b> can also act synergistically with LPS in inducing <b>IL-6</b> release, which may play an important role in the development of sepsis.[Pubmed 2006:16796861];Moreover, D6-esRAGE reduced plasma levels of proinflammatory cytokines including TNF-Î±, IL-1 and IL-6, while esRAGE reduced the levels of IL-1 and <b>IL-6</b> to a lesser extent, suggesting that production of IL-1 and IL-6 reduce…	4342392	Gene	HMGB1	high mobility group box 1;HMG-1;HMG1;HMG3;HMGB1;SBP-1;high mobility group b1 protein;high mobility group box -1;high mobility group box i;high mobility group box-1;high mobility group box1;High mobility group protein 1;High mobility group protein B1;high mobility group protein-1;high mobility group protein-b1;high mobility group protein-i;high mobility group-box 1;high mobility group-box1;high mo…	SWISSPROT_AC:P09429;SWISSPROT_ID:HMGB1_HUMAN;GeneID:3146;Ensembl:ENSG00000189403;HGNC:HGNC:4983;MIM:163905;Vega:OTTHUMG00000016670;protein_accession:AAB08987.1;protein_accession:AAF71287.1;protein_accession:AAH03378.1;protein_accession:AAH30981.1;protein_accession:AAH66889.1;protein_accession:AAH67732.1;protein_accession:AAI40014.1;protein_accession:AAI40019.1;protein_accession:AAI41845.1;protein…	197638	Protein	IL-6	B-cell stimulatory factor 2;BSF-2;CDF;CTL differentiation factor;Hybridoma growth factor;IFN-beta-2;IFNB2;IL-6;IL6;Interferon beta-2;Interleukin-6;b cell stimulatory factor 2;b cell stimulatory factor-2;b-cell stimulatory factor-2;bsf- 2;BSF2;HGF;HSF;hsf-type;ifn beta 2;ifn-beta 2;ifn-beta2;il - 6;il -- 6;il -6;il 6;il- 6;il--6;il-6-type;il-vi;il6-type;interferon beta 2;interferon beta2;interfero…	SWISSPROT_AC:P05231;SWISSPROT_ID:IL6_HUMAN;EMBL:AF372214;EMBL:BC015511;EMBL:M14584;EMBL:M18403;EMBL:M29150;EMBL:M54894;EMBL:S56892;EMBL:X04402;EMBL:X04403;EMBL:X04430;EMBL:X04602;EMBL:Y00081;RefSeq:NP_000591.1;RefSeq:XP_011513692.1;ProteinModelPortal:P05231;STRING:9606.ENSP00000258743;SWISSPROT_AC_OLD:Q9UCU2;SWISSPROT_AC_OLD:Q9UCU3;SWISSPROT_AC_OLD:Q9UCU4;SMR:P05231;GeneID:3569;KEGG:hsa:3569;PIR:…
18672025	ADM -- PTEN	association	Pubmed 2006:16821090;	<b>PTEN</b> inhibits <b>adrenomedullin</b> expression and function in brain tumor cells.[Pubmed 2006:16821090];	4339910	Gene	ADM	ADM;adrenomedullin;AM;PAMP;ADML;am-an;am-type;pamp-type;	SWISSPROT_AC:P35318;SWISSPROT_ID:ADML_HUMAN;GeneID:133;Ensembl:ENSG00000148926;HGNC:HGNC:259;MIM:103275;Vega:OTTHUMG00000165907;protein_accession:AAC60642.1;protein_accession:AAH15961.1;protein_accession:AAP35548.1;protein_accession:AAZ38717.1;protein_accession:BAA03589.1;protein_accession:BAA07756.1;protein_accession:BAG35740.1;protein_accession:CAG46792.1;protein_accession:CBX47636.1;protein_ac…	338734	Protein	PTEN	EC 3.1.3.16;EC 3.1.3.48;EC 3.1.3.67;MMAC1;Mutated in multiple advanced cancers 1;Phosphatase and tensin homolog;Phosphatidylinositol 3,4,5-trisphosphate 3-phosphatase and dual-specificity protein phosphatase PTEN;PTEN;TEP1;10q23del;BZS;cws 1;CWS1;DEC;glm-2;GLM2;MHAM;mmac 1;mmac-1;phosphatase-and-tensin homolog;pten type 1;pten-1;PTEN1;type-pten;	SWISSPROT_AC:P60484;SWISSPROT_ID:PTEN_HUMAN;EMBL:AF000726;EMBL:AF000727;EMBL:AF000728;EMBL:AF000729;EMBL:AF000730;EMBL:AF000731;EMBL:AF000732;EMBL:AF000733;EMBL:AF000734;EMBL:AF067844;EMBL:AF143312;EMBL:AF143313;EMBL:AF143314;EMBL:AF143315;EMBL:AK313581;EMBL:BC005821;EMBL:CH471066;EMBL:CR450306;EMBL:DQ073384;EMBL:JF268690;EMBL:U92436;EMBL:U93051;EMBL:U96180;RefSeq:NP_000305.3;RefSeq:NP_001291646.…
18865694	PDPN -- VEGFR-3	association	Pubmed 2006:17327058;Pubmed 2016:27066737;	Specificity of lymphatic vessel endothelium markers was compared between <b>VEGFR-3</b> and <b>podoplanin</b>.[Pubmed 2006:17327058];Pathological lymphangiogenesis is modulated by galectin-8-dependent crosstalk between <b>podoplanin</b> and integrin-associated <b>VEGFR-3</b>.[Pubmed 2016:27066737];	4348265	Gene	PDPN	AGGRUS;GP36;Gp38;GP40;HT1A-1;OTS8;PA2.26;PDPN;podoplanin;T1A;T1A-2;T1A2;TI1A;Glycoprotein 36;glycoprotein-36;gp 36;gp 38;gp 40;ht1alpha-1;PA2.26 antigen;t1 a;t1 alpha;t1-a;T1-alpha;t1a 2;t1alpha-2;	SWISSPROT_AC:Q86YL7;SWISSPROT_ID:PDPN_HUMAN;GeneID:10630;Ensembl:ENSG00000162493;HGNC:HGNC:29602;MIM:608863;Vega:OTTHUMG00000007912;protein_accession:AAD01899.1;protein_accession:AAD01900.1;protein_accession:AAH14668.2;protein_accession:AAH22812.2;protein_accession:AAM73655.1;protein_accession:AAO22143.1;protein_accession:BAC11550.1;protein_accession:BAC11557.1;protein_accession:BAD04046.1;protei…	521326	Protein	VEGFR-3	EC 2.7.10.1;FLT-4;FLT4;Fms-like tyrosine kinase 4;Tyrosine-protein kinase receptor FLT4;Vascular endothelial growth factor receptor 3;VEGFR-3;VEGFR3;VGFR3;FLT41;fms related tyrosine kinase 4;fms-like tyrosine kinase-4;fms-related tyrosine kinase-4;LMPH1A;PCL;pcl-type;vascular endothelial growth factor receptor type 3;vascular endothelial growth factor receptor-3;vascular endothelial growth factor…	SWISSPROT_AC:P35916;SWISSPROT_ID:VGFR3_HUMAN;EMBL:AC122714;EMBL:AK291679;EMBL:AY233382;EMBL:AY233383;EMBL:EU826564;EMBL:S66407;EMBL:U43143;EMBL:X68203;EMBL:X69878;RefSeq:NP_002011.2;RefSeq:NP_891555.2;ProteinModelPortal:P35916;STRING:9606.ENSP00000261937;SWISSPROT_AC_OLD:A8K6L4;SWISSPROT_AC_OLD:B5A926;SWISSPROT_AC_OLD:Q16067;SWISSPROT_AC_OLD:Q86W07;SWISSPROT_AC_OLD:Q86W08;SMR:P35916;GeneID:2324;K…
18865751	FLT4 -- T1A	association	Pubmed 2006:17327058;Pubmed 2016:27066737;	Specificity of lymphatic vessel endothelium markers was compared between <b>VEGFR-3</b> and <b>podoplanin</b>.[Pubmed 2006:17327058];Pathological lymphangiogenesis is modulated by galectin-8-dependent crosstalk between <b>podoplanin</b> and integrin-associated <b>VEGFR-3</b>.[Pubmed 2016:27066737];	4341689	Gene	FLT4	FLT-4;FLT4;FLT41;fms related tyrosine kinase 4;LMPH1A;PCL;VEGFR-3;VEGFR3;EC 2.7.10.1;Fms-like tyrosine kinase 4;fms-like tyrosine kinase-4;fms-related tyrosine kinase-4;pcl-type;Tyrosine-protein kinase receptor FLT4;Vascular endothelial growth factor receptor 3;vascular endothelial growth factor receptor type 3;vascular endothelial growth factor receptor-3;vascular endothelial growth factor recep…	SWISSPROT_AC:P35916;SWISSPROT_ID:VGFR3_HUMAN;GeneID:2324;Ensembl:ENSG00000037280;HGNC:HGNC:3767;MIM:136352;Vega:OTTHUMG00000130931;protein_accession:AAA85215.1;protein_accession:AAB23636.1;protein_accession:AAB28539.1;protein_accession:AAI67816.1;protein_accession:AAO89504.1;protein_accession:AAO89505.1;protein_accession:ACF47600.1;protein_accession:ACF47601.1;protein_accession:ACF47602.1;protein…	304918	Protein	T1A	Aggrus;Glycoprotein 36;GP36;PA2.26 antigen;PDPN;Podoplanin;T1-alpha;T1A;glycoprotein-36;gp 36;gp 38;gp 40;Gp38;GP40;HT1A-1;ht1alpha-1;OTS8;PA2.26;t1 a;t1 alpha;t1-a;t1a 2;T1A-2;T1A2;t1alpha-2;TI1A;	SWISSPROT_AC:Q86YL7;SWISSPROT_ID:PDPN_HUMAN;EMBL:AB127958;EMBL:AF030427;EMBL:AF030428;EMBL:AF390106;EMBL:AJ225022;EMBL:AK075327;EMBL:AK075345;EMBL:AK312607;EMBL:AL354712;EMBL:AL359771;EMBL:AY194238;EMBL:BC014668;EMBL:BC022812;RefSeq:NP_001006625.1;RefSeq:NP_001006626.1;RefSeq:NP_006465.3;RefSeq:NP_938203.2;RefSeq:XP_006710358.1;ProteinModelPortal:Q86YL7;STRING:9606.ENSP00000294489;SWISSPROT_AC_OL…
18865791	PDPN -- FLT4	association	Pubmed 2006:17327058;Pubmed 2016:27066737;	Specificity of lymphatic vessel endothelium markers was compared between <b>VEGFR-3</b> and <b>podoplanin</b>.[Pubmed 2006:17327058];Pathological lymphangiogenesis is modulated by galectin-8-dependent crosstalk between <b>podoplanin</b> and integrin-associated <b>VEGFR-3</b>.[Pubmed 2016:27066737];	4348265	Gene	PDPN	AGGRUS;GP36;Gp38;GP40;HT1A-1;OTS8;PA2.26;PDPN;podoplanin;T1A;T1A-2;T1A2;TI1A;Glycoprotein 36;glycoprotein-36;gp 36;gp 38;gp 40;ht1alpha-1;PA2.26 antigen;t1 a;t1 alpha;t1-a;T1-alpha;t1a 2;t1alpha-2;	SWISSPROT_AC:Q86YL7;SWISSPROT_ID:PDPN_HUMAN;GeneID:10630;Ensembl:ENSG00000162493;HGNC:HGNC:29602;MIM:608863;Vega:OTTHUMG00000007912;protein_accession:AAD01899.1;protein_accession:AAD01900.1;protein_accession:AAH14668.2;protein_accession:AAH22812.2;protein_accession:AAM73655.1;protein_accession:AAO22143.1;protein_accession:BAC11550.1;protein_accession:BAC11557.1;protein_accession:BAD04046.1;protei…	4341689	Gene	FLT4	FLT-4;FLT4;FLT41;fms related tyrosine kinase 4;LMPH1A;PCL;VEGFR-3;VEGFR3;EC 2.7.10.1;Fms-like tyrosine kinase 4;fms-like tyrosine kinase-4;fms-related tyrosine kinase-4;pcl-type;Tyrosine-protein kinase receptor FLT4;Vascular endothelial growth factor receptor 3;vascular endothelial growth factor receptor type 3;vascular endothelial growth factor receptor-3;vascular endothelial growth factor recep…	SWISSPROT_AC:P35916;SWISSPROT_ID:VGFR3_HUMAN;GeneID:2324;Ensembl:ENSG00000037280;HGNC:HGNC:3767;MIM:136352;Vega:OTTHUMG00000130931;protein_accession:AAA85215.1;protein_accession:AAB23636.1;protein_accession:AAB28539.1;protein_accession:AAI67816.1;protein_accession:AAO89504.1;protein_accession:AAO89505.1;protein_accession:ACF47600.1;protein_accession:ACF47601.1;protein_accession:ACF47602.1;protein…
21107033	IL6 -- KDR	association	Pubmed 2013:24255881;Pubmed 2009:19281453;	0.01] and a reduced expression of cell cycle progression and angiogenesis-related factors (<b>HGF</b> 40% reduction at day 2; <b>vascular endothelial growth factor receptor 2</b> 50% reduction at days 2 and 5; angiopoietin 1 60% reduction at day 2, all P â¤ 0.01).[Pubmed 2013:24255881];0.01] and a reduced expression of cell cycle progression and angiogenesis-related factors (<b>HGF</b> 40% reduc…	4342721	Gene	IL6	BSF-2;BSF2;CDF;HGF;HSF;IFN-beta-2;IFNB2;IL-6;IL6;interleukin 6;b cell stimulatory factor 2;b cell stimulatory factor-2;B-cell stimulatory factor 2;b-cell stimulatory factor-2;bsf- 2;CTL differentiation factor;hsf-type;Hybridoma growth factor;ifn beta 2;ifn-beta 2;ifn-beta2;il - 6;il -- 6;il -6;il 6;il- 6;il--6;il-6-type;il-vi;il6-type;interferon beta 2;Interferon beta-2;interferon beta2;interfero…	SWISSPROT_AC:P05231;SWISSPROT_ID:IL6_HUMAN;GeneID:3569;Ensembl:ENSG00000136244;HGNC:HGNC:6018;MIM:147620;Vega:OTTHUMG00000023178;protein_accession:AAA52728.1;protein_accession:AAA52729.1;protein_accession:AAA59154.1;protein_accession:AAC05673.1;protein_accession:AAC41704.1;protein_accession:AAD13886.1;protein_accession:AAH15511.1;protein_accession:AAK48987.1;protein_accession:AAN75009.1;protein_a…	521322	Protein	KDR	CD309 antigen;EC 2.7.10.1;Fetal liver kinase 1;FLK-1;FLK1;KDR;Kinase insert domain receptor;Protein-tyrosine kinase receptor flk-1;Vascular endothelial growth factor receptor 2;VEGFR-2;VEGFR2;VGFR2;cd-309;CD309;fetal liver kinase-1;flk 1;flk i;flk- 1;kdr -type;kdr-type;kinase domain insert receptor;kinase insert-domain receptor;kinase-insert domain receptor;receptor 2 of vascular endothelial grow…	SWISSPROT_AC:P35968;SWISSPROT_ID:VGFR2_HUMAN;EMBL:AC021220;EMBL:AC111194;EMBL:AF035121;EMBL:AF063658;EMBL:BC131822;EMBL:EU826563;EMBL:FJ899739;EMBL:L04947;EMBL:X61656;EMBL:X89776;RefSeq:NP_002244.1;ProteinModelPortal:P35968;STRING:9606.ENSP00000263923;SWISSPROT_AC_OLD:A2RRS0;SWISSPROT_AC_OLD:B5A925;SWISSPROT_AC_OLD:C5IFA0;SWISSPROT_AC_OLD:O60723;SWISSPROT_AC_OLD:Q14178;SMR:P35968;GeneID:3791;KEGG…
21107112	KDR -- HGF	association	Pubmed 2013:24255881;Pubmed 2009:19281453;	0.01] and a reduced expression of cell cycle progression and angiogenesis-related factors (<b>HGF</b> 40% reduction at day 2; <b>vascular endothelial growth factor receptor 2</b> 50% reduction at days 2 and 5; angiopoietin 1 60% reduction at day 2, all P â¤ 0.01).[Pubmed 2013:24255881];0.01] and a reduced expression of cell cycle progression and angiogenesis-related factors (<b>HGF</b> 40% reduc…	4342907	Gene	KDR	CD309;FLK1;KDR;kinase insert domain receptor;VEGFR;VEGFR2;cd-309;CD309 antigen;EC 2.7.10.1;Fetal liver kinase 1;fetal liver kinase-1;flk 1;flk i;flk- 1;FLK-1;kdr -type;kdr-type;kinase domain insert receptor;kinase insert-domain receptor;kinase-insert domain receptor;Protein-tyrosine kinase receptor flk-1;receptor 2 of vascular endothelial growth factor;receptor kinase insert domain;receptor kinas…	SWISSPROT_AC:P35968;SWISSPROT_ID:VGFR2_HUMAN;GeneID:3791;Ensembl:ENSG00000128052;HGNC:HGNC:6307;MIM:191306;Vega:OTTHUMG00000128734;protein_accession:AAA59459.1;protein_accession:AAB88005.1;protein_accession:AAC16450.1;protein_accession:AAI31823.1;protein_accession:ACF47599.1;protein_accession:ACR78514.1;protein_accession:AKN45942.1;protein_accession:AKN45943.1;protein_accession:AKN45944.1;protein…	178566	Protein	HGF	Hepatocyte growth factor;Hepatopoietin-A;HGF;HPTA;Scatter factor;SF;DFNB39;F-TCF;factor scatter;factor--scatter;factor-scatter;hepatopoietin a;hgf beta;hgf beta-chain;hgf-beta;HGFB;hgfbeta;hgfbeta-chain;scatter-factor;	SWISSPROT_AC:P14210;SWISSPROT_ID:HGF_HUMAN;EMBL:AC004960;EMBL:AY246560;EMBL:BC022308;EMBL:BC063485;EMBL:BC105797;EMBL:BC130284;EMBL:BC130286;EMBL:CH236949;EMBL:D90334;EMBL:L02931;EMBL:M29145;EMBL:M55379;EMBL:M60718;EMBL:M73239;EMBL:M73240;EMBL:M75966;EMBL:M75967;EMBL:M75968;EMBL:M75969;EMBL:M75971;EMBL:M75972;EMBL:M75973;EMBL:M75974;EMBL:M75975;EMBL:M75976;EMBL:M75977;EMBL:M75978;EMBL:M75979;EMBL…
21107150	KDR -- IL-6	association	Pubmed 2013:24255881;Pubmed 2009:19281453;	0.01] and a reduced expression of cell cycle progression and angiogenesis-related factors (<b>HGF</b> 40% reduction at day 2; <b>vascular endothelial growth factor receptor 2</b> 50% reduction at days 2 and 5; angiopoietin 1 60% reduction at day 2, all P â¤ 0.01).[Pubmed 2013:24255881];0.01] and a reduced expression of cell cycle progression and angiogenesis-related factors (<b>HGF</b> 40% reduc…	4342907	Gene	KDR	CD309;FLK1;KDR;kinase insert domain receptor;VEGFR;VEGFR2;cd-309;CD309 antigen;EC 2.7.10.1;Fetal liver kinase 1;fetal liver kinase-1;flk 1;flk i;flk- 1;FLK-1;kdr -type;kdr-type;kinase domain insert receptor;kinase insert-domain receptor;kinase-insert domain receptor;Protein-tyrosine kinase receptor flk-1;receptor 2 of vascular endothelial growth factor;receptor kinase insert domain;receptor kinas…	SWISSPROT_AC:P35968;SWISSPROT_ID:VGFR2_HUMAN;GeneID:3791;Ensembl:ENSG00000128052;HGNC:HGNC:6307;MIM:191306;Vega:OTTHUMG00000128734;protein_accession:AAA59459.1;protein_accession:AAB88005.1;protein_accession:AAC16450.1;protein_accession:AAI31823.1;protein_accession:ACF47599.1;protein_accession:ACR78514.1;protein_accession:AKN45942.1;protein_accession:AKN45943.1;protein_accession:AKN45944.1;protein…	197638	Protein	IL-6	B-cell stimulatory factor 2;BSF-2;CDF;CTL differentiation factor;Hybridoma growth factor;IFN-beta-2;IFNB2;IL-6;IL6;Interferon beta-2;Interleukin-6;b cell stimulatory factor 2;b cell stimulatory factor-2;b-cell stimulatory factor-2;bsf- 2;BSF2;HGF;HSF;hsf-type;ifn beta 2;ifn-beta 2;ifn-beta2;il - 6;il -- 6;il -6;il 6;il- 6;il--6;il-6-type;il-vi;il6-type;interferon beta 2;interferon beta2;interfero…	SWISSPROT_AC:P05231;SWISSPROT_ID:IL6_HUMAN;EMBL:AF372214;EMBL:BC015511;EMBL:M14584;EMBL:M18403;EMBL:M29150;EMBL:M54894;EMBL:S56892;EMBL:X04402;EMBL:X04403;EMBL:X04430;EMBL:X04602;EMBL:Y00081;RefSeq:NP_000591.1;RefSeq:XP_011513692.1;ProteinModelPortal:P05231;STRING:9606.ENSP00000258743;SWISSPROT_AC_OLD:Q9UCU2;SWISSPROT_AC_OLD:Q9UCU3;SWISSPROT_AC_OLD:Q9UCU4;SMR:P05231;GeneID:3569;KEGG:hsa:3569;PIR:…
21107204	KDR -- IL6	association	Pubmed 2013:24255881;Pubmed 2009:19281453;	0.01] and a reduced expression of cell cycle progression and angiogenesis-related factors (<b>HGF</b> 40% reduction at day 2; <b>vascular endothelial growth factor receptor 2</b> 50% reduction at days 2 and 5; angiopoietin 1 60% reduction at day 2, all P â¤ 0.01).[Pubmed 2013:24255881];0.01] and a reduced expression of cell cycle progression and angiogenesis-related factors (<b>HGF</b> 40% reduc…	4342907	Gene	KDR	CD309;FLK1;KDR;kinase insert domain receptor;VEGFR;VEGFR2;cd-309;CD309 antigen;EC 2.7.10.1;Fetal liver kinase 1;fetal liver kinase-1;flk 1;flk i;flk- 1;FLK-1;kdr -type;kdr-type;kinase domain insert receptor;kinase insert-domain receptor;kinase-insert domain receptor;Protein-tyrosine kinase receptor flk-1;receptor 2 of vascular endothelial growth factor;receptor kinase insert domain;receptor kinas…	SWISSPROT_AC:P35968;SWISSPROT_ID:VGFR2_HUMAN;GeneID:3791;Ensembl:ENSG00000128052;HGNC:HGNC:6307;MIM:191306;Vega:OTTHUMG00000128734;protein_accession:AAA59459.1;protein_accession:AAB88005.1;protein_accession:AAC16450.1;protein_accession:AAI31823.1;protein_accession:ACF47599.1;protein_accession:ACR78514.1;protein_accession:AKN45942.1;protein_accession:AKN45943.1;protein_accession:AKN45944.1;protein…	4342721	Gene	IL6	BSF-2;BSF2;CDF;HGF;HSF;IFN-beta-2;IFNB2;IL-6;IL6;interleukin 6;b cell stimulatory factor 2;b cell stimulatory factor-2;B-cell stimulatory factor 2;b-cell stimulatory factor-2;bsf- 2;CTL differentiation factor;hsf-type;Hybridoma growth factor;ifn beta 2;ifn-beta 2;ifn-beta2;il - 6;il -- 6;il -6;il 6;il- 6;il--6;il-6-type;il-vi;il6-type;interferon beta 2;Interferon beta-2;interferon beta2;interfero…	SWISSPROT_AC:P05231;SWISSPROT_ID:IL6_HUMAN;GeneID:3569;Ensembl:ENSG00000136244;HGNC:HGNC:6018;MIM:147620;Vega:OTTHUMG00000023178;protein_accession:AAA52728.1;protein_accession:AAA52729.1;protein_accession:AAA59154.1;protein_accession:AAC05673.1;protein_accession:AAC41704.1;protein_accession:AAD13886.1;protein_accession:AAH15511.1;protein_accession:AAK48987.1;protein_accession:AAN75009.1;protein_a…
21942710	PDPN -- CDC42	association	Pubmed 2011:21036919;	Moreover, cotransfection of a dominant-negative construct of <b>Cdc42</b> into <b>podoplanin</b> knockdown HMVEC-LLy completely abrogated the effect of podoplanin deficiency, rescuing MTOC and Golgi polarization and cell migration to control level.[Pubmed 2011:21036919];Polarized migration of lymphatic endothelial cells is critically dependent on <b>podoplanin</b> regulation of <b>Cdc42</b>.[Pubm…	4348265	Gene	PDPN	AGGRUS;GP36;Gp38;GP40;HT1A-1;OTS8;PA2.26;PDPN;podoplanin;T1A;T1A-2;T1A2;TI1A;Glycoprotein 36;glycoprotein-36;gp 36;gp 38;gp 40;ht1alpha-1;PA2.26 antigen;t1 a;t1 alpha;t1-a;T1-alpha;t1a 2;t1alpha-2;	SWISSPROT_AC:Q86YL7;SWISSPROT_ID:PDPN_HUMAN;GeneID:10630;Ensembl:ENSG00000162493;HGNC:HGNC:29602;MIM:608863;Vega:OTTHUMG00000007912;protein_accession:AAD01899.1;protein_accession:AAD01900.1;protein_accession:AAH14668.2;protein_accession:AAH22812.2;protein_accession:AAM73655.1;protein_accession:AAO22143.1;protein_accession:BAC11550.1;protein_accession:BAC11557.1;protein_accession:BAD04046.1;protei…	59589	Protein	CDC42	CDC42;Cell division control protein 42 homolog;G25K GTP-binding protein;CDC42Hs;cell division cycle 42;cell division cycle-42;cell division cycle42;cell division-cycle 42;cell-division cycle 42;G25K;gtp-binding protein g25k;TKS;	SWISSPROT_AC:P60953;SWISSPROT_ID:CDC42_HUMAN;EMBL:AF498962;EMBL:AF498963;EMBL:AL031281;EMBL:AL121734;EMBL:AL121735;EMBL:AY673602;EMBL:BC002711;EMBL:BC003682;EMBL:BC018266;EMBL:M35543;EMBL:M57298;RefSeq:NP_001034891.1;RefSeq:NP_001782.1;RefSeq:NP_426359.1;ProteinModelPortal:P60953;STRING:9606.ENSP00000314458;SWISSPROT_AC_OLD:P21181;SWISSPROT_AC_OLD:P25763;SWISSPROT_AC_OLD:Q7L8R5;SWISSPROT_AC_OLD:Q…
22048506	HMGB1 -- BCL2	association	Pubmed 2010:20935509;	Endogenous <b>HMGB1</b> competes with <b>Bcl-2</b> for interaction with Beclin 1, and orients Beclin 1 to autophagosomes.[Pubmed 2010:20935509];	4342392	Gene	HMGB1	high mobility group box 1;HMG-1;HMG1;HMG3;HMGB1;SBP-1;high mobility group b1 protein;high mobility group box -1;high mobility group box i;high mobility group box-1;high mobility group box1;High mobility group protein 1;High mobility group protein B1;high mobility group protein-1;high mobility group protein-b1;high mobility group protein-i;high mobility group-box 1;high mobility group-box1;high mo…	SWISSPROT_AC:P09429;SWISSPROT_ID:HMGB1_HUMAN;GeneID:3146;Ensembl:ENSG00000189403;HGNC:HGNC:4983;MIM:163905;Vega:OTTHUMG00000016670;protein_accession:AAB08987.1;protein_accession:AAF71287.1;protein_accession:AAH03378.1;protein_accession:AAH30981.1;protein_accession:AAH66889.1;protein_accession:AAH67732.1;protein_accession:AAI40014.1;protein_accession:AAI40019.1;protein_accession:AAI41845.1;protein…	43291	Protein	BCL2	Apoptosis regulator Bcl-2;BCL2;apoptosis regulator bcl2;apoptosis regulator of the bcl-2;apoptosis-regulator bcl-2;bcl - 2;bcl -2;bcl 2;bcl- 2;Bcl-2;bcl-2-type;bcl2 apoptosis regulator;BCL2, apoptosis regulator;bcl2--an;PPP1R50;regulator of apoptosis bcl-2;	SWISSPROT_AC:P10415;SWISSPROT_ID:BCL2_HUMAN;EMBL:AC021803;EMBL:AC022726;EMBL:AY220759;EMBL:BC027258;EMBL:CH471096;EMBL:M13994;EMBL:M13995;EMBL:M14745;EMBL:S72602;EMBL:X06487;RefSeq:NP_000624.2;RefSeq:NP_000648.2;ProteinModelPortal:P10415;STRING:9606.ENSP00000329623;SWISSPROT_AC_OLD:C9JHD5;SWISSPROT_AC_OLD:P10416;SWISSPROT_AC_OLD:Q13842;SWISSPROT_AC_OLD:Q16197;SMR:P10415;GeneID:596;KEGG:hsa:596;PI…
23351032	PDPN -- PTEN	association	Pubmed 2012:22394497;	In the current study, we show an inverse correlation between <b>PDPN</b> expression and <b>PTEN</b> levels in primary human GB and glioma cell lines, and we report elevated PDPN protein levels in the subventricular zone of brain tissue sections of PTEN-deficient mice.[Pubmed 2012:22394497];	4348265	Gene	PDPN	AGGRUS;GP36;Gp38;GP40;HT1A-1;OTS8;PA2.26;PDPN;podoplanin;T1A;T1A-2;T1A2;TI1A;Glycoprotein 36;glycoprotein-36;gp 36;gp 38;gp 40;ht1alpha-1;PA2.26 antigen;t1 a;t1 alpha;t1-a;T1-alpha;t1a 2;t1alpha-2;	SWISSPROT_AC:Q86YL7;SWISSPROT_ID:PDPN_HUMAN;GeneID:10630;Ensembl:ENSG00000162493;HGNC:HGNC:29602;MIM:608863;Vega:OTTHUMG00000007912;protein_accession:AAD01899.1;protein_accession:AAD01900.1;protein_accession:AAH14668.2;protein_accession:AAH22812.2;protein_accession:AAM73655.1;protein_accession:AAO22143.1;protein_accession:BAC11550.1;protein_accession:BAC11557.1;protein_accession:BAD04046.1;protei…	338734	Protein	PTEN	EC 3.1.3.16;EC 3.1.3.48;EC 3.1.3.67;MMAC1;Mutated in multiple advanced cancers 1;Phosphatase and tensin homolog;Phosphatidylinositol 3,4,5-trisphosphate 3-phosphatase and dual-specificity protein phosphatase PTEN;PTEN;TEP1;10q23del;BZS;cws 1;CWS1;DEC;glm-2;GLM2;MHAM;mmac 1;mmac-1;phosphatase-and-tensin homolog;pten type 1;pten-1;PTEN1;type-pten;	SWISSPROT_AC:P60484;SWISSPROT_ID:PTEN_HUMAN;EMBL:AF000726;EMBL:AF000727;EMBL:AF000728;EMBL:AF000729;EMBL:AF000730;EMBL:AF000731;EMBL:AF000732;EMBL:AF000733;EMBL:AF000734;EMBL:AF067844;EMBL:AF143312;EMBL:AF143313;EMBL:AF143314;EMBL:AF143315;EMBL:AK313581;EMBL:BC005821;EMBL:CH471066;EMBL:CR450306;EMBL:DQ073384;EMBL:JF268690;EMBL:U92436;EMBL:U93051;EMBL:U96180;RefSeq:NP_000305.3;RefSeq:NP_001291646.…
23426234	IL6 -- Adiponectin	association	Pubmed 2012:22471989;	A significant positive correlation was observed between plasma <b>adiponectin</b> and <b>IL6</b> level, whereas negative correlations were found between adiponectin level, cholesterol, HDL cholesterol and hs CRP.[Pubmed 2012:22471989];In a stepwise backward multiple regression model only <b>IL6</b> (P = 0.001) was independently associated with plasma <b>adiponectin</b> levels.[Pubmed 2012:2247198…	4342721	Gene	IL6	BSF-2;BSF2;CDF;HGF;HSF;IFN-beta-2;IFNB2;IL-6;IL6;interleukin 6;b cell stimulatory factor 2;b cell stimulatory factor-2;B-cell stimulatory factor 2;b-cell stimulatory factor-2;bsf- 2;CTL differentiation factor;hsf-type;Hybridoma growth factor;ifn beta 2;ifn-beta 2;ifn-beta2;il - 6;il -- 6;il -6;il 6;il- 6;il--6;il-6-type;il-vi;il6-type;interferon beta 2;Interferon beta-2;interferon beta2;interfero…	SWISSPROT_AC:P05231;SWISSPROT_ID:IL6_HUMAN;GeneID:3569;Ensembl:ENSG00000136244;HGNC:HGNC:6018;MIM:147620;Vega:OTTHUMG00000023178;protein_accession:AAA52728.1;protein_accession:AAA52729.1;protein_accession:AAA59154.1;protein_accession:AAC05673.1;protein_accession:AAC41704.1;protein_accession:AAD13886.1;protein_accession:AAH15511.1;protein_accession:AAK48987.1;protein_accession:AAN75009.1;protein_a…	11281	Protein	Adiponectin	30 kDa adipocyte complement-related protein;ACDC;ACRP30;ADIPO;Adipocyte complement-related 30 kDa protein;Adipocyte, C1q and collagen domain-containing protein;Adiponectin;ADIPOQ;Adipose most abundant gene transcript 1 protein;apM-1;APM1;GBP28;Gelatin-binding protein;30-kda adipocyte complement-related protein;acrp 30;acrp-30;adiponectin, C1Q and collagen domain containing;adiponectin--an;adipone…	SWISSPROT_AC:Q15848;SWISSPROT_ID:ADIPO_HUMAN;EMBL:AB012165;EMBL:AJ131460;EMBL:AJ131461;EMBL:BC054496;EMBL:BC096308;EMBL:BC096309;EMBL:BC096310;EMBL:BC096311;EMBL:D45371;RefSeq:NP_001171271.1;RefSeq:NP_004788.1;ProteinModelPortal:Q15848;STRING:9606.ENSP00000320709;SWISSPROT_AC_OLD:Q58EX9;SMR:Q15848;GeneID:9370;KEGG:hsa:9370;PIR:JC4708;eggNOG:ENOG410IHSJ;eggNOG:ENOG4111F5K;UniGene:Hs.80485;GO:GO:00…
24079395	NEMO -- Adiponectin	association	Pubmed 2013:24040321;	Overexpression of wild type rab11 FIP1, <b>FIP3</b> and FIP5 decreased the amount of secreted <b>adiponectin</b> expressed in HEK293 cells, whereas overexpression of rab11 FIP2 or FIP4 had no effect.[Pubmed 2013:24040321];	274527	Protein	NEMO	FIP-3;FIP3;I-kappa-B kinase subunit gamma;IkB kinase subunit gamma;IkB kinase-associated protein 1;IKBKG;IKK-gamma;IKKAP1;IKKG;Inhibitor of nuclear factor kappa-B kinase subunit gamma;NEMO;NF-kappa-B essential modifier;NF-kappa-B essential modulator;AMCBX1;essential modulator of nf-kappa b;Fip3p;ikappab kinase subunit gamma;ikk gamma;IMD33;inhibitor of kappa light polypeptide gene enhancer in b c…	SWISSPROT_AC:Q9Y6K9;SWISSPROT_ID:NEMO_HUMAN;EMBL:AF062089;EMBL:AF074382;EMBL:AF091453;EMBL:AF261086;EMBL:AF277315;EMBL:AJ271718;EMBL:AK000593;EMBL:AY114157;EMBL:BC000299;EMBL:BC012114;EMBL:BC046922;EMBL:BC050612;EMBL:BT019621;RefSeq:NP_001093326.2;RefSeq:NP_001093327.1;RefSeq:NP_001138727.1;RefSeq:NP_001308325.1;RefSeq:NP_001308326.1;RefSeq:NP_003630.1;ProteinModelPortal:Q9Y6K9;STRING:9606.ENSP00…	11281	Protein	Adiponectin	30 kDa adipocyte complement-related protein;ACDC;ACRP30;ADIPO;Adipocyte complement-related 30 kDa protein;Adipocyte, C1q and collagen domain-containing protein;Adiponectin;ADIPOQ;Adipose most abundant gene transcript 1 protein;apM-1;APM1;GBP28;Gelatin-binding protein;30-kda adipocyte complement-related protein;acrp 30;acrp-30;adiponectin, C1Q and collagen domain containing;adiponectin--an;adipone…	SWISSPROT_AC:Q15848;SWISSPROT_ID:ADIPO_HUMAN;EMBL:AB012165;EMBL:AJ131460;EMBL:AJ131461;EMBL:BC054496;EMBL:BC096308;EMBL:BC096309;EMBL:BC096310;EMBL:BC096311;EMBL:D45371;RefSeq:NP_001171271.1;RefSeq:NP_004788.1;ProteinModelPortal:Q15848;STRING:9606.ENSP00000320709;SWISSPROT_AC_OLD:Q58EX9;SMR:Q15848;GeneID:9370;KEGG:hsa:9370;PIR:JC4708;eggNOG:ENOG410IHSJ;eggNOG:ENOG4111F5K;UniGene:Hs.80485;GO:GO:00…
24079425	IKBKG -- Adiponectin	association	Pubmed 2013:24040321;	Overexpression of wild type rab11 FIP1, <b>FIP3</b> and FIP5 decreased the amount of secreted <b>adiponectin</b> expressed in HEK293 cells, whereas overexpression of rab11 FIP2 or FIP4 had no effect.[Pubmed 2013:24040321];	4346529	Gene	IKBKG	AMCBX1;FIP-3;FIP3;Fip3p;IKBKG;IKK-gamma;IKKAP1;IKKG;IMD33;inhibitor of kappa light polypeptide gene enhancer in B-cells, kinase gamma;IP;IP1;IP2;IPD2;NEMO;ZC2HC9;essential modulator of nf-kappa b;I-kappa-B kinase subunit gamma;ikappab kinase subunit gamma;IkB kinase subunit gamma;IkB kinase-associated protein 1;ikk gamma;inhibitor of kappa light polypeptide gene enhancer in b cells, kinase gamma;…	SWISSPROT_AC:Q9Y6K9;SWISSPROT_ID:NEMO_HUMAN;GeneID:8517;Ensembl:ENSG00000269335;HGNC:HGNC:5961;MIM:300248;Vega:OTTHUMG00000024234;protein_accession:AAC36330.1;protein_accession:AAD12183.1;protein_accession:AAD38081.1;protein_accession:AAF99679.1;protein_accession:AAH00299.1;protein_accession:AAH12114.1;protein_accession:AAH46922.1;protein_accession:AAH50612.1;protein_accession:AAL27012.1;protein_…	11281	Protein	Adiponectin	30 kDa adipocyte complement-related protein;ACDC;ACRP30;ADIPO;Adipocyte complement-related 30 kDa protein;Adipocyte, C1q and collagen domain-containing protein;Adiponectin;ADIPOQ;Adipose most abundant gene transcript 1 protein;apM-1;APM1;GBP28;Gelatin-binding protein;30-kda adipocyte complement-related protein;acrp 30;acrp-30;adiponectin, C1Q and collagen domain containing;adiponectin--an;adipone…	SWISSPROT_AC:Q15848;SWISSPROT_ID:ADIPO_HUMAN;EMBL:AB012165;EMBL:AJ131460;EMBL:AJ131461;EMBL:BC054496;EMBL:BC096308;EMBL:BC096309;EMBL:BC096310;EMBL:BC096311;EMBL:D45371;RefSeq:NP_001171271.1;RefSeq:NP_004788.1;ProteinModelPortal:Q15848;STRING:9606.ENSP00000320709;SWISSPROT_AC_OLD:Q58EX9;SMR:Q15848;GeneID:9370;KEGG:hsa:9370;PIR:JC4708;eggNOG:ENOG410IHSJ;eggNOG:ENOG4111F5K;UniGene:Hs.80485;GO:GO:00…
24090179	ADM -- Adiponectin	association	Pubmed 2013:23936408;	Plasma <b>ADM</b> level is related to SNP rs182052 in the <b>ADIPOQ</b> gene.[Pubmed 2013:23936408];There is some evidence that ADM may regulate adiponectin gene expression, but whether <b>adiponectin</b> can regulate <b>ADM</b> expression is unclear, and was therefore investigated.[Pubmed 2013:23936408];	4339910	Gene	ADM	ADM;adrenomedullin;AM;PAMP;ADML;am-an;am-type;pamp-type;	SWISSPROT_AC:P35318;SWISSPROT_ID:ADML_HUMAN;GeneID:133;Ensembl:ENSG00000148926;HGNC:HGNC:259;MIM:103275;Vega:OTTHUMG00000165907;protein_accession:AAC60642.1;protein_accession:AAH15961.1;protein_accession:AAP35548.1;protein_accession:AAZ38717.1;protein_accession:BAA03589.1;protein_accession:BAA07756.1;protein_accession:BAG35740.1;protein_accession:CAG46792.1;protein_accession:CBX47636.1;protein_ac…	11281	Protein	Adiponectin	30 kDa adipocyte complement-related protein;ACDC;ACRP30;ADIPO;Adipocyte complement-related 30 kDa protein;Adipocyte, C1q and collagen domain-containing protein;Adiponectin;ADIPOQ;Adipose most abundant gene transcript 1 protein;apM-1;APM1;GBP28;Gelatin-binding protein;30-kda adipocyte complement-related protein;acrp 30;acrp-30;adiponectin, C1Q and collagen domain containing;adiponectin--an;adipone…	SWISSPROT_AC:Q15848;SWISSPROT_ID:ADIPO_HUMAN;EMBL:AB012165;EMBL:AJ131460;EMBL:AJ131461;EMBL:BC054496;EMBL:BC096308;EMBL:BC096309;EMBL:BC096310;EMBL:BC096311;EMBL:D45371;RefSeq:NP_001171271.1;RefSeq:NP_004788.1;ProteinModelPortal:Q15848;STRING:9606.ENSP00000320709;SWISSPROT_AC_OLD:Q58EX9;SMR:Q15848;GeneID:9370;KEGG:hsa:9370;PIR:JC4708;eggNOG:ENOG410IHSJ;eggNOG:ENOG4111F5K;UniGene:Hs.80485;GO:GO:00…
44852750	KDR --| KDR	expression downregulation	Pubmed 2002:12549858;	A monoclonal antibody that blocks VEGF binding to <b>VEGFR2</b> (KDR/Flk-1) inhibits vascular expression of <b>Flk-1</b> and tumor growth in an orthotopic human breast cancer model.[Pubmed 2002:12549858];	521322	Protein	KDR	CD309 antigen;EC 2.7.10.1;Fetal liver kinase 1;FLK-1;FLK1;KDR;Kinase insert domain receptor;Protein-tyrosine kinase receptor flk-1;Vascular endothelial growth factor receptor 2;VEGFR-2;VEGFR2;VGFR2;cd-309;CD309;fetal liver kinase-1;flk 1;flk i;flk- 1;kdr -type;kdr-type;kinase domain insert receptor;kinase insert-domain receptor;kinase-insert domain receptor;receptor 2 of vascular endothelial grow…	SWISSPROT_AC:P35968;SWISSPROT_ID:VGFR2_HUMAN;EMBL:AC021220;EMBL:AC111194;EMBL:AF035121;EMBL:AF063658;EMBL:BC131822;EMBL:EU826563;EMBL:FJ899739;EMBL:L04947;EMBL:X61656;EMBL:X89776;RefSeq:NP_002244.1;ProteinModelPortal:P35968;STRING:9606.ENSP00000263923;SWISSPROT_AC_OLD:A2RRS0;SWISSPROT_AC_OLD:B5A925;SWISSPROT_AC_OLD:C5IFA0;SWISSPROT_AC_OLD:O60723;SWISSPROT_AC_OLD:Q14178;SMR:P35968;GeneID:3791;KEGG…	4342907	Gene	KDR	CD309;FLK1;KDR;kinase insert domain receptor;VEGFR;VEGFR2;cd-309;CD309 antigen;EC 2.7.10.1;Fetal liver kinase 1;fetal liver kinase-1;flk 1;flk i;flk- 1;FLK-1;kdr -type;kdr-type;kinase domain insert receptor;kinase insert-domain receptor;kinase-insert domain receptor;Protein-tyrosine kinase receptor flk-1;receptor 2 of vascular endothelial growth factor;receptor kinase insert domain;receptor kinas…	SWISSPROT_AC:P35968;SWISSPROT_ID:VGFR2_HUMAN;GeneID:3791;Ensembl:ENSG00000128052;HGNC:HGNC:6307;MIM:191306;Vega:OTTHUMG00000128734;protein_accession:AAA59459.1;protein_accession:AAB88005.1;protein_accession:AAC16450.1;protein_accession:AAI31823.1;protein_accession:ACF47599.1;protein_accession:ACR78514.1;protein_accession:AKN45942.1;protein_accession:AKN45943.1;protein_accession:AKN45944.1;protein…
44856824	PTEN --| ADM	expression downregulation	Pubmed 2006:16821090;	<b>PTEN</b> inhibits <b>adrenomedullin</b> expression and function in brain tumor cells.[Pubmed 2006:16821090];	338734	Protein	PTEN	EC 3.1.3.16;EC 3.1.3.48;EC 3.1.3.67;MMAC1;Mutated in multiple advanced cancers 1;Phosphatase and tensin homolog;Phosphatidylinositol 3,4,5-trisphosphate 3-phosphatase and dual-specificity protein phosphatase PTEN;PTEN;TEP1;10q23del;BZS;cws 1;CWS1;DEC;glm-2;GLM2;MHAM;mmac 1;mmac-1;phosphatase-and-tensin homolog;pten type 1;pten-1;PTEN1;type-pten;	SWISSPROT_AC:P60484;SWISSPROT_ID:PTEN_HUMAN;EMBL:AF000726;EMBL:AF000727;EMBL:AF000728;EMBL:AF000729;EMBL:AF000730;EMBL:AF000731;EMBL:AF000732;EMBL:AF000733;EMBL:AF000734;EMBL:AF067844;EMBL:AF143312;EMBL:AF143313;EMBL:AF143314;EMBL:AF143315;EMBL:AK313581;EMBL:BC005821;EMBL:CH471066;EMBL:CR450306;EMBL:DQ073384;EMBL:JF268690;EMBL:U92436;EMBL:U93051;EMBL:U96180;RefSeq:NP_000305.3;RefSeq:NP_001291646.…	4339910	Gene	ADM	ADM;adrenomedullin;AM;PAMP;ADML;am-an;am-type;pamp-type;	SWISSPROT_AC:P35318;SWISSPROT_ID:ADML_HUMAN;GeneID:133;Ensembl:ENSG00000148926;HGNC:HGNC:259;MIM:103275;Vega:OTTHUMG00000165907;protein_accession:AAC60642.1;protein_accession:AAH15961.1;protein_accession:AAP35548.1;protein_accession:AAZ38717.1;protein_accession:BAA03589.1;protein_accession:BAA07756.1;protein_accession:BAG35740.1;protein_accession:CAG46792.1;protein_accession:CBX47636.1;protein_ac…
44860969	NEMO --| IKBKG	expression downregulation	Pubmed 2008:19149237;	The disorder is a consequence of mutations in the <b>NEMO</b> gene (Xq28) that completely abolish expression of the <b>NF-kappaB essential modulator</b>.[Pubmed 2008:19149237];	274527	Protein	NEMO	FIP-3;FIP3;I-kappa-B kinase subunit gamma;IkB kinase subunit gamma;IkB kinase-associated protein 1;IKBKG;IKK-gamma;IKKAP1;IKKG;Inhibitor of nuclear factor kappa-B kinase subunit gamma;NEMO;NF-kappa-B essential modifier;NF-kappa-B essential modulator;AMCBX1;essential modulator of nf-kappa b;Fip3p;ikappab kinase subunit gamma;ikk gamma;IMD33;inhibitor of kappa light polypeptide gene enhancer in b c…	SWISSPROT_AC:Q9Y6K9;SWISSPROT_ID:NEMO_HUMAN;EMBL:AF062089;EMBL:AF074382;EMBL:AF091453;EMBL:AF261086;EMBL:AF277315;EMBL:AJ271718;EMBL:AK000593;EMBL:AY114157;EMBL:BC000299;EMBL:BC012114;EMBL:BC046922;EMBL:BC050612;EMBL:BT019621;RefSeq:NP_001093326.2;RefSeq:NP_001093327.1;RefSeq:NP_001138727.1;RefSeq:NP_001308325.1;RefSeq:NP_001308326.1;RefSeq:NP_003630.1;ProteinModelPortal:Q9Y6K9;STRING:9606.ENSP00…	4346529	Gene	IKBKG	AMCBX1;FIP-3;FIP3;Fip3p;IKBKG;IKK-gamma;IKKAP1;IKKG;IMD33;inhibitor of kappa light polypeptide gene enhancer in B-cells, kinase gamma;IP;IP1;IP2;IPD2;NEMO;ZC2HC9;essential modulator of nf-kappa b;I-kappa-B kinase subunit gamma;ikappab kinase subunit gamma;IkB kinase subunit gamma;IkB kinase-associated protein 1;ikk gamma;inhibitor of kappa light polypeptide gene enhancer in b cells, kinase gamma;…	SWISSPROT_AC:Q9Y6K9;SWISSPROT_ID:NEMO_HUMAN;GeneID:8517;Ensembl:ENSG00000269335;HGNC:HGNC:5961;MIM:300248;Vega:OTTHUMG00000024234;protein_accession:AAC36330.1;protein_accession:AAD12183.1;protein_accession:AAD38081.1;protein_accession:AAF99679.1;protein_accession:AAH00299.1;protein_accession:AAH12114.1;protein_accession:AAH46922.1;protein_accession:AAH50612.1;protein_accession:AAL27012.1;protein_…
44894380	KDR -<> KDR	expression regulation	Pubmed 2002:12549858;	A monoclonal antibody that blocks VEGF binding to <b>VEGFR2</b> (KDR/Flk-1) inhibits vascular expression of <b>Flk-1</b> and tumor growth in an orthotopic human breast cancer model.[Pubmed 2002:12549858];	521322	Protein	KDR	CD309 antigen;EC 2.7.10.1;Fetal liver kinase 1;FLK-1;FLK1;KDR;Kinase insert domain receptor;Protein-tyrosine kinase receptor flk-1;Vascular endothelial growth factor receptor 2;VEGFR-2;VEGFR2;VGFR2;cd-309;CD309;fetal liver kinase-1;flk 1;flk i;flk- 1;kdr -type;kdr-type;kinase domain insert receptor;kinase insert-domain receptor;kinase-insert domain receptor;receptor 2 of vascular endothelial grow…	SWISSPROT_AC:P35968;SWISSPROT_ID:VGFR2_HUMAN;EMBL:AC021220;EMBL:AC111194;EMBL:AF035121;EMBL:AF063658;EMBL:BC131822;EMBL:EU826563;EMBL:FJ899739;EMBL:L04947;EMBL:X61656;EMBL:X89776;RefSeq:NP_002244.1;ProteinModelPortal:P35968;STRING:9606.ENSP00000263923;SWISSPROT_AC_OLD:A2RRS0;SWISSPROT_AC_OLD:B5A925;SWISSPROT_AC_OLD:C5IFA0;SWISSPROT_AC_OLD:O60723;SWISSPROT_AC_OLD:Q14178;SMR:P35968;GeneID:3791;KEGG…	4342907	Gene	KDR	CD309;FLK1;KDR;kinase insert domain receptor;VEGFR;VEGFR2;cd-309;CD309 antigen;EC 2.7.10.1;Fetal liver kinase 1;fetal liver kinase-1;flk 1;flk i;flk- 1;FLK-1;kdr -type;kdr-type;kinase domain insert receptor;kinase insert-domain receptor;kinase-insert domain receptor;Protein-tyrosine kinase receptor flk-1;receptor 2 of vascular endothelial growth factor;receptor kinase insert domain;receptor kinas…	SWISSPROT_AC:P35968;SWISSPROT_ID:VGFR2_HUMAN;GeneID:3791;Ensembl:ENSG00000128052;HGNC:HGNC:6307;MIM:191306;Vega:OTTHUMG00000128734;protein_accession:AAA59459.1;protein_accession:AAB88005.1;protein_accession:AAC16450.1;protein_accession:AAI31823.1;protein_accession:ACF47599.1;protein_accession:ACR78514.1;protein_accession:AKN45942.1;protein_accession:AKN45943.1;protein_accession:AKN45944.1;protein…
44912538	PTEN -<> ADM	expression regulation	Pubmed 2006:16821090;	<b>PTEN</b> inhibits <b>adrenomedullin</b> expression and function in brain tumor cells.[Pubmed 2006:16821090];	338734	Protein	PTEN	EC 3.1.3.16;EC 3.1.3.48;EC 3.1.3.67;MMAC1;Mutated in multiple advanced cancers 1;Phosphatase and tensin homolog;Phosphatidylinositol 3,4,5-trisphosphate 3-phosphatase and dual-specificity protein phosphatase PTEN;PTEN;TEP1;10q23del;BZS;cws 1;CWS1;DEC;glm-2;GLM2;MHAM;mmac 1;mmac-1;phosphatase-and-tensin homolog;pten type 1;pten-1;PTEN1;type-pten;	SWISSPROT_AC:P60484;SWISSPROT_ID:PTEN_HUMAN;EMBL:AF000726;EMBL:AF000727;EMBL:AF000728;EMBL:AF000729;EMBL:AF000730;EMBL:AF000731;EMBL:AF000732;EMBL:AF000733;EMBL:AF000734;EMBL:AF067844;EMBL:AF143312;EMBL:AF143313;EMBL:AF143314;EMBL:AF143315;EMBL:AK313581;EMBL:BC005821;EMBL:CH471066;EMBL:CR450306;EMBL:DQ073384;EMBL:JF268690;EMBL:U92436;EMBL:U93051;EMBL:U96180;RefSeq:NP_000305.3;RefSeq:NP_001291646.…	4339910	Gene	ADM	ADM;adrenomedullin;AM;PAMP;ADML;am-an;am-type;pamp-type;	SWISSPROT_AC:P35318;SWISSPROT_ID:ADML_HUMAN;GeneID:133;Ensembl:ENSG00000148926;HGNC:HGNC:259;MIM:103275;Vega:OTTHUMG00000165907;protein_accession:AAC60642.1;protein_accession:AAH15961.1;protein_accession:AAP35548.1;protein_accession:AAZ38717.1;protein_accession:BAA03589.1;protein_accession:BAA07756.1;protein_accession:BAG35740.1;protein_accession:CAG46792.1;protein_accession:CBX47636.1;protein_ac…
44927791	NEMO -<> IKBKG	expression regulation	Pubmed 2008:19149237;	The disorder is a consequence of mutations in the <b>NEMO</b> gene (Xq28) that completely abolish expression of the <b>NF-kappaB essential modulator</b>.[Pubmed 2008:19149237];	274527	Protein	NEMO	FIP-3;FIP3;I-kappa-B kinase subunit gamma;IkB kinase subunit gamma;IkB kinase-associated protein 1;IKBKG;IKK-gamma;IKKAP1;IKKG;Inhibitor of nuclear factor kappa-B kinase subunit gamma;NEMO;NF-kappa-B essential modifier;NF-kappa-B essential modulator;AMCBX1;essential modulator of nf-kappa b;Fip3p;ikappab kinase subunit gamma;ikk gamma;IMD33;inhibitor of kappa light polypeptide gene enhancer in b c…	SWISSPROT_AC:Q9Y6K9;SWISSPROT_ID:NEMO_HUMAN;EMBL:AF062089;EMBL:AF074382;EMBL:AF091453;EMBL:AF261086;EMBL:AF277315;EMBL:AJ271718;EMBL:AK000593;EMBL:AY114157;EMBL:BC000299;EMBL:BC012114;EMBL:BC046922;EMBL:BC050612;EMBL:BT019621;RefSeq:NP_001093326.2;RefSeq:NP_001093327.1;RefSeq:NP_001138727.1;RefSeq:NP_001308325.1;RefSeq:NP_001308326.1;RefSeq:NP_003630.1;ProteinModelPortal:Q9Y6K9;STRING:9606.ENSP00…	4346529	Gene	IKBKG	AMCBX1;FIP-3;FIP3;Fip3p;IKBKG;IKK-gamma;IKKAP1;IKKG;IMD33;inhibitor of kappa light polypeptide gene enhancer in B-cells, kinase gamma;IP;IP1;IP2;IPD2;NEMO;ZC2HC9;essential modulator of nf-kappa b;I-kappa-B kinase subunit gamma;ikappab kinase subunit gamma;IkB kinase subunit gamma;IkB kinase-associated protein 1;ikk gamma;inhibitor of kappa light polypeptide gene enhancer in b cells, kinase gamma;…	SWISSPROT_AC:Q9Y6K9;SWISSPROT_ID:NEMO_HUMAN;GeneID:8517;Ensembl:ENSG00000269335;HGNC:HGNC:5961;MIM:300248;Vega:OTTHUMG00000024234;protein_accession:AAC36330.1;protein_accession:AAD12183.1;protein_accession:AAD38081.1;protein_accession:AAF99679.1;protein_accession:AAH00299.1;protein_accession:AAH12114.1;protein_accession:AAH46922.1;protein_accession:AAH50612.1;protein_accession:AAL27012.1;protein_…
45129675	VEGFR-3 -- KDR	interaction	HPRD:00636;HPRD:01867;Pubmed 2000:10785369;Pubmed 2000:11023993;Pubmed 2003:12709414;Pubmed 2003:12963694;Pubmed 2016:27354584;	We demonstrate, using bioassays for the binding and cross-linking of <b>VEGFR-2</b> and <b>VEGFR-3</b> and biosensor analysis with immobilized receptors, that one of the mAbs, designated VD1, is able to compete potently with mature VEGF-D for binding to both VEGFR-2 and VEGFR-3 for binding to mature VEGF-D.[Pubmed 2000:10785369];VEGF-C and VEGF-D, which bind both <b>VEGFR-2</b> and <b>VEGFR-3</b>…	521326	Protein	VEGFR-3	EC 2.7.10.1;FLT-4;FLT4;Fms-like tyrosine kinase 4;Tyrosine-protein kinase receptor FLT4;Vascular endothelial growth factor receptor 3;VEGFR-3;VEGFR3;VGFR3;FLT41;fms related tyrosine kinase 4;fms-like tyrosine kinase-4;fms-related tyrosine kinase-4;LMPH1A;PCL;pcl-type;vascular endothelial growth factor receptor type 3;vascular endothelial growth factor receptor-3;vascular endothelial growth factor…	SWISSPROT_AC:P35916;SWISSPROT_ID:VGFR3_HUMAN;EMBL:AC122714;EMBL:AK291679;EMBL:AY233382;EMBL:AY233383;EMBL:EU826564;EMBL:S66407;EMBL:U43143;EMBL:X68203;EMBL:X69878;RefSeq:NP_002011.2;RefSeq:NP_891555.2;ProteinModelPortal:P35916;STRING:9606.ENSP00000261937;SWISSPROT_AC_OLD:A8K6L4;SWISSPROT_AC_OLD:B5A926;SWISSPROT_AC_OLD:Q16067;SWISSPROT_AC_OLD:Q86W07;SWISSPROT_AC_OLD:Q86W08;SMR:P35916;GeneID:2324;K…	521322	Protein	KDR	CD309 antigen;EC 2.7.10.1;Fetal liver kinase 1;FLK-1;FLK1;KDR;Kinase insert domain receptor;Protein-tyrosine kinase receptor flk-1;Vascular endothelial growth factor receptor 2;VEGFR-2;VEGFR2;VGFR2;cd-309;CD309;fetal liver kinase-1;flk 1;flk i;flk- 1;kdr -type;kdr-type;kinase domain insert receptor;kinase insert-domain receptor;kinase-insert domain receptor;receptor 2 of vascular endothelial grow…	SWISSPROT_AC:P35968;SWISSPROT_ID:VGFR2_HUMAN;EMBL:AC021220;EMBL:AC111194;EMBL:AF035121;EMBL:AF063658;EMBL:BC131822;EMBL:EU826563;EMBL:FJ899739;EMBL:L04947;EMBL:X61656;EMBL:X89776;RefSeq:NP_002244.1;ProteinModelPortal:P35968;STRING:9606.ENSP00000263923;SWISSPROT_AC_OLD:A2RRS0;SWISSPROT_AC_OLD:B5A925;SWISSPROT_AC_OLD:C5IFA0;SWISSPROT_AC_OLD:O60723;SWISSPROT_AC_OLD:Q14178;SMR:P35968;GeneID:3791;KEGG…
47265800	IL-6 -- HGF	interaction	Pubmed:10430367;Pubmed 2004:15545174;Pubmed 2015:26630386;Pubmed 2009:19468262;	The coexistence of the <b>HGF</b> and <b>IL-6</b> transcripts suggests a close relationship of two cellular factors possibly with a complex genetic regulation.[Pubmed:10430367];PH was associated with a higher <b>IL-6</b> (P = 0.02) and <b>HGF</b> (P = 0.055) response than laparotomy.[Pubmed 2004:15545174];Such regenerative response seems to be leaded by a complex interaction between pro-mitogenic…	197638	Protein	IL-6	B-cell stimulatory factor 2;BSF-2;CDF;CTL differentiation factor;Hybridoma growth factor;IFN-beta-2;IFNB2;IL-6;IL6;Interferon beta-2;Interleukin-6;b cell stimulatory factor 2;b cell stimulatory factor-2;b-cell stimulatory factor-2;bsf- 2;BSF2;HGF;HSF;hsf-type;ifn beta 2;ifn-beta 2;ifn-beta2;il - 6;il -- 6;il -6;il 6;il- 6;il--6;il-6-type;il-vi;il6-type;interferon beta 2;interferon beta2;interfero…	SWISSPROT_AC:P05231;SWISSPROT_ID:IL6_HUMAN;EMBL:AF372214;EMBL:BC015511;EMBL:M14584;EMBL:M18403;EMBL:M29150;EMBL:M54894;EMBL:S56892;EMBL:X04402;EMBL:X04403;EMBL:X04430;EMBL:X04602;EMBL:Y00081;RefSeq:NP_000591.1;RefSeq:XP_011513692.1;ProteinModelPortal:P05231;STRING:9606.ENSP00000258743;SWISSPROT_AC_OLD:Q9UCU2;SWISSPROT_AC_OLD:Q9UCU3;SWISSPROT_AC_OLD:Q9UCU4;SMR:P05231;GeneID:3569;KEGG:hsa:3569;PIR:…	178566	Protein	HGF	Hepatocyte growth factor;Hepatopoietin-A;HGF;HPTA;Scatter factor;SF;DFNB39;F-TCF;factor scatter;factor--scatter;factor-scatter;hepatopoietin a;hgf beta;hgf beta-chain;hgf-beta;HGFB;hgfbeta;hgfbeta-chain;scatter-factor;	SWISSPROT_AC:P14210;SWISSPROT_ID:HGF_HUMAN;EMBL:AC004960;EMBL:AY246560;EMBL:BC022308;EMBL:BC063485;EMBL:BC105797;EMBL:BC130284;EMBL:BC130286;EMBL:CH236949;EMBL:D90334;EMBL:L02931;EMBL:M29145;EMBL:M55379;EMBL:M60718;EMBL:M73239;EMBL:M73240;EMBL:M75966;EMBL:M75967;EMBL:M75968;EMBL:M75969;EMBL:M75971;EMBL:M75972;EMBL:M75973;EMBL:M75974;EMBL:M75975;EMBL:M75976;EMBL:M75977;EMBL:M75978;EMBL:M75979;EMBL…
47291197	KDR -- BCL2	interaction	Pubmed 2004:15235888;	Mutant p53 was not related to VEGF/flk-1 expression, but <b>bcl-2</b> was highly associated with <b>flk-1</b> (P = 0.007).[Pubmed 2004:15235888];	521322	Protein	KDR	CD309 antigen;EC 2.7.10.1;Fetal liver kinase 1;FLK-1;FLK1;KDR;Kinase insert domain receptor;Protein-tyrosine kinase receptor flk-1;Vascular endothelial growth factor receptor 2;VEGFR-2;VEGFR2;VGFR2;cd-309;CD309;fetal liver kinase-1;flk 1;flk i;flk- 1;kdr -type;kdr-type;kinase domain insert receptor;kinase insert-domain receptor;kinase-insert domain receptor;receptor 2 of vascular endothelial grow…	SWISSPROT_AC:P35968;SWISSPROT_ID:VGFR2_HUMAN;EMBL:AC021220;EMBL:AC111194;EMBL:AF035121;EMBL:AF063658;EMBL:BC131822;EMBL:EU826563;EMBL:FJ899739;EMBL:L04947;EMBL:X61656;EMBL:X89776;RefSeq:NP_002244.1;ProteinModelPortal:P35968;STRING:9606.ENSP00000263923;SWISSPROT_AC_OLD:A2RRS0;SWISSPROT_AC_OLD:B5A925;SWISSPROT_AC_OLD:C5IFA0;SWISSPROT_AC_OLD:O60723;SWISSPROT_AC_OLD:Q14178;SMR:P35968;GeneID:3791;KEGG…	43291	Protein	BCL2	Apoptosis regulator Bcl-2;BCL2;apoptosis regulator bcl2;apoptosis regulator of the bcl-2;apoptosis-regulator bcl-2;bcl - 2;bcl -2;bcl 2;bcl- 2;Bcl-2;bcl-2-type;bcl2 apoptosis regulator;BCL2, apoptosis regulator;bcl2--an;PPP1R50;regulator of apoptosis bcl-2;	SWISSPROT_AC:P10415;SWISSPROT_ID:BCL2_HUMAN;EMBL:AC021803;EMBL:AC022726;EMBL:AY220759;EMBL:BC027258;EMBL:CH471096;EMBL:M13994;EMBL:M13995;EMBL:M14745;EMBL:S72602;EMBL:X06487;RefSeq:NP_000624.2;RefSeq:NP_000648.2;ProteinModelPortal:P10415;STRING:9606.ENSP00000329623;SWISSPROT_AC_OLD:C9JHD5;SWISSPROT_AC_OLD:P10416;SWISSPROT_AC_OLD:Q13842;SWISSPROT_AC_OLD:Q16197;SMR:P10415;GeneID:596;KEGG:hsa:596;PI…
47329808	PTEN -- BRAF	interaction	BioGrid:2208444;psi-mi:MI:0463;Pubmed 2008:18519684;	Evidence of genetic interactions among <b>PTEN</b> deficiency, <b>Braf</b> activation, and cell autonomous TGF-beta activation shows that distinct stages of human melanoma are genetically tractable in the proper tissue architecture.[Pubmed 2008:18519684];	338734	Protein	PTEN	EC 3.1.3.16;EC 3.1.3.48;EC 3.1.3.67;MMAC1;Mutated in multiple advanced cancers 1;Phosphatase and tensin homolog;Phosphatidylinositol 3,4,5-trisphosphate 3-phosphatase and dual-specificity protein phosphatase PTEN;PTEN;TEP1;10q23del;BZS;cws 1;CWS1;DEC;glm-2;GLM2;MHAM;mmac 1;mmac-1;phosphatase-and-tensin homolog;pten type 1;pten-1;PTEN1;type-pten;	SWISSPROT_AC:P60484;SWISSPROT_ID:PTEN_HUMAN;EMBL:AF000726;EMBL:AF000727;EMBL:AF000728;EMBL:AF000729;EMBL:AF000730;EMBL:AF000731;EMBL:AF000732;EMBL:AF000733;EMBL:AF000734;EMBL:AF067844;EMBL:AF143312;EMBL:AF143313;EMBL:AF143314;EMBL:AF143315;EMBL:AK313581;EMBL:BC005821;EMBL:CH471066;EMBL:CR450306;EMBL:DQ073384;EMBL:JF268690;EMBL:U92436;EMBL:U93051;EMBL:U96180;RefSeq:NP_000305.3;RefSeq:NP_001291646.…	47799	Protein	BRAF	BRAF;BRAF1;EC 2.7.11.1;p94;Proto-oncogene B-Raf;RAFB1;Serine/threonine-protein kinase B-raf;v-Raf murine sarcoma viral oncogene homolog B1;b raf;b type raf;b-isoform of the raf;B-raf;B-Raf proto-oncogene, serine/threonine kinase;b-raf-1;B-RAF1;b-type raf;beta-raf;braf-1;braf-i;ns 7;ns- 7;ns-7;NS7;p 94;p-94;p9-4;type-braf;v-raf murine sarcoma viral oncogene homolog-b1;	SWISSPROT_AC:P15056;SWISSPROT_ID:BRAF_HUMAN;EMBL:AC006344;EMBL:AC006347;EMBL:AM989472;EMBL:AM989473;EMBL:AM989474;EMBL:AM989475;EMBL:AM989476;EMBL:AM989477;EMBL:BC101757;EMBL:BC112079;EMBL:CH236950;EMBL:EU600171;EMBL:M21001;EMBL:M95712;EMBL:X65187;RefSeq:NP_004324.2;ProteinModelPortal:P15056;STRING:9606.ENSP00000288602;SWISSPROT_AC_OLD:A4D1T4;SWISSPROT_AC_OLD:B6HY61;SWISSPROT_AC_OLD:B6HY62;SWISSP…
47350295	IL-6 -- Adiponectin	interaction	Pubmed 2012:22471989;Pubmed 2014:25856219;Pubmed 2011:20609593;	In a stepwise backward multiple regression model only <b>IL6</b> (P = 0.001) was independently associated with plasma <b>adiponectin</b> levels.[Pubmed 2012:22471989];<b>Interleukin-6</b> was negatively associated with ghrelin and <b>adiponectin</b> and was not associated with leptin.[Pubmed 2014:25856219];We set out to examine the association of <b>adiponectin</b> and <b>IL-6</b>, both circulati…	197638	Protein	IL-6	B-cell stimulatory factor 2;BSF-2;CDF;CTL differentiation factor;Hybridoma growth factor;IFN-beta-2;IFNB2;IL-6;IL6;Interferon beta-2;Interleukin-6;b cell stimulatory factor 2;b cell stimulatory factor-2;b-cell stimulatory factor-2;bsf- 2;BSF2;HGF;HSF;hsf-type;ifn beta 2;ifn-beta 2;ifn-beta2;il - 6;il -- 6;il -6;il 6;il- 6;il--6;il-6-type;il-vi;il6-type;interferon beta 2;interferon beta2;interfero…	SWISSPROT_AC:P05231;SWISSPROT_ID:IL6_HUMAN;EMBL:AF372214;EMBL:BC015511;EMBL:M14584;EMBL:M18403;EMBL:M29150;EMBL:M54894;EMBL:S56892;EMBL:X04402;EMBL:X04403;EMBL:X04430;EMBL:X04602;EMBL:Y00081;RefSeq:NP_000591.1;RefSeq:XP_011513692.1;ProteinModelPortal:P05231;STRING:9606.ENSP00000258743;SWISSPROT_AC_OLD:Q9UCU2;SWISSPROT_AC_OLD:Q9UCU3;SWISSPROT_AC_OLD:Q9UCU4;SMR:P05231;GeneID:3569;KEGG:hsa:3569;PIR:…	11281	Protein	Adiponectin	30 kDa adipocyte complement-related protein;ACDC;ACRP30;ADIPO;Adipocyte complement-related 30 kDa protein;Adipocyte, C1q and collagen domain-containing protein;Adiponectin;ADIPOQ;Adipose most abundant gene transcript 1 protein;apM-1;APM1;GBP28;Gelatin-binding protein;30-kda adipocyte complement-related protein;acrp 30;acrp-30;adiponectin, C1Q and collagen domain containing;adiponectin--an;adipone…	SWISSPROT_AC:Q15848;SWISSPROT_ID:ADIPO_HUMAN;EMBL:AB012165;EMBL:AJ131460;EMBL:AJ131461;EMBL:BC054496;EMBL:BC096308;EMBL:BC096309;EMBL:BC096310;EMBL:BC096311;EMBL:D45371;RefSeq:NP_001171271.1;RefSeq:NP_004788.1;ProteinModelPortal:Q15848;STRING:9606.ENSP00000320709;SWISSPROT_AC_OLD:Q58EX9;SMR:Q15848;GeneID:9370;KEGG:hsa:9370;PIR:JC4708;eggNOG:ENOG410IHSJ;eggNOG:ENOG4111F5K;UniGene:Hs.80485;GO:GO:00…
47702278	HMGB1 -<> IL-6	transport regulation	Pubmed 2010:21044333;	c) treatment of monocytes with <b>HMGB1</b> induced in vitro the release of <b>IL-6</b>;[Pubmed 2010:21044333];	184172	Protein	HMGB1	High mobility group protein 1;High mobility group protein B1;HMG-1;HMG1;HMGB1;high mobility group b1 protein;high mobility group box -1;high mobility group box 1;high mobility group box i;high mobility group box-1;high mobility group box1;high mobility group protein-1;high mobility group protein-b1;high mobility group protein-i;high mobility group-box 1;high mobility group-box1;high mobility of g…	SWISSPROT_AC:P09429;SWISSPROT_ID:HMGB1_HUMAN;EMBL:AK122825;EMBL:AK291494;EMBL:AL353648;EMBL:AY377859;EMBL:BC003378;EMBL:BC030981;EMBL:BC066889;EMBL:BC067732;EMBL:BC141844;EMBL:BT006940;EMBL:BT020159;EMBL:CH471075;EMBL:CR456863;EMBL:CR749614;EMBL:D63874;EMBL:EF157968;EMBL:EU012027;EMBL:U51677;EMBL:X12597;RefSeq:NP_001300821.1;RefSeq:NP_001300822.1;RefSeq:NP_002119.1;ProteinModelPortal:P09429;STRIN…	197638	Protein	IL-6	B-cell stimulatory factor 2;BSF-2;CDF;CTL differentiation factor;Hybridoma growth factor;IFN-beta-2;IFNB2;IL-6;IL6;Interferon beta-2;Interleukin-6;b cell stimulatory factor 2;b cell stimulatory factor-2;b-cell stimulatory factor-2;bsf- 2;BSF2;HGF;HSF;hsf-type;ifn beta 2;ifn-beta 2;ifn-beta2;il - 6;il -- 6;il -6;il 6;il- 6;il--6;il-6-type;il-vi;il6-type;interferon beta 2;interferon beta2;interfero…	SWISSPROT_AC:P05231;SWISSPROT_ID:IL6_HUMAN;EMBL:AF372214;EMBL:BC015511;EMBL:M14584;EMBL:M18403;EMBL:M29150;EMBL:M54894;EMBL:S56892;EMBL:X04402;EMBL:X04403;EMBL:X04430;EMBL:X04602;EMBL:Y00081;RefSeq:NP_000591.1;RefSeq:XP_011513692.1;ProteinModelPortal:P05231;STRING:9606.ENSP00000258743;SWISSPROT_AC_OLD:Q9UCU2;SWISSPROT_AC_OLD:Q9UCU3;SWISSPROT_AC_OLD:Q9UCU4;SMR:P05231;GeneID:3569;KEGG:hsa:3569;PIR:…
60078170	PTEN -- HMGB1	association	Pubmed 2016:27602152;	In addition, <b>HMGB1</b> modulates <b>PTEN</b> expression via miR-221/222, as demonstrated by transiently blocking miR-221/222 with anti-sense oligonucleotides.[Pubmed 2016:27602152];SK-N-BE(2) and SH-SY5Y neuroblastoma derived cell lines were transfected with the antisense oligonucleotides, anti-miR-221 and -222, followed by treatment with <b>HMGB1</b> to investigate the expression of the oncos…	338734	Protein	PTEN	EC 3.1.3.16;EC 3.1.3.48;EC 3.1.3.67;MMAC1;Mutated in multiple advanced cancers 1;Phosphatase and tensin homolog;Phosphatidylinositol 3,4,5-trisphosphate 3-phosphatase and dual-specificity protein phosphatase PTEN;PTEN;TEP1;10q23del;BZS;cws 1;CWS1;DEC;glm-2;GLM2;MHAM;mmac 1;mmac-1;phosphatase-and-tensin homolog;pten type 1;pten-1;PTEN1;type-pten;	SWISSPROT_AC:P60484;SWISSPROT_ID:PTEN_HUMAN;EMBL:AF000726;EMBL:AF000727;EMBL:AF000728;EMBL:AF000729;EMBL:AF000730;EMBL:AF000731;EMBL:AF000732;EMBL:AF000733;EMBL:AF000734;EMBL:AF067844;EMBL:AF143312;EMBL:AF143313;EMBL:AF143314;EMBL:AF143315;EMBL:AK313581;EMBL:BC005821;EMBL:CH471066;EMBL:CR450306;EMBL:DQ073384;EMBL:JF268690;EMBL:U92436;EMBL:U93051;EMBL:U96180;RefSeq:NP_000305.3;RefSeq:NP_001291646.…	184172	Protein	HMGB1	High mobility group protein 1;High mobility group protein B1;HMG-1;HMG1;HMGB1;high mobility group b1 protein;high mobility group box -1;high mobility group box 1;high mobility group box i;high mobility group box-1;high mobility group box1;high mobility group protein-1;high mobility group protein-b1;high mobility group protein-i;high mobility group-box 1;high mobility group-box1;high mobility of g…	SWISSPROT_AC:P09429;SWISSPROT_ID:HMGB1_HUMAN;EMBL:AK122825;EMBL:AK291494;EMBL:AL353648;EMBL:AY377859;EMBL:BC003378;EMBL:BC030981;EMBL:BC066889;EMBL:BC067732;EMBL:BC141844;EMBL:BT006940;EMBL:BT020159;EMBL:CH471075;EMBL:CR456863;EMBL:CR749614;EMBL:D63874;EMBL:EF157968;EMBL:EU012027;EMBL:U51677;EMBL:X12597;RefSeq:NP_001300821.1;RefSeq:NP_001300822.1;RefSeq:NP_002119.1;ProteinModelPortal:P09429;STRIN…
76061345	HMGB1 -- PTEN	association	Pubmed 2016:27602152;	In addition, <b>HMGB1</b> modulates <b>PTEN</b> expression via miR-221/222, as demonstrated by transiently blocking miR-221/222 with anti-sense oligonucleotides.[Pubmed 2016:27602152];SK-N-BE(2) and SH-SY5Y neuroblastoma derived cell lines were transfected with the antisense oligonucleotides, anti-miR-221 and -222, followed by treatment with <b>HMGB1</b> to investigate the expression of the oncos…	4342392	Gene	HMGB1	high mobility group box 1;HMG-1;HMG1;HMG3;HMGB1;SBP-1;high mobility group b1 protein;high mobility group box -1;high mobility group box i;high mobility group box-1;high mobility group box1;High mobility group protein 1;High mobility group protein B1;high mobility group protein-1;high mobility group protein-b1;high mobility group protein-i;high mobility group-box 1;high mobility group-box1;high mo…	SWISSPROT_AC:P09429;SWISSPROT_ID:HMGB1_HUMAN;GeneID:3146;Ensembl:ENSG00000189403;HGNC:HGNC:4983;MIM:163905;Vega:OTTHUMG00000016670;protein_accession:AAB08987.1;protein_accession:AAF71287.1;protein_accession:AAH03378.1;protein_accession:AAH30981.1;protein_accession:AAH66889.1;protein_accession:AAH67732.1;protein_accession:AAI40014.1;protein_accession:AAI40019.1;protein_accession:AAI41845.1;protein…	338734	Protein	PTEN	EC 3.1.3.16;EC 3.1.3.48;EC 3.1.3.67;MMAC1;Mutated in multiple advanced cancers 1;Phosphatase and tensin homolog;Phosphatidylinositol 3,4,5-trisphosphate 3-phosphatase and dual-specificity protein phosphatase PTEN;PTEN;TEP1;10q23del;BZS;cws 1;CWS1;DEC;glm-2;GLM2;MHAM;mmac 1;mmac-1;phosphatase-and-tensin homolog;pten type 1;pten-1;PTEN1;type-pten;	SWISSPROT_AC:P60484;SWISSPROT_ID:PTEN_HUMAN;EMBL:AF000726;EMBL:AF000727;EMBL:AF000728;EMBL:AF000729;EMBL:AF000730;EMBL:AF000731;EMBL:AF000732;EMBL:AF000733;EMBL:AF000734;EMBL:AF067844;EMBL:AF143312;EMBL:AF143313;EMBL:AF143314;EMBL:AF143315;EMBL:AK313581;EMBL:BC005821;EMBL:CH471066;EMBL:CR450306;EMBL:DQ073384;EMBL:JF268690;EMBL:U92436;EMBL:U93051;EMBL:U96180;RefSeq:NP_000305.3;RefSeq:NP_001291646.…
98707233	PTEN -- CDC42	interaction	Pubmed 2016:27119498;	CM evolution was driven by oncogenic perturbation of the apical polarity (AP) complex comprising <b>PTEN</b>, <b>CDC42</b> and PRKCZ (phosphatase and tensin homolog, cell division cycle 42 and protein kinase C zeta).[Pubmed 2016:27119498];	338734	Protein	PTEN	EC 3.1.3.16;EC 3.1.3.48;EC 3.1.3.67;MMAC1;Mutated in multiple advanced cancers 1;Phosphatase and tensin homolog;Phosphatidylinositol 3,4,5-trisphosphate 3-phosphatase and dual-specificity protein phosphatase PTEN;PTEN;TEP1;10q23del;BZS;cws 1;CWS1;DEC;glm-2;GLM2;MHAM;mmac 1;mmac-1;phosphatase-and-tensin homolog;pten type 1;pten-1;PTEN1;type-pten;	SWISSPROT_AC:P60484;SWISSPROT_ID:PTEN_HUMAN;EMBL:AF000726;EMBL:AF000727;EMBL:AF000728;EMBL:AF000729;EMBL:AF000730;EMBL:AF000731;EMBL:AF000732;EMBL:AF000733;EMBL:AF000734;EMBL:AF067844;EMBL:AF143312;EMBL:AF143313;EMBL:AF143314;EMBL:AF143315;EMBL:AK313581;EMBL:BC005821;EMBL:CH471066;EMBL:CR450306;EMBL:DQ073384;EMBL:JF268690;EMBL:U92436;EMBL:U93051;EMBL:U96180;RefSeq:NP_000305.3;RefSeq:NP_001291646.…	59589	Protein	CDC42	CDC42;Cell division control protein 42 homolog;G25K GTP-binding protein;CDC42Hs;cell division cycle 42;cell division cycle-42;cell division cycle42;cell division-cycle 42;cell-division cycle 42;G25K;gtp-binding protein g25k;TKS;	SWISSPROT_AC:P60953;SWISSPROT_ID:CDC42_HUMAN;EMBL:AF498962;EMBL:AF498963;EMBL:AL031281;EMBL:AL121734;EMBL:AL121735;EMBL:AY673602;EMBL:BC002711;EMBL:BC003682;EMBL:BC018266;EMBL:M35543;EMBL:M57298;RefSeq:NP_001034891.1;RefSeq:NP_001782.1;RefSeq:NP_426359.1;ProteinModelPortal:P60953;STRING:9606.ENSP00000314458;SWISSPROT_AC_OLD:P21181;SWISSPROT_AC_OLD:P25763;SWISSPROT_AC_OLD:Q7L8R5;SWISSPROT_AC_OLD:Q…
99916681	VEGFR-3 -- NEMO	interaction	BioGrid:438707;psi-mi:MI:0463;innatedb:1630181;		521326	Protein	VEGFR-3	EC 2.7.10.1;FLT-4;FLT4;Fms-like tyrosine kinase 4;Tyrosine-protein kinase receptor FLT4;Vascular endothelial growth factor receptor 3;VEGFR-3;VEGFR3;VGFR3;FLT41;fms related tyrosine kinase 4;fms-like tyrosine kinase-4;fms-related tyrosine kinase-4;LMPH1A;PCL;pcl-type;vascular endothelial growth factor receptor type 3;vascular endothelial growth factor receptor-3;vascular endothelial growth factor…	SWISSPROT_AC:P35916;SWISSPROT_ID:VGFR3_HUMAN;EMBL:AC122714;EMBL:AK291679;EMBL:AY233382;EMBL:AY233383;EMBL:EU826564;EMBL:S66407;EMBL:U43143;EMBL:X68203;EMBL:X69878;RefSeq:NP_002011.2;RefSeq:NP_891555.2;ProteinModelPortal:P35916;STRING:9606.ENSP00000261937;SWISSPROT_AC_OLD:A8K6L4;SWISSPROT_AC_OLD:B5A926;SWISSPROT_AC_OLD:Q16067;SWISSPROT_AC_OLD:Q86W07;SWISSPROT_AC_OLD:Q86W08;SMR:P35916;GeneID:2324;K…	274527	Protein	NEMO	FIP-3;FIP3;I-kappa-B kinase subunit gamma;IkB kinase subunit gamma;IkB kinase-associated protein 1;IKBKG;IKK-gamma;IKKAP1;IKKG;Inhibitor of nuclear factor kappa-B kinase subunit gamma;NEMO;NF-kappa-B essential modifier;NF-kappa-B essential modulator;AMCBX1;essential modulator of nf-kappa b;Fip3p;ikappab kinase subunit gamma;ikk gamma;IMD33;inhibitor of kappa light polypeptide gene enhancer in b c…	SWISSPROT_AC:Q9Y6K9;SWISSPROT_ID:NEMO_HUMAN;EMBL:AF062089;EMBL:AF074382;EMBL:AF091453;EMBL:AF261086;EMBL:AF277315;EMBL:AJ271718;EMBL:AK000593;EMBL:AY114157;EMBL:BC000299;EMBL:BC012114;EMBL:BC046922;EMBL:BC050612;EMBL:BT019621;RefSeq:NP_001093326.2;RefSeq:NP_001093327.1;RefSeq:NP_001138727.1;RefSeq:NP_001308325.1;RefSeq:NP_001308326.1;RefSeq:NP_003630.1;ProteinModelPortal:Q9Y6K9;STRING:9606.ENSP00…
184940508	HGF -- BRAF	association	Pubmed 2017:27863726;	Finally, some patients with BRAF mutated melanoma exhibit primary resistance to <b>BRAF</b> inhibition by stromal <b>HGF</b> (ligand of MET) secretion resulting in MET receptor activation.[Pubmed 2017:27863726];	178566	Protein	HGF	Hepatocyte growth factor;Hepatopoietin-A;HGF;HPTA;Scatter factor;SF;DFNB39;F-TCF;factor scatter;factor--scatter;factor-scatter;hepatopoietin a;hgf beta;hgf beta-chain;hgf-beta;HGFB;hgfbeta;hgfbeta-chain;scatter-factor;	SWISSPROT_AC:P14210;SWISSPROT_ID:HGF_HUMAN;EMBL:AC004960;EMBL:AY246560;EMBL:BC022308;EMBL:BC063485;EMBL:BC105797;EMBL:BC130284;EMBL:BC130286;EMBL:CH236949;EMBL:D90334;EMBL:L02931;EMBL:M29145;EMBL:M55379;EMBL:M60718;EMBL:M73239;EMBL:M73240;EMBL:M75966;EMBL:M75967;EMBL:M75968;EMBL:M75969;EMBL:M75971;EMBL:M75972;EMBL:M75973;EMBL:M75974;EMBL:M75975;EMBL:M75976;EMBL:M75977;EMBL:M75978;EMBL:M75979;EMBL…	47799	Protein	BRAF	BRAF;BRAF1;EC 2.7.11.1;p94;Proto-oncogene B-Raf;RAFB1;Serine/threonine-protein kinase B-raf;v-Raf murine sarcoma viral oncogene homolog B1;b raf;b type raf;b-isoform of the raf;B-raf;B-Raf proto-oncogene, serine/threonine kinase;b-raf-1;B-RAF1;b-type raf;beta-raf;braf-1;braf-i;ns 7;ns- 7;ns-7;NS7;p 94;p-94;p9-4;type-braf;v-raf murine sarcoma viral oncogene homolog-b1;	SWISSPROT_AC:P15056;SWISSPROT_ID:BRAF_HUMAN;EMBL:AC006344;EMBL:AC006347;EMBL:AM989472;EMBL:AM989473;EMBL:AM989474;EMBL:AM989475;EMBL:AM989476;EMBL:AM989477;EMBL:BC101757;EMBL:BC112079;EMBL:CH236950;EMBL:EU600171;EMBL:M21001;EMBL:M95712;EMBL:X65187;RefSeq:NP_004324.2;ProteinModelPortal:P15056;STRING:9606.ENSP00000288602;SWISSPROT_AC_OLD:A4D1T4;SWISSPROT_AC_OLD:B6HY61;SWISSPROT_AC_OLD:B6HY62;SWISSP…
184940830	IL-6 -- BRAF	association	Pubmed 2017:27863726;	Finally, some patients with BRAF mutated melanoma exhibit primary resistance to <b>BRAF</b> inhibition by stromal <b>HGF</b> (ligand of MET) secretion resulting in MET receptor activation.[Pubmed 2017:27863726];	197638	Protein	IL-6	B-cell stimulatory factor 2;BSF-2;CDF;CTL differentiation factor;Hybridoma growth factor;IFN-beta-2;IFNB2;IL-6;IL6;Interferon beta-2;Interleukin-6;b cell stimulatory factor 2;b cell stimulatory factor-2;b-cell stimulatory factor-2;bsf- 2;BSF2;HGF;HSF;hsf-type;ifn beta 2;ifn-beta 2;ifn-beta2;il - 6;il -- 6;il -6;il 6;il- 6;il--6;il-6-type;il-vi;il6-type;interferon beta 2;interferon beta2;interfero…	SWISSPROT_AC:P05231;SWISSPROT_ID:IL6_HUMAN;EMBL:AF372214;EMBL:BC015511;EMBL:M14584;EMBL:M18403;EMBL:M29150;EMBL:M54894;EMBL:S56892;EMBL:X04402;EMBL:X04403;EMBL:X04430;EMBL:X04602;EMBL:Y00081;RefSeq:NP_000591.1;RefSeq:XP_011513692.1;ProteinModelPortal:P05231;STRING:9606.ENSP00000258743;SWISSPROT_AC_OLD:Q9UCU2;SWISSPROT_AC_OLD:Q9UCU3;SWISSPROT_AC_OLD:Q9UCU4;SMR:P05231;GeneID:3569;KEGG:hsa:3569;PIR:…	47799	Protein	BRAF	BRAF;BRAF1;EC 2.7.11.1;p94;Proto-oncogene B-Raf;RAFB1;Serine/threonine-protein kinase B-raf;v-Raf murine sarcoma viral oncogene homolog B1;b raf;b type raf;b-isoform of the raf;B-raf;B-Raf proto-oncogene, serine/threonine kinase;b-raf-1;B-RAF1;b-type raf;beta-raf;braf-1;braf-i;ns 7;ns- 7;ns-7;NS7;p 94;p-94;p9-4;type-braf;v-raf murine sarcoma viral oncogene homolog-b1;	SWISSPROT_AC:P15056;SWISSPROT_ID:BRAF_HUMAN;EMBL:AC006344;EMBL:AC006347;EMBL:AM989472;EMBL:AM989473;EMBL:AM989474;EMBL:AM989475;EMBL:AM989476;EMBL:AM989477;EMBL:BC101757;EMBL:BC112079;EMBL:CH236950;EMBL:EU600171;EMBL:M21001;EMBL:M95712;EMBL:X65187;RefSeq:NP_004324.2;ProteinModelPortal:P15056;STRING:9606.ENSP00000288602;SWISSPROT_AC_OLD:A4D1T4;SWISSPROT_AC_OLD:B6HY61;SWISSPROT_AC_OLD:B6HY62;SWISSP…
219215953	IL6 -- BRAF	association	Pubmed 2017:27863726;	Finally, some patients with BRAF mutated melanoma exhibit primary resistance to <b>BRAF</b> inhibition by stromal <b>HGF</b> (ligand of MET) secretion resulting in MET receptor activation.[Pubmed 2017:27863726];	4342721	Gene	IL6	BSF-2;BSF2;CDF;HGF;HSF;IFN-beta-2;IFNB2;IL-6;IL6;interleukin 6;b cell stimulatory factor 2;b cell stimulatory factor-2;B-cell stimulatory factor 2;b-cell stimulatory factor-2;bsf- 2;CTL differentiation factor;hsf-type;Hybridoma growth factor;ifn beta 2;ifn-beta 2;ifn-beta2;il - 6;il -- 6;il -6;il 6;il- 6;il--6;il-6-type;il-vi;il6-type;interferon beta 2;Interferon beta-2;interferon beta2;interfero…	SWISSPROT_AC:P05231;SWISSPROT_ID:IL6_HUMAN;GeneID:3569;Ensembl:ENSG00000136244;HGNC:HGNC:6018;MIM:147620;Vega:OTTHUMG00000023178;protein_accession:AAA52728.1;protein_accession:AAA52729.1;protein_accession:AAA59154.1;protein_accession:AAC05673.1;protein_accession:AAC41704.1;protein_accession:AAD13886.1;protein_accession:AAH15511.1;protein_accession:AAK48987.1;protein_accession:AAN75009.1;protein_a…	47799	Protein	BRAF	BRAF;BRAF1;EC 2.7.11.1;p94;Proto-oncogene B-Raf;RAFB1;Serine/threonine-protein kinase B-raf;v-Raf murine sarcoma viral oncogene homolog B1;b raf;b type raf;b-isoform of the raf;B-raf;B-Raf proto-oncogene, serine/threonine kinase;b-raf-1;B-RAF1;b-type raf;beta-raf;braf-1;braf-i;ns 7;ns- 7;ns-7;NS7;p 94;p-94;p9-4;type-braf;v-raf murine sarcoma viral oncogene homolog-b1;	SWISSPROT_AC:P15056;SWISSPROT_ID:BRAF_HUMAN;EMBL:AC006344;EMBL:AC006347;EMBL:AM989472;EMBL:AM989473;EMBL:AM989474;EMBL:AM989475;EMBL:AM989476;EMBL:AM989477;EMBL:BC101757;EMBL:BC112079;EMBL:CH236950;EMBL:EU600171;EMBL:M21001;EMBL:M95712;EMBL:X65187;RefSeq:NP_004324.2;ProteinModelPortal:P15056;STRING:9606.ENSP00000288602;SWISSPROT_AC_OLD:A4D1T4;SWISSPROT_AC_OLD:B6HY61;SWISSPROT_AC_OLD:B6HY62;SWISSP…

## Sheet: TEK
IntId	IntSchema	IntType	IntLinks	Sentences	ObjId1	ObjType1	ObjName1	ObjSymonyms1	ObjLinks1	ObjId2	ObjType2	ObjName2	ObjSymonyms2	ObjLinks2
11259158	FOXC2 -- TIE2	association	Pubmed 2014:25202984;	Furthermore, we demonstrated that loss of <b>FOXC2</b> from lymphatics results in <b>TIE2</b> downregulation, suggesting a mechanism for ocular defects in patients with FOXC mutations.[Pubmed 2014:25202984];	141187	Protein	FOXC2	FKHL14;Forkhead box protein C2;Forkhead-related protein FKHL14;FOXC2;Mesenchyme fork head protein 1;MFH-1 protein;MFH1;Transcription factor FKH-14;forkhead box C2;foxc 2;foxc-2;LD;MFH-1;	SWISSPROT_AC:Q99958;SWISSPROT_ID:FOXC2_HUMAN;EMBL:BC113437;EMBL:BC113439;EMBL:GQ282998;EMBL:Y08223;RefSeq:NP_005242.1;ProteinModelPortal:Q99958;STRING:9606.ENSP00000326371;SWISSPROT_AC_OLD:C6KMR9;SWISSPROT_AC_OLD:Q14DA6;SMR:Q99958;GeneID:2303;KEGG:hsa:2303;eggNOG:COG5025;eggNOG:KOG2294;UniGene:Hs.436448;GO:GO:0000122;GO:GO:0001077;GO:GO:0001503;GO:GO:0001569;GO:GO:0001656;GO:GO:0001657;GO:GO:0001…	488509	Protein	TIE2	Angiopoietin-1 receptor;CD202b antigen;EC 2.7.10.1;Endothelial tyrosine kinase;hTIE2;p140 TEK;TEK;TIE2;Tunica interna endothelial cell kinase;Tyrosine kinase with Ig and EGF homology domains-2;Tyrosine-protein kinase receptor TEK;Tyrosine-protein kinase receptor TIE-2;VMCM;VMCM1;CD202B;endothelial tyrosine-kinase;receptor protein tyrosine kinase tie2;receptor tyrosine kinase tek;TEK receptor tyro…	SWISSPROT_AC:Q02763;SWISSPROT_ID:TIE2_HUMAN;EMBL:AK291775;EMBL:AK294887;EMBL:AK295043;EMBL:AL133411;EMBL:AL355432;EMBL:AL355433;EMBL:BC035514;EMBL:CH471071;EMBL:L06139;RefSeq:NP_000450.2;RefSeq:NP_001277006.1;RefSeq:NP_001277007.1;ProteinModelPortal:Q02763;STRING:9606.ENSP00000369375;SWISSPROT_AC_OLD:A8K6W0;SWISSPROT_AC_OLD:B4DH20;SWISSPROT_AC_OLD:B4DHD3;SWISSPROT_AC_OLD:D3DRK5;SWISSPROT_AC_OLD:E…
100198966	TIE2 -- NEMO	interaction	innatedb:1630178;		488509	Protein	TIE2	Angiopoietin-1 receptor;CD202b antigen;EC 2.7.10.1;Endothelial tyrosine kinase;hTIE2;p140 TEK;TEK;TIE2;Tunica interna endothelial cell kinase;Tyrosine kinase with Ig and EGF homology domains-2;Tyrosine-protein kinase receptor TEK;Tyrosine-protein kinase receptor TIE-2;VMCM;VMCM1;CD202B;endothelial tyrosine-kinase;receptor protein tyrosine kinase tie2;receptor tyrosine kinase tek;TEK receptor tyro…	SWISSPROT_AC:Q02763;SWISSPROT_ID:TIE2_HUMAN;EMBL:AK291775;EMBL:AK294887;EMBL:AK295043;EMBL:AL133411;EMBL:AL355432;EMBL:AL355433;EMBL:BC035514;EMBL:CH471071;EMBL:L06139;RefSeq:NP_000450.2;RefSeq:NP_001277006.1;RefSeq:NP_001277007.1;ProteinModelPortal:Q02763;STRING:9606.ENSP00000369375;SWISSPROT_AC_OLD:A8K6W0;SWISSPROT_AC_OLD:B4DH20;SWISSPROT_AC_OLD:B4DHD3;SWISSPROT_AC_OLD:D3DRK5;SWISSPROT_AC_OLD:E…	274527	Protein	NEMO	FIP-3;FIP3;I-kappa-B kinase subunit gamma;IkB kinase subunit gamma;IkB kinase-associated protein 1;IKBKG;IKK-gamma;IKKAP1;IKKG;Inhibitor of nuclear factor kappa-B kinase subunit gamma;NEMO;NF-kappa-B essential modifier;NF-kappa-B essential modulator;AMCBX1;essential modulator of nf-kappa b;Fip3p;ikappab kinase subunit gamma;ikk gamma;IMD33;inhibitor of kappa light polypeptide gene enhancer in b c…	SWISSPROT_AC:Q9Y6K9;SWISSPROT_ID:NEMO_HUMAN;EMBL:AF062089;EMBL:AF074382;EMBL:AF091453;EMBL:AF261086;EMBL:AF277315;EMBL:AJ271718;EMBL:AK000593;EMBL:AY114157;EMBL:BC000299;EMBL:BC012114;EMBL:BC046922;EMBL:BC050612;EMBL:BT019621;RefSeq:NP_001093326.2;RefSeq:NP_001093327.1;RefSeq:NP_001138727.1;RefSeq:NP_001308325.1;RefSeq:NP_001308326.1;RefSeq:NP_003630.1;ProteinModelPortal:Q9Y6K9;STRING:9606.ENSP00…
100088167	Shp2 -- TIE2	interaction	HPRD:01470;HPRD:02571;		339968	Protein	Shp2	EC 3.1.3.48;Protein-tyrosine phosphatase 1D;Protein-tyrosine phosphatase 2C;PTN11;PTP-1D;PTP-2C;PTP2C;PTPN11;SH-PTP2;SH-PTP3;SHP-2;Shp2;SHPTP2;Tyrosine-protein phosphatase non-receptor type 11;BPTP3;CFC;JMML;METCDS;NS1;protein tyrosine phosphatase 1d;protein tyrosine phosphatase non-receptor 11;protein tyrosine phosphatase non-receptor type 11;protein tyrosine phosphatase type 1d;protein tyrosine…	SWISSPROT_AC:Q06124;SWISSPROT_ID:PTN11_HUMAN;EMBL:AK289854;EMBL:BC008692;EMBL:BT007106;EMBL:CH471054;EMBL:D13540;EMBL:L03535;EMBL:L07527;EMBL:L08807;EMBL:X70766;RefSeq:NP_001317366.1;RefSeq:NP_002825.3;RefSeq:NP_542168.1;ProteinModelPortal:Q06124;STRING:9606.ENSP00000340944;SWISSPROT_AC_OLD:A8K1D9;SWISSPROT_AC_OLD:Q96HD7;SMR:Q06124;GeneID:5781;KEGG:hsa:5781;PIR:JN0805;eggNOG:COG5599;eggNOG:KOG079…	488509	Protein	TIE2	Angiopoietin-1 receptor;CD202b antigen;EC 2.7.10.1;Endothelial tyrosine kinase;hTIE2;p140 TEK;TEK;TIE2;Tunica interna endothelial cell kinase;Tyrosine kinase with Ig and EGF homology domains-2;Tyrosine-protein kinase receptor TEK;Tyrosine-protein kinase receptor TIE-2;VMCM;VMCM1;CD202B;endothelial tyrosine-kinase;receptor protein tyrosine kinase tie2;receptor tyrosine kinase tek;TEK receptor tyro…	SWISSPROT_AC:Q02763;SWISSPROT_ID:TIE2_HUMAN;EMBL:AK291775;EMBL:AK294887;EMBL:AK295043;EMBL:AL133411;EMBL:AL355432;EMBL:AL355433;EMBL:BC035514;EMBL:CH471071;EMBL:L06139;RefSeq:NP_000450.2;RefSeq:NP_001277006.1;RefSeq:NP_001277007.1;ProteinModelPortal:Q02763;STRING:9606.ENSP00000369375;SWISSPROT_AC_OLD:A8K6W0;SWISSPROT_AC_OLD:B4DH20;SWISSPROT_AC_OLD:B4DHD3;SWISSPROT_AC_OLD:D3DRK5;SWISSPROT_AC_OLD:E…
25899767	FOXC2 -- TEK	association	Pubmed 2014:25202984;	Furthermore, we demonstrated that loss of <b>FOXC2</b> from lymphatics results in <b>TIE2</b> downregulation, suggesting a mechanism for ocular defects in patients with FOXC mutations.[Pubmed 2014:25202984];	4341667	Gene	FOXC2	FKHL14;forkhead box C2;FOXC2;LD;MFH-1;MFH1;Forkhead box protein C2;Forkhead-related protein FKHL14;foxc 2;foxc-2;Mesenchyme fork head protein 1;MFH-1 protein;Transcription factor FKH-14;	SWISSPROT_AC:Q99958;SWISSPROT_ID:FOXC2_HUMAN;GeneID:2303;Ensembl:ENSG00000176692;HGNC:HGNC:3801;MIM:602402;Vega:OTTHUMG00000137652;protein_accession:AAI11590.1;protein_accession:AAI13438.1;protein_accession:AAI13440.1;protein_accession:ACS83751.1;protein_accession:AFN73236.1;protein_accession:AFN73237.1;protein_accession:AFN73238.1;protein_accession:AFN73239.1;protein_accession:AFN73240.1;protein…	4345492	Gene	TEK	CD202B;TEK;TEK receptor tyrosine kinase;TIE-2;TIE2;VMCM;VMCM1;Angiopoietin-1 receptor;CD202b antigen;EC 2.7.10.1;Endothelial tyrosine kinase;endothelial tyrosine-kinase;hTIE2;p140 TEK;receptor protein tyrosine kinase tie2;receptor tyrosine kinase tek;tie 2;Tunica interna endothelial cell kinase;tyrosine endothelial kinase;tyrosine kinase endothelial;Tyrosine kinase with Ig and EGF homology domain…	SWISSPROT_AC:Q02763;SWISSPROT_ID:TIE2_HUMAN;GeneID:7010;Ensembl:ENSG00000120156;HGNC:HGNC:11724;MIM:600221;Vega:OTTHUMG00000019712;protein_accession:AAA61139.1;protein_accession:AAH35514.2;protein_accession:ABM83048.1;protein_accession:ABW03349.1;protein_accession:ACF47627.1;protein_accession:ACF47628.1;protein_accession:ADK23807.1;protein_accession:ADK23808.1;protein_accession:ADK23809.1;protein…
25899726	TIE2 -- FOXC2	association	Pubmed 2014:25202984;	Furthermore, we demonstrated that loss of <b>FOXC2</b> from lymphatics results in <b>TIE2</b> downregulation, suggesting a mechanism for ocular defects in patients with FOXC mutations.[Pubmed 2014:25202984];	488509	Protein	TIE2	Angiopoietin-1 receptor;CD202b antigen;EC 2.7.10.1;Endothelial tyrosine kinase;hTIE2;p140 TEK;TEK;TIE2;Tunica interna endothelial cell kinase;Tyrosine kinase with Ig and EGF homology domains-2;Tyrosine-protein kinase receptor TEK;Tyrosine-protein kinase receptor TIE-2;VMCM;VMCM1;CD202B;endothelial tyrosine-kinase;receptor protein tyrosine kinase tie2;receptor tyrosine kinase tek;TEK receptor tyro…	SWISSPROT_AC:Q02763;SWISSPROT_ID:TIE2_HUMAN;EMBL:AK291775;EMBL:AK294887;EMBL:AK295043;EMBL:AL133411;EMBL:AL355432;EMBL:AL355433;EMBL:BC035514;EMBL:CH471071;EMBL:L06139;RefSeq:NP_000450.2;RefSeq:NP_001277006.1;RefSeq:NP_001277007.1;ProteinModelPortal:Q02763;STRING:9606.ENSP00000369375;SWISSPROT_AC_OLD:A8K6W0;SWISSPROT_AC_OLD:B4DH20;SWISSPROT_AC_OLD:B4DHD3;SWISSPROT_AC_OLD:D3DRK5;SWISSPROT_AC_OLD:E…	4341667	Gene	FOXC2	FKHL14;forkhead box C2;FOXC2;LD;MFH-1;MFH1;Forkhead box protein C2;Forkhead-related protein FKHL14;foxc 2;foxc-2;Mesenchyme fork head protein 1;MFH-1 protein;Transcription factor FKH-14;	SWISSPROT_AC:Q99958;SWISSPROT_ID:FOXC2_HUMAN;GeneID:2303;Ensembl:ENSG00000176692;HGNC:HGNC:3801;MIM:602402;Vega:OTTHUMG00000137652;protein_accession:AAI11590.1;protein_accession:AAI13438.1;protein_accession:AAI13440.1;protein_accession:ACS83751.1;protein_accession:AFN73236.1;protein_accession:AFN73237.1;protein_accession:AFN73238.1;protein_accession:AFN73239.1;protein_accession:AFN73240.1;protein…
201865	TEK --> TIE2	Expression	GeneID:7010;		4345492	Gene	TEK	CD202B;TEK;TEK receptor tyrosine kinase;TIE-2;TIE2;VMCM;VMCM1;Angiopoietin-1 receptor;CD202b antigen;EC 2.7.10.1;Endothelial tyrosine kinase;endothelial tyrosine-kinase;hTIE2;p140 TEK;receptor protein tyrosine kinase tie2;receptor tyrosine kinase tek;tie 2;Tunica interna endothelial cell kinase;tyrosine endothelial kinase;tyrosine kinase endothelial;Tyrosine kinase with Ig and EGF homology domain…	SWISSPROT_AC:Q02763;SWISSPROT_ID:TIE2_HUMAN;GeneID:7010;Ensembl:ENSG00000120156;HGNC:HGNC:11724;MIM:600221;Vega:OTTHUMG00000019712;protein_accession:AAA61139.1;protein_accession:AAH35514.2;protein_accession:ABM83048.1;protein_accession:ABW03349.1;protein_accession:ACF47627.1;protein_accession:ACF47628.1;protein_accession:ADK23807.1;protein_accession:ADK23808.1;protein_accession:ADK23809.1;protein…	488509	Protein	TIE2	Angiopoietin-1 receptor;CD202b antigen;EC 2.7.10.1;Endothelial tyrosine kinase;hTIE2;p140 TEK;TEK;TIE2;Tunica interna endothelial cell kinase;Tyrosine kinase with Ig and EGF homology domains-2;Tyrosine-protein kinase receptor TEK;Tyrosine-protein kinase receptor TIE-2;VMCM;VMCM1;CD202B;endothelial tyrosine-kinase;receptor protein tyrosine kinase tie2;receptor tyrosine kinase tek;TEK receptor tyro…	SWISSPROT_AC:Q02763;SWISSPROT_ID:TIE2_HUMAN;EMBL:AK291775;EMBL:AK294887;EMBL:AK295043;EMBL:AL133411;EMBL:AL355432;EMBL:AL355433;EMBL:BC035514;EMBL:CH471071;EMBL:L06139;RefSeq:NP_000450.2;RefSeq:NP_001277006.1;RefSeq:NP_001277007.1;ProteinModelPortal:Q02763;STRING:9606.ENSP00000369375;SWISSPROT_AC_OLD:A8K6W0;SWISSPROT_AC_OLD:B4DH20;SWISSPROT_AC_OLD:B4DHD3;SWISSPROT_AC_OLD:D3DRK5;SWISSPROT_AC_OLD:E…
99366148	CBL -- TIE2	interaction	BioGrid:590447;psi-mi:MI:0463;		55959	Protein	CBL	Casitas B-lineage lymphoma proto-oncogene;CBL;CBL2;E3 ubiquitin-protein ligase CBL;EC 2.3.2.27;Proto-oncogene c-Cbl;RING finger protein 55;RING-type E3 ubiquitin transferase CBL;RNF55;Signal transduction protein CBL;C-CBL;cbl c;Cbl proto-oncogene;cbl-c;cbl-c-type;cbl-type;FRA11B;NSLL;proto-oncogene casitas b-lineage lymphoma;proto-oncogene cbl;	SWISSPROT_AC:P22681;SWISSPROT_ID:CBL_HUMAN;EMBL:AP002956;EMBL:BC132733;EMBL:BC136463;EMBL:X57110;RefSeq:NP_005179.2;ProteinModelPortal:P22681;STRING:9606.ENSP00000264033;SWISSPROT_AC_OLD:A3KMP8;SMR:P22681;GeneID:867;KEGG:hsa:867;PIR:A43817;eggNOG:ENOG410YDNH;eggNOG:KOG1785;UniGene:Hs.504096;GO:GO:0003700;GO:GO:0004842;GO:GO:0004871;GO:GO:0005509;GO:GO:0005634;GO:GO:0005737;GO:GO:0005829;GO:GO:000…	488509	Protein	TIE2	Angiopoietin-1 receptor;CD202b antigen;EC 2.7.10.1;Endothelial tyrosine kinase;hTIE2;p140 TEK;TEK;TIE2;Tunica interna endothelial cell kinase;Tyrosine kinase with Ig and EGF homology domains-2;Tyrosine-protein kinase receptor TEK;Tyrosine-protein kinase receptor TIE-2;VMCM;VMCM1;CD202B;endothelial tyrosine-kinase;receptor protein tyrosine kinase tie2;receptor tyrosine kinase tek;TEK receptor tyro…	SWISSPROT_AC:Q02763;SWISSPROT_ID:TIE2_HUMAN;EMBL:AK291775;EMBL:AK294887;EMBL:AK295043;EMBL:AL133411;EMBL:AL355432;EMBL:AL355433;EMBL:BC035514;EMBL:CH471071;EMBL:L06139;RefSeq:NP_000450.2;RefSeq:NP_001277006.1;RefSeq:NP_001277007.1;ProteinModelPortal:Q02763;STRING:9606.ENSP00000369375;SWISSPROT_AC_OLD:A8K6W0;SWISSPROT_AC_OLD:B4DH20;SWISSPROT_AC_OLD:B4DHD3;SWISSPROT_AC_OLD:D3DRK5;SWISSPROT_AC_OLD:E…
25899657	FOXC2 -- TEK	association	Pubmed 2014:25202984;	Furthermore, we demonstrated that loss of <b>FOXC2</b> from lymphatics results in <b>TIE2</b> downregulation, suggesting a mechanism for ocular defects in patients with FOXC mutations.[Pubmed 2014:25202984];	141187	Protein	FOXC2	FKHL14;Forkhead box protein C2;Forkhead-related protein FKHL14;FOXC2;Mesenchyme fork head protein 1;MFH-1 protein;MFH1;Transcription factor FKH-14;forkhead box C2;foxc 2;foxc-2;LD;MFH-1;	SWISSPROT_AC:Q99958;SWISSPROT_ID:FOXC2_HUMAN;EMBL:BC113437;EMBL:BC113439;EMBL:GQ282998;EMBL:Y08223;RefSeq:NP_005242.1;ProteinModelPortal:Q99958;STRING:9606.ENSP00000326371;SWISSPROT_AC_OLD:C6KMR9;SWISSPROT_AC_OLD:Q14DA6;SMR:Q99958;GeneID:2303;KEGG:hsa:2303;eggNOG:COG5025;eggNOG:KOG2294;UniGene:Hs.436448;GO:GO:0000122;GO:GO:0001077;GO:GO:0001503;GO:GO:0001569;GO:GO:0001656;GO:GO:0001657;GO:GO:0001…	4345492	Gene	TEK	CD202B;TEK;TEK receptor tyrosine kinase;TIE-2;TIE2;VMCM;VMCM1;Angiopoietin-1 receptor;CD202b antigen;EC 2.7.10.1;Endothelial tyrosine kinase;endothelial tyrosine-kinase;hTIE2;p140 TEK;receptor protein tyrosine kinase tie2;receptor tyrosine kinase tek;tie 2;Tunica interna endothelial cell kinase;tyrosine endothelial kinase;tyrosine kinase endothelial;Tyrosine kinase with Ig and EGF homology domain…	SWISSPROT_AC:Q02763;SWISSPROT_ID:TIE2_HUMAN;GeneID:7010;Ensembl:ENSG00000120156;HGNC:HGNC:11724;MIM:600221;Vega:OTTHUMG00000019712;protein_accession:AAA61139.1;protein_accession:AAH35514.2;protein_accession:ABM83048.1;protein_accession:ABW03349.1;protein_accession:ACF47627.1;protein_accession:ACF47628.1;protein_accession:ADK23807.1;protein_accession:ADK23808.1;protein_accession:ADK23809.1;protein…
65909	FOXC2 --> FOXC2	Expression	GeneID:2303;		4341667	Gene	FOXC2	FKHL14;forkhead box C2;FOXC2;LD;MFH-1;MFH1;Forkhead box protein C2;Forkhead-related protein FKHL14;foxc 2;foxc-2;Mesenchyme fork head protein 1;MFH-1 protein;Transcription factor FKH-14;	SWISSPROT_AC:Q99958;SWISSPROT_ID:FOXC2_HUMAN;GeneID:2303;Ensembl:ENSG00000176692;HGNC:HGNC:3801;MIM:602402;Vega:OTTHUMG00000137652;protein_accession:AAI11590.1;protein_accession:AAI13438.1;protein_accession:AAI13440.1;protein_accession:ACS83751.1;protein_accession:AFN73236.1;protein_accession:AFN73237.1;protein_accession:AFN73238.1;protein_accession:AFN73239.1;protein_accession:AFN73240.1;protein…	141187	Protein	FOXC2	FKHL14;Forkhead box protein C2;Forkhead-related protein FKHL14;FOXC2;Mesenchyme fork head protein 1;MFH-1 protein;MFH1;Transcription factor FKH-14;forkhead box C2;foxc 2;foxc-2;LD;MFH-1;	SWISSPROT_AC:Q99958;SWISSPROT_ID:FOXC2_HUMAN;EMBL:BC113437;EMBL:BC113439;EMBL:GQ282998;EMBL:Y08223;RefSeq:NP_005242.1;ProteinModelPortal:Q99958;STRING:9606.ENSP00000326371;SWISSPROT_AC_OLD:C6KMR9;SWISSPROT_AC_OLD:Q14DA6;SMR:Q99958;GeneID:2303;KEGG:hsa:2303;eggNOG:COG5025;eggNOG:KOG2294;UniGene:Hs.436448;GO:GO:0000122;GO:GO:0001077;GO:GO:0001503;GO:GO:0001569;GO:GO:0001656;GO:GO:0001657;GO:GO:0001…
21064118	Shp2 -- NEMO	association	Pubmed 2010:19763917;	Furthermore, the inductionary effects of ATO on transcriptional stimulation of p73 might be through cramping the NF-kappaB module (through suppression of p65 phosphorylation as well as transcriptional hindering of IKK2, ATM and <b>Nemo</b>) along with diminishing the mRNA expression of TIP60, <b>SHP-2</b> and SIRT1.[Pubmed 2010:19763917];	339968	Protein	Shp2	EC 3.1.3.48;Protein-tyrosine phosphatase 1D;Protein-tyrosine phosphatase 2C;PTN11;PTP-1D;PTP-2C;PTP2C;PTPN11;SH-PTP2;SH-PTP3;SHP-2;Shp2;SHPTP2;Tyrosine-protein phosphatase non-receptor type 11;BPTP3;CFC;JMML;METCDS;NS1;protein tyrosine phosphatase 1d;protein tyrosine phosphatase non-receptor 11;protein tyrosine phosphatase non-receptor type 11;protein tyrosine phosphatase type 1d;protein tyrosine…	SWISSPROT_AC:Q06124;SWISSPROT_ID:PTN11_HUMAN;EMBL:AK289854;EMBL:BC008692;EMBL:BT007106;EMBL:CH471054;EMBL:D13540;EMBL:L03535;EMBL:L07527;EMBL:L08807;EMBL:X70766;RefSeq:NP_001317366.1;RefSeq:NP_002825.3;RefSeq:NP_542168.1;ProteinModelPortal:Q06124;STRING:9606.ENSP00000340944;SWISSPROT_AC_OLD:A8K1D9;SWISSPROT_AC_OLD:Q96HD7;SMR:Q06124;GeneID:5781;KEGG:hsa:5781;PIR:JN0805;eggNOG:COG5599;eggNOG:KOG079…	274527	Protein	NEMO	FIP-3;FIP3;I-kappa-B kinase subunit gamma;IkB kinase subunit gamma;IkB kinase-associated protein 1;IKBKG;IKK-gamma;IKKAP1;IKKG;Inhibitor of nuclear factor kappa-B kinase subunit gamma;NEMO;NF-kappa-B essential modifier;NF-kappa-B essential modulator;AMCBX1;essential modulator of nf-kappa b;Fip3p;ikappab kinase subunit gamma;ikk gamma;IMD33;inhibitor of kappa light polypeptide gene enhancer in b c…	SWISSPROT_AC:Q9Y6K9;SWISSPROT_ID:NEMO_HUMAN;EMBL:AF062089;EMBL:AF074382;EMBL:AF091453;EMBL:AF261086;EMBL:AF277315;EMBL:AJ271718;EMBL:AK000593;EMBL:AY114157;EMBL:BC000299;EMBL:BC012114;EMBL:BC046922;EMBL:BC050612;EMBL:BT019621;RefSeq:NP_001093326.2;RefSeq:NP_001093327.1;RefSeq:NP_001138727.1;RefSeq:NP_001308325.1;RefSeq:NP_001308326.1;RefSeq:NP_003630.1;ProteinModelPortal:Q9Y6K9;STRING:9606.ENSP00…
99323524	Shp2 -- CBL	interaction	BioGrid:329945;BioGrid:329946;BioGrid:677247;BioGrid:719362;BioGrid:719363;HPRD:01320;HPRD:01470;psi-mi:MI:0463;		339968	Protein	Shp2	EC 3.1.3.48;Protein-tyrosine phosphatase 1D;Protein-tyrosine phosphatase 2C;PTN11;PTP-1D;PTP-2C;PTP2C;PTPN11;SH-PTP2;SH-PTP3;SHP-2;Shp2;SHPTP2;Tyrosine-protein phosphatase non-receptor type 11;BPTP3;CFC;JMML;METCDS;NS1;protein tyrosine phosphatase 1d;protein tyrosine phosphatase non-receptor 11;protein tyrosine phosphatase non-receptor type 11;protein tyrosine phosphatase type 1d;protein tyrosine…	SWISSPROT_AC:Q06124;SWISSPROT_ID:PTN11_HUMAN;EMBL:AK289854;EMBL:BC008692;EMBL:BT007106;EMBL:CH471054;EMBL:D13540;EMBL:L03535;EMBL:L07527;EMBL:L08807;EMBL:X70766;RefSeq:NP_001317366.1;RefSeq:NP_002825.3;RefSeq:NP_542168.1;ProteinModelPortal:Q06124;STRING:9606.ENSP00000340944;SWISSPROT_AC_OLD:A8K1D9;SWISSPROT_AC_OLD:Q96HD7;SMR:Q06124;GeneID:5781;KEGG:hsa:5781;PIR:JN0805;eggNOG:COG5599;eggNOG:KOG079…	55959	Protein	CBL	Casitas B-lineage lymphoma proto-oncogene;CBL;CBL2;E3 ubiquitin-protein ligase CBL;EC 2.3.2.27;Proto-oncogene c-Cbl;RING finger protein 55;RING-type E3 ubiquitin transferase CBL;RNF55;Signal transduction protein CBL;C-CBL;cbl c;Cbl proto-oncogene;cbl-c;cbl-c-type;cbl-type;FRA11B;NSLL;proto-oncogene casitas b-lineage lymphoma;proto-oncogene cbl;	SWISSPROT_AC:P22681;SWISSPROT_ID:CBL_HUMAN;EMBL:AP002956;EMBL:BC132733;EMBL:BC136463;EMBL:X57110;RefSeq:NP_005179.2;ProteinModelPortal:P22681;STRING:9606.ENSP00000264033;SWISSPROT_AC_OLD:A3KMP8;SMR:P22681;GeneID:867;KEGG:hsa:867;PIR:A43817;eggNOG:ENOG410YDNH;eggNOG:KOG1785;UniGene:Hs.504096;GO:GO:0003700;GO:GO:0004842;GO:GO:0004871;GO:GO:0005509;GO:GO:0005634;GO:GO:0005737;GO:GO:0005829;GO:GO:000…

## Sheet: BMPR2
IntId	IntSchema	IntType	IntLinks	Sentences	ObjId1	ObjType1	ObjName1	ObjSymonyms1	ObjLinks1	ObjId2	ObjType2	ObjName2	ObjSymonyms2	ObjLinks2
44873864	BMPR2 --| VEGFC	expression downregulation	Pubmed 2014:25002834;	Its mechanism may be that <b>BMPR-II</b> silence down-regulates <b>VEGF-C</b> expression through MAPK/P38 and MAPK/ERK1/2 pathways, especially MAPK/P38.[Pubmed 2014:25002834];	47023	Protein	BMPR2	BMP type II receptor;BMP type-2 receptor;BMPR-2;BMPR-II;BMPR2;Bone morphogenetic protein receptor type II;Bone morphogenetic protein receptor type-2;EC 2.7.11.30;PPH1;alk-t;bmp type 2 receptor;bmp-2 receptor;bmp-type ii receptor;bmp2 receptor;bmpr 2;bmpr ii;bmpr type ii;BMPR3;bmr-2;BMR2;bone morphogenetic protein receptor 2;bone morphogenetic protein receptor ii;bone morphogenetic protein recepto…	SWISSPROT_AC:Q13873;SWISSPROT_ID:BMPR2_HUMAN;EMBL:AC009960;EMBL:AC064836;EMBL:AC073410;EMBL:BC052985;EMBL:CH471063;EMBL:D50516;EMBL:U20165;EMBL:U25110;EMBL:Z48923;RefSeq:NP_001195.2;ProteinModelPortal:Q13873;STRING:9606.ENSP00000363708;SWISSPROT_AC_OLD:Q13161;SWISSPROT_AC_OLD:Q16569;SWISSPROT_AC_OLD:Q4ZG08;SWISSPROT_AC_OLD:Q53SA5;SWISSPROT_AC_OLD:Q585T8;SMR:Q13873;GeneID:659;KEGG:hsa:659;PIR:I389…	4345854	Gene	VEGFC	Flt4-L;LMPH1D;vascular endothelial growth factor C;VEGFC;VRP;c-vegf;Flt4 ligand;ligand of flt4;vascular endothelial growth factor related protein;vascular endothelial growth factor type c;vascular endothelial growth factor-c;Vascular endothelial growth factor-related protein;vegf c;vegf type c;vegf- c;VEGF-C;	SWISSPROT_AC:P49767;SWISSPROT_ID:VEGFC_HUMAN;GeneID:7424;Ensembl:ENSG00000150630;HGNC:HGNC:12682;MIM:601528;Vega:OTTHUMG00000160734;protein_accession:AAA85214.1;protein_accession:AAB02909.1;protein_accession:AAB82540.1;protein_accession:AAH35212.1;protein_accession:AAH63685.1;protein_accession:ABM82088.1;protein_accession:ABM84271.1;protein_accession:ABM85407.1;protein_accession:ABM87665.1;protei…
10690400	BMPR2 -- VEGF-C	association	Pubmed 2014:25002834;	Its mechanism may be that <b>BMPR-II</b> silence down-regulates <b>VEGF-C</b> expression through MAPK/P38 and MAPK/ERK1/2 pathways, especially MAPK/P38.[Pubmed 2014:25002834];Western blot indicated that the protein levels of p-P38 (Pâ<â0.01) and <b>vascular endothelial growth factor-C</b> (VEGF-C) (Pâ<â0.01) were significantly decreased after <b>BMPR-II</b> silence.[Pubmed 2014:25002834];…	47023	Protein	BMPR2	BMP type II receptor;BMP type-2 receptor;BMPR-2;BMPR-II;BMPR2;Bone morphogenetic protein receptor type II;Bone morphogenetic protein receptor type-2;EC 2.7.11.30;PPH1;alk-t;bmp type 2 receptor;bmp-2 receptor;bmp-type ii receptor;bmp2 receptor;bmpr 2;bmpr ii;bmpr type ii;BMPR3;bmr-2;BMR2;bone morphogenetic protein receptor 2;bone morphogenetic protein receptor ii;bone morphogenetic protein recepto…	SWISSPROT_AC:Q13873;SWISSPROT_ID:BMPR2_HUMAN;EMBL:AC009960;EMBL:AC064836;EMBL:AC073410;EMBL:BC052985;EMBL:CH471063;EMBL:D50516;EMBL:U20165;EMBL:U25110;EMBL:Z48923;RefSeq:NP_001195.2;ProteinModelPortal:Q13873;STRING:9606.ENSP00000363708;SWISSPROT_AC_OLD:Q13161;SWISSPROT_AC_OLD:Q16569;SWISSPROT_AC_OLD:Q4ZG08;SWISSPROT_AC_OLD:Q53SA5;SWISSPROT_AC_OLD:Q585T8;SMR:Q13873;GeneID:659;KEGG:hsa:659;PIR:I389…	520253	Protein	VEGF-C	Flt4 ligand;Flt4-L;Vascular endothelial growth factor C;Vascular endothelial growth factor-related protein;VEGF-C;VEGFC;VRP;c-vegf;ligand of flt4;LMPH1D;vascular endothelial growth factor related protein;vascular endothelial growth factor type c;vascular endothelial growth factor-c;vegf c;vegf type c;vegf- c;	SWISSPROT_AC:P49767;SWISSPROT_ID:VEGFC_HUMAN;EMBL:AC092673;EMBL:AC093801;EMBL:AK313879;EMBL:BC035212;EMBL:BC063685;EMBL:CH471056;EMBL:U43142;EMBL:U58111;EMBL:X94216;RefSeq:NP_005420.1;ProteinModelPortal:P49767;STRING:9606.ENSP00000280193;SWISSPROT_AC_OLD:B2R9Q8;SMR:P49767;GeneID:7424;KEGG:hsa:7424;PIR:S69207;eggNOG:ENOG410IFTP;eggNOG:ENOG410YGVZ;UniGene:Hs.435215;GO:GO:0001525;GO:GO:0001666;GO:GO…
45008464	HGF --> BMPR2	expression upregulation	Pubmed 2007:17203235;	The expression of BMPR-IB and <b>BMPR-II</b> mRNA was up-regulated by <b>HGF</b>, as shown by both conventional PCR and quantitative PCR.[Pubmed 2007:17203235];	178566	Protein	HGF	Hepatocyte growth factor;Hepatopoietin-A;HGF;HPTA;Scatter factor;SF;DFNB39;F-TCF;factor scatter;factor--scatter;factor-scatter;hepatopoietin a;hgf beta;hgf beta-chain;hgf-beta;HGFB;hgfbeta;hgfbeta-chain;scatter-factor;	SWISSPROT_AC:P14210;SWISSPROT_ID:HGF_HUMAN;EMBL:AC004960;EMBL:AY246560;EMBL:BC022308;EMBL:BC063485;EMBL:BC105797;EMBL:BC130284;EMBL:BC130286;EMBL:CH236949;EMBL:D90334;EMBL:L02931;EMBL:M29145;EMBL:M55379;EMBL:M60718;EMBL:M73239;EMBL:M73240;EMBL:M75966;EMBL:M75967;EMBL:M75968;EMBL:M75969;EMBL:M75971;EMBL:M75972;EMBL:M75973;EMBL:M75974;EMBL:M75975;EMBL:M75976;EMBL:M75977;EMBL:M75978;EMBL:M75979;EMBL…	4340338	Gene	BMPR2	BMPR-II;BMPR2;BMPR3;BMR2;bone morphogenetic protein receptor type 2;BRK-3;POVD1;PPH1;T-ALK;alk-t;bmp type 2 receptor;BMP type II receptor;BMP type-2 receptor;bmp-2 receptor;bmp-type ii receptor;bmp2 receptor;bmpr 2;bmpr ii;bmpr type ii;BMPR-2;bmr-2;bone morphogenetic protein receptor 2;bone morphogenetic protein receptor ii;Bone morphogenetic protein receptor type II;Bone morphogenetic protein re…	SWISSPROT_AC:Q13873;SWISSPROT_ID:BMPR2_HUMAN;GeneID:659;Ensembl:ENSG00000204217;HGNC:HGNC:1078;MIM:600799;Vega:OTTHUMG00000133617;protein_accession:AAC50105.1;protein_accession:AAH52985.1;protein_accession:AAQ18032.1;protein_accession:AAX76517.1;protein_accession:AAX88941.1;protein_accession:AAY24146.1;protein_accession:BAA09094.1;protein_accession:BAF85119.1;protein_accession:CAA88759.1;protein_…
542572	BMPR2 -- HGF	association	Pubmed 2007:17203235;	In a murine prostate tumour model, infusion of recombinant <b>HGF</b> resulted in an increase in the levels of both BMPR-IB and <b>BMPR-II</b> transcript in prostate tumours.[Pubmed 2007:17203235];The expression of BMPR-IB and <b>BMPR-II</b> mRNA was up-regulated by <b>HGF</b>, as shown by both conventional PCR and quantitative PCR.[Pubmed 2007:17203235];	4340338	Gene	BMPR2	BMPR-II;BMPR2;BMPR3;BMR2;bone morphogenetic protein receptor type 2;BRK-3;POVD1;PPH1;T-ALK;alk-t;bmp type 2 receptor;BMP type II receptor;BMP type-2 receptor;bmp-2 receptor;bmp-type ii receptor;bmp2 receptor;bmpr 2;bmpr ii;bmpr type ii;BMPR-2;bmr-2;bone morphogenetic protein receptor 2;bone morphogenetic protein receptor ii;Bone morphogenetic protein receptor type II;Bone morphogenetic protein re…	SWISSPROT_AC:Q13873;SWISSPROT_ID:BMPR2_HUMAN;GeneID:659;Ensembl:ENSG00000204217;HGNC:HGNC:1078;MIM:600799;Vega:OTTHUMG00000133617;protein_accession:AAC50105.1;protein_accession:AAH52985.1;protein_accession:AAQ18032.1;protein_accession:AAX76517.1;protein_accession:AAX88941.1;protein_accession:AAY24146.1;protein_accession:BAA09094.1;protein_accession:BAF85119.1;protein_accession:CAA88759.1;protein_…	178566	Protein	HGF	Hepatocyte growth factor;Hepatopoietin-A;HGF;HPTA;Scatter factor;SF;DFNB39;F-TCF;factor scatter;factor--scatter;factor-scatter;hepatopoietin a;hgf beta;hgf beta-chain;hgf-beta;HGFB;hgfbeta;hgfbeta-chain;scatter-factor;	SWISSPROT_AC:P14210;SWISSPROT_ID:HGF_HUMAN;EMBL:AC004960;EMBL:AY246560;EMBL:BC022308;EMBL:BC063485;EMBL:BC105797;EMBL:BC130284;EMBL:BC130286;EMBL:CH236949;EMBL:D90334;EMBL:L02931;EMBL:M29145;EMBL:M55379;EMBL:M60718;EMBL:M73239;EMBL:M73240;EMBL:M75966;EMBL:M75967;EMBL:M75968;EMBL:M75969;EMBL:M75971;EMBL:M75972;EMBL:M75973;EMBL:M75974;EMBL:M75975;EMBL:M75976;EMBL:M75977;EMBL:M75978;EMBL:M75979;EMBL…
44916421	HGF -<> BMPR2	expression regulation	Pubmed 2007:17203235;	The expression of BMPR-IB and <b>BMPR-II</b> mRNA was up-regulated by <b>HGF</b>, as shown by both conventional PCR and quantitative PCR.[Pubmed 2007:17203235];	178566	Protein	HGF	Hepatocyte growth factor;Hepatopoietin-A;HGF;HPTA;Scatter factor;SF;DFNB39;F-TCF;factor scatter;factor--scatter;factor-scatter;hepatopoietin a;hgf beta;hgf beta-chain;hgf-beta;HGFB;hgfbeta;hgfbeta-chain;scatter-factor;	SWISSPROT_AC:P14210;SWISSPROT_ID:HGF_HUMAN;EMBL:AC004960;EMBL:AY246560;EMBL:BC022308;EMBL:BC063485;EMBL:BC105797;EMBL:BC130284;EMBL:BC130286;EMBL:CH236949;EMBL:D90334;EMBL:L02931;EMBL:M29145;EMBL:M55379;EMBL:M60718;EMBL:M73239;EMBL:M73240;EMBL:M75966;EMBL:M75967;EMBL:M75968;EMBL:M75969;EMBL:M75971;EMBL:M75972;EMBL:M75973;EMBL:M75974;EMBL:M75975;EMBL:M75976;EMBL:M75977;EMBL:M75978;EMBL:M75979;EMBL…	4340338	Gene	BMPR2	BMPR-II;BMPR2;BMPR3;BMR2;bone morphogenetic protein receptor type 2;BRK-3;POVD1;PPH1;T-ALK;alk-t;bmp type 2 receptor;BMP type II receptor;BMP type-2 receptor;bmp-2 receptor;bmp-type ii receptor;bmp2 receptor;bmpr 2;bmpr ii;bmpr type ii;BMPR-2;bmr-2;bone morphogenetic protein receptor 2;bone morphogenetic protein receptor ii;Bone morphogenetic protein receptor type II;Bone morphogenetic protein re…	SWISSPROT_AC:Q13873;SWISSPROT_ID:BMPR2_HUMAN;GeneID:659;Ensembl:ENSG00000204217;HGNC:HGNC:1078;MIM:600799;Vega:OTTHUMG00000133617;protein_accession:AAC50105.1;protein_accession:AAH52985.1;protein_accession:AAQ18032.1;protein_accession:AAX76517.1;protein_accession:AAX88941.1;protein_accession:AAY24146.1;protein_accession:BAA09094.1;protein_accession:BAF85119.1;protein_accession:CAA88759.1;protein_…
25148946	VEGFC -- BMPR2	association	Pubmed 2014:25002834;	Its mechanism may be that <b>BMPR-II</b> silence down-regulates <b>VEGF-C</b> expression through MAPK/P38 and MAPK/ERK1/2 pathways, especially MAPK/P38.[Pubmed 2014:25002834];Western blot indicated that the protein levels of p-P38 (Pâ<â0.01) and <b>vascular endothelial growth factor-C</b> (VEGF-C) (Pâ<â0.01) were significantly decreased after <b>BMPR-II</b> silence.[Pubmed 2014:25002834];…	4345854	Gene	VEGFC	Flt4-L;LMPH1D;vascular endothelial growth factor C;VEGFC;VRP;c-vegf;Flt4 ligand;ligand of flt4;vascular endothelial growth factor related protein;vascular endothelial growth factor type c;vascular endothelial growth factor-c;Vascular endothelial growth factor-related protein;vegf c;vegf type c;vegf- c;VEGF-C;	SWISSPROT_AC:P49767;SWISSPROT_ID:VEGFC_HUMAN;GeneID:7424;Ensembl:ENSG00000150630;HGNC:HGNC:12682;MIM:601528;Vega:OTTHUMG00000160734;protein_accession:AAA85214.1;protein_accession:AAB02909.1;protein_accession:AAB82540.1;protein_accession:AAH35212.1;protein_accession:AAH63685.1;protein_accession:ABM82088.1;protein_accession:ABM84271.1;protein_accession:ABM85407.1;protein_accession:ABM87665.1;protei…	47023	Protein	BMPR2	BMP type II receptor;BMP type-2 receptor;BMPR-2;BMPR-II;BMPR2;Bone morphogenetic protein receptor type II;Bone morphogenetic protein receptor type-2;EC 2.7.11.30;PPH1;alk-t;bmp type 2 receptor;bmp-2 receptor;bmp-type ii receptor;bmp2 receptor;bmpr 2;bmpr ii;bmpr type ii;BMPR3;bmr-2;BMR2;bone morphogenetic protein receptor 2;bone morphogenetic protein receptor ii;bone morphogenetic protein recepto…	SWISSPROT_AC:Q13873;SWISSPROT_ID:BMPR2_HUMAN;EMBL:AC009960;EMBL:AC064836;EMBL:AC073410;EMBL:BC052985;EMBL:CH471063;EMBL:D50516;EMBL:U20165;EMBL:U25110;EMBL:Z48923;RefSeq:NP_001195.2;ProteinModelPortal:Q13873;STRING:9606.ENSP00000363708;SWISSPROT_AC_OLD:Q13161;SWISSPROT_AC_OLD:Q16569;SWISSPROT_AC_OLD:Q4ZG08;SWISSPROT_AC_OLD:Q53SA5;SWISSPROT_AC_OLD:Q585T8;SMR:Q13873;GeneID:659;KEGG:hsa:659;PIR:I389…
27140110	BMPR2 -- IL-6	association	Pubmed 2015:26073741;Pubmed 2016:27317687;	Similarly, pulmonary artery smooth muscle cells from Bmpr2(+/-) mice and patients with <b>BMPR2</b> mutations produced higher levels of <b>IL-6</b> and KC/IL-8 after lipopolysaccharide stimulation compared with controls.[Pubmed 2015:26073741];We also demonstrate that isolated bone marrow-derived macrophages from BLM-exposed mice show reduced <b>BMPR2</b> levels upon exposure with <b>IL6</b> or th…	4340338	Gene	BMPR2	BMPR-II;BMPR2;BMPR3;BMR2;bone morphogenetic protein receptor type 2;BRK-3;POVD1;PPH1;T-ALK;alk-t;bmp type 2 receptor;BMP type II receptor;BMP type-2 receptor;bmp-2 receptor;bmp-type ii receptor;bmp2 receptor;bmpr 2;bmpr ii;bmpr type ii;BMPR-2;bmr-2;bone morphogenetic protein receptor 2;bone morphogenetic protein receptor ii;Bone morphogenetic protein receptor type II;Bone morphogenetic protein re…	SWISSPROT_AC:Q13873;SWISSPROT_ID:BMPR2_HUMAN;GeneID:659;Ensembl:ENSG00000204217;HGNC:HGNC:1078;MIM:600799;Vega:OTTHUMG00000133617;protein_accession:AAC50105.1;protein_accession:AAH52985.1;protein_accession:AAQ18032.1;protein_accession:AAX76517.1;protein_accession:AAX88941.1;protein_accession:AAY24146.1;protein_accession:BAA09094.1;protein_accession:BAF85119.1;protein_accession:CAA88759.1;protein_…	197638	Protein	IL-6	B-cell stimulatory factor 2;BSF-2;CDF;CTL differentiation factor;Hybridoma growth factor;IFN-beta-2;IFNB2;IL-6;IL6;Interferon beta-2;Interleukin-6;b cell stimulatory factor 2;b cell stimulatory factor-2;b-cell stimulatory factor-2;bsf- 2;BSF2;HGF;HSF;hsf-type;ifn beta 2;ifn-beta 2;ifn-beta2;il - 6;il -- 6;il -6;il 6;il- 6;il--6;il-6-type;il-vi;il6-type;interferon beta 2;interferon beta2;interfero…	SWISSPROT_AC:P05231;SWISSPROT_ID:IL6_HUMAN;EMBL:AF372214;EMBL:BC015511;EMBL:M14584;EMBL:M18403;EMBL:M29150;EMBL:M54894;EMBL:S56892;EMBL:X04402;EMBL:X04403;EMBL:X04430;EMBL:X04602;EMBL:Y00081;RefSeq:NP_000591.1;RefSeq:XP_011513692.1;ProteinModelPortal:P05231;STRING:9606.ENSP00000258743;SWISSPROT_AC_OLD:Q9UCU2;SWISSPROT_AC_OLD:Q9UCU3;SWISSPROT_AC_OLD:Q9UCU4;SMR:P05231;GeneID:3569;KEGG:hsa:3569;PIR:…
75999557	IL6 -- BMPR2	association	Pubmed 2016:27317687;	We also demonstrate that isolated bone marrow-derived macrophages from BLM-exposed mice show reduced <b>BMPR2</b> levels upon exposure with <b>IL6</b> or the IL6+IL6R complex that are consistent with immunohistochemistry showing reduced BMPR2 in CD206 expressing macrophages from lung sections from IPF and IPF+PH patients.[Pubmed 2016:27317687];	4342721	Gene	IL6	BSF-2;BSF2;CDF;HGF;HSF;IFN-beta-2;IFNB2;IL-6;IL6;interleukin 6;b cell stimulatory factor 2;b cell stimulatory factor-2;B-cell stimulatory factor 2;b-cell stimulatory factor-2;bsf- 2;CTL differentiation factor;hsf-type;Hybridoma growth factor;ifn beta 2;ifn-beta 2;ifn-beta2;il - 6;il -- 6;il -6;il 6;il- 6;il--6;il-6-type;il-vi;il6-type;interferon beta 2;Interferon beta-2;interferon beta2;interfero…	SWISSPROT_AC:P05231;SWISSPROT_ID:IL6_HUMAN;GeneID:3569;Ensembl:ENSG00000136244;HGNC:HGNC:6018;MIM:147620;Vega:OTTHUMG00000023178;protein_accession:AAA52728.1;protein_accession:AAA52729.1;protein_accession:AAA59154.1;protein_accession:AAC05673.1;protein_accession:AAC41704.1;protein_accession:AAD13886.1;protein_accession:AAH15511.1;protein_accession:AAK48987.1;protein_accession:AAN75009.1;protein_a…	47023	Protein	BMPR2	BMP type II receptor;BMP type-2 receptor;BMPR-2;BMPR-II;BMPR2;Bone morphogenetic protein receptor type II;Bone morphogenetic protein receptor type-2;EC 2.7.11.30;PPH1;alk-t;bmp type 2 receptor;bmp-2 receptor;bmp-type ii receptor;bmp2 receptor;bmpr 2;bmpr ii;bmpr type ii;BMPR3;bmr-2;BMR2;bone morphogenetic protein receptor 2;bone morphogenetic protein receptor ii;bone morphogenetic protein recepto…	SWISSPROT_AC:Q13873;SWISSPROT_ID:BMPR2_HUMAN;EMBL:AC009960;EMBL:AC064836;EMBL:AC073410;EMBL:BC052985;EMBL:CH471063;EMBL:D50516;EMBL:U20165;EMBL:U25110;EMBL:Z48923;RefSeq:NP_001195.2;ProteinModelPortal:Q13873;STRING:9606.ENSP00000363708;SWISSPROT_AC_OLD:Q13161;SWISSPROT_AC_OLD:Q16569;SWISSPROT_AC_OLD:Q4ZG08;SWISSPROT_AC_OLD:Q53SA5;SWISSPROT_AC_OLD:Q585T8;SMR:Q13873;GeneID:659;KEGG:hsa:659;PIR:I389…
23940	BMPR2 --> BMPR2	Expression	GeneID:659;		4340338	Gene	BMPR2	BMPR-II;BMPR2;BMPR3;BMR2;bone morphogenetic protein receptor type 2;BRK-3;POVD1;PPH1;T-ALK;alk-t;bmp type 2 receptor;BMP type II receptor;BMP type-2 receptor;bmp-2 receptor;bmp-type ii receptor;bmp2 receptor;bmpr 2;bmpr ii;bmpr type ii;BMPR-2;bmr-2;bone morphogenetic protein receptor 2;bone morphogenetic protein receptor ii;Bone morphogenetic protein receptor type II;Bone morphogenetic protein re…	SWISSPROT_AC:Q13873;SWISSPROT_ID:BMPR2_HUMAN;GeneID:659;Ensembl:ENSG00000204217;HGNC:HGNC:1078;MIM:600799;Vega:OTTHUMG00000133617;protein_accession:AAC50105.1;protein_accession:AAH52985.1;protein_accession:AAQ18032.1;protein_accession:AAX76517.1;protein_accession:AAX88941.1;protein_accession:AAY24146.1;protein_accession:BAA09094.1;protein_accession:BAF85119.1;protein_accession:CAA88759.1;protein_…	47023	Protein	BMPR2	BMP type II receptor;BMP type-2 receptor;BMPR-2;BMPR-II;BMPR2;Bone morphogenetic protein receptor type II;Bone morphogenetic protein receptor type-2;EC 2.7.11.30;PPH1;alk-t;bmp type 2 receptor;bmp-2 receptor;bmp-type ii receptor;bmp2 receptor;bmpr 2;bmpr ii;bmpr type ii;BMPR3;bmr-2;BMR2;bone morphogenetic protein receptor 2;bone morphogenetic protein receptor ii;bone morphogenetic protein recepto…	SWISSPROT_AC:Q13873;SWISSPROT_ID:BMPR2_HUMAN;EMBL:AC009960;EMBL:AC064836;EMBL:AC073410;EMBL:BC052985;EMBL:CH471063;EMBL:D50516;EMBL:U20165;EMBL:U25110;EMBL:Z48923;RefSeq:NP_001195.2;ProteinModelPortal:Q13873;STRING:9606.ENSP00000363708;SWISSPROT_AC_OLD:Q13161;SWISSPROT_AC_OLD:Q16569;SWISSPROT_AC_OLD:Q4ZG08;SWISSPROT_AC_OLD:Q53SA5;SWISSPROT_AC_OLD:Q585T8;SMR:Q13873;GeneID:659;KEGG:hsa:659;PIR:I389…
6073004	HGF -- BMPR2	association	Pubmed 2007:17203235;	In a murine prostate tumour model, infusion of recombinant <b>HGF</b> resulted in an increase in the levels of both BMPR-IB and <b>BMPR-II</b> transcript in prostate tumours.[Pubmed 2007:17203235];The expression of BMPR-IB and <b>BMPR-II</b> mRNA was up-regulated by <b>HGF</b>, as shown by both conventional PCR and quantitative PCR.[Pubmed 2007:17203235];	178566	Protein	HGF	Hepatocyte growth factor;Hepatopoietin-A;HGF;HPTA;Scatter factor;SF;DFNB39;F-TCF;factor scatter;factor--scatter;factor-scatter;hepatopoietin a;hgf beta;hgf beta-chain;hgf-beta;HGFB;hgfbeta;hgfbeta-chain;scatter-factor;	SWISSPROT_AC:P14210;SWISSPROT_ID:HGF_HUMAN;EMBL:AC004960;EMBL:AY246560;EMBL:BC022308;EMBL:BC063485;EMBL:BC105797;EMBL:BC130284;EMBL:BC130286;EMBL:CH236949;EMBL:D90334;EMBL:L02931;EMBL:M29145;EMBL:M55379;EMBL:M60718;EMBL:M73239;EMBL:M73240;EMBL:M75966;EMBL:M75967;EMBL:M75968;EMBL:M75969;EMBL:M75971;EMBL:M75972;EMBL:M75973;EMBL:M75974;EMBL:M75975;EMBL:M75976;EMBL:M75977;EMBL:M75978;EMBL:M75979;EMBL…	47023	Protein	BMPR2	BMP type II receptor;BMP type-2 receptor;BMPR-2;BMPR-II;BMPR2;Bone morphogenetic protein receptor type II;Bone morphogenetic protein receptor type-2;EC 2.7.11.30;PPH1;alk-t;bmp type 2 receptor;bmp-2 receptor;bmp-type ii receptor;bmp2 receptor;bmpr 2;bmpr ii;bmpr type ii;BMPR3;bmr-2;BMR2;bone morphogenetic protein receptor 2;bone morphogenetic protein receptor ii;bone morphogenetic protein recepto…	SWISSPROT_AC:Q13873;SWISSPROT_ID:BMPR2_HUMAN;EMBL:AC009960;EMBL:AC064836;EMBL:AC073410;EMBL:BC052985;EMBL:CH471063;EMBL:D50516;EMBL:U20165;EMBL:U25110;EMBL:Z48923;RefSeq:NP_001195.2;ProteinModelPortal:Q13873;STRING:9606.ENSP00000363708;SWISSPROT_AC_OLD:Q13161;SWISSPROT_AC_OLD:Q16569;SWISSPROT_AC_OLD:Q4ZG08;SWISSPROT_AC_OLD:Q53SA5;SWISSPROT_AC_OLD:Q585T8;SMR:Q13873;GeneID:659;KEGG:hsa:659;PIR:I389…
100103181	BMPR2 -- FOXL1	interaction	HPRD:02880;HPRD:07219;		47023	Protein	BMPR2	BMP type II receptor;BMP type-2 receptor;BMPR-2;BMPR-II;BMPR2;Bone morphogenetic protein receptor type II;Bone morphogenetic protein receptor type-2;EC 2.7.11.30;PPH1;alk-t;bmp type 2 receptor;bmp-2 receptor;bmp-type ii receptor;bmp2 receptor;bmpr 2;bmpr ii;bmpr type ii;BMPR3;bmr-2;BMR2;bone morphogenetic protein receptor 2;bone morphogenetic protein receptor ii;bone morphogenetic protein recepto…	SWISSPROT_AC:Q13873;SWISSPROT_ID:BMPR2_HUMAN;EMBL:AC009960;EMBL:AC064836;EMBL:AC073410;EMBL:BC052985;EMBL:CH471063;EMBL:D50516;EMBL:U20165;EMBL:U25110;EMBL:Z48923;RefSeq:NP_001195.2;ProteinModelPortal:Q13873;STRING:9606.ENSP00000363708;SWISSPROT_AC_OLD:Q13161;SWISSPROT_AC_OLD:Q16569;SWISSPROT_AC_OLD:Q4ZG08;SWISSPROT_AC_OLD:Q53SA5;SWISSPROT_AC_OLD:Q585T8;SMR:Q13873;GeneID:659;KEGG:hsa:659;PIR:I389…	141264	Protein	FOXL1	FKHL11;Forkhead box protein L1;Forkhead-related protein FKHL11;Forkhead-related transcription factor 7;FOXL1;FREAC-7;FREAC7;FKH6;forkhead box L1;	SWISSPROT_AC:Q12952;SWISSPROT_ID:FOXL1_HUMAN;EMBL:AC009108;EMBL:AF315075;EMBL:BC117226;EMBL:U13225;RefSeq:NP_005241.1;ProteinModelPortal:Q12952;STRING:9606.ENSP00000326272;SWISSPROT_AC_OLD:Q17RR1;SWISSPROT_AC_OLD:Q9H242;SMR:Q12952;GeneID:2300;KEGG:hsa:2300;PIR:S51630;eggNOG:COG5025;eggNOG:KOG2294;UniGene:Hs.533830;GO:GO:0000981;GO:GO:0003677;GO:GO:0003700;GO:GO:0005634;GO:GO:0006351;GO:GO:0007275…
[truncated: 14 more rows]

## Sheet: SERPINE1
IntId	IntSchema	IntType	IntLinks	Sentences	ObjId1	ObjType1	ObjName1	ObjSymonyms1	ObjLinks1	ObjId2	ObjType2	ObjName2	ObjSymonyms2	ObjLinks2
[truncated: 28 more rows]

## Sheet: IL10
IntId	IntSchema	IntType	IntLinks	Sentences	ObjId1	ObjType1	ObjName1	ObjSymonyms1	ObjLinks1	ObjId2	ObjType2	ObjName2	ObjSymonyms2	ObjLinks2
[truncated: 12 more rows]

## Sheet: CD40LG
IntId	IntSchema	IntType	IntLinks	Sentences	ObjId1	ObjType1	ObjName1	ObjSymonyms1	ObjLinks1	ObjId2	ObjType2	ObjName2	ObjSymonyms2	ObjLinks2
[truncated: 4 more rows]

## Sheet: CCL2
IntId	IntSchema	IntType	IntLinks	Sentences	ObjId1	ObjType1	ObjName1	ObjSymonyms1	ObjLinks1	ObjId2	ObjType2	ObjName2	ObjSymonyms2	ObjLinks2
[truncated: 35 more rows]

## Sheet: FASLG
IntId	IntSchema	IntType	IntLinks	Sentences	ObjId1	ObjType1	ObjName1	ObjSymonyms1	ObjLinks1	ObjId2	ObjType2	ObjName2	ObjSymonyms2	ObjLinks2
[truncated: 4 more rows]

## Sheet: ABL1
IntId	IntSchema	IntType	IntLinks	Sentences	ObjId1	ObjType1	ObjName1	ObjSymonyms1	ObjLinks1	ObjId2	ObjType2	ObjName2	ObjSymonyms2	ObjLinks2
[truncated: 30 more rows]
